# Supplementary material for: Assessing the causal effect of genetically predicted metabolites and metabolic pathways on stroke
Source: J Transl Med. 2023 Nov 17;21:822. doi: 10.1186/s12967-023-04677-4 (PMC10655369; doi:10.1186/s12967-023-04677-4)
Supplement: Supplementary file 3 — Additional file 3: Table S1. The Results of all stroke phenotypes. [file 12967_2023_4677_MOESM3_ESM.xlsx]

## Sheet: AS
id.exposure	outcome	exposure	nsnp	Pathway	metabolic groups	b_Inverse.variance.weighted..multiplicative.random.effects.	se_Inverse.variance.weighted..multiplicative.random.effects.	pval_Inverse.variance.weighted	b_Weighted.median	se_Weighted.median	pval_Weighted.median	b_MR.Egger	se_MR.Egger	pval_MR.Egger	Q_MR.Egger	Q_df_MR.Egger	Q_pval_MR.Egger	Q_Inverse.variance.weighted	Q_df_Inverse.variance.weighted	Q_pval_Inverse.variance.weighted	egger_intercept	se	pval
met-a-303	AS	Glutamine	8	Glutamate metabolism	Amino acid	0.0523381	0.401884	0.896383	-0.10739	0.5306	0.83961	-0.717021	0.729347	0.363524	5.1972	6	0.518781	6.81429	7	0.448468	0.00899849	0.00707624	0.250564
met-a-304	AS	Tryptophan	192	Tryptophan metabolism	Amino acid	-0.100427	0.14299	0.482473	-0.036254	0.220551	0.869433	-0.174147	0.520127	0.738133	186.987	190	0.548209	187.009	191	0.568074	0.000369992	0.00250766	0.882858
met-a-305	AS	Histidine	6	Histidine metabolism	Amino acid	-1.07409	0.634709	0.0905973	-1.17361	0.789389	0.137086	-2.16076	1.24051	0.156504	5.30972	4	0.256969	6.68596	5	0.245063	0.0117614	0.0115509	0.366149
met-a-306	AS	Leucine	203	Valine, leucine and isoleucine metabolism	Amino acid	0.166795	0.158789	0.293523	0.0257691	0.230447	0.910964	0.167972	0.652737	0.797183	243.674	201	0.021345	243.674	202	0.0239402	-5.6454e-06	0.00303744	0.998519
met-a-307	AS	Cholesterol	44	Sterol, Steroid	Lipid	0.369716	0.179488	0.0394145	0.422255	0.27106	0.119283	0.668743	0.463017	0.156069	45.7732	42	0.318369	46.3093	43	0.337387	-0.00452363	0.00543092	0.409482
met-a-308	AS	Phenylalanine	5	Phenylalanine & tyrosine metabolism	Amino acid	-0.870524	0.425541	0.040787	-0.530888	0.781245	0.496795	0.0893787	1.255	0.947706	1.0155	3	0.797502	1.80112	4	0.772278	-0.0100055	0.0112884	0.440712
met-a-309	AS	Creatinine	26	Creatine metabolism	Amino acid	-0.195643	0.308203	0.525568	-0.304991	0.41251	0.459691	-1.14974	0.667863	0.0980238	30.6949	24	0.162777	33.9596	25	0.108774	0.00923813	0.00578211	0.123192
met-a-310	AS	Lactate	13	Glycolysis, gluconeogenesis, pyruvate metabolism	Carbohydrate	0.373777	0.260847	0.151876	0.546595	0.350898	0.119304	-0.312368	0.828167	0.713215	14.0848	11	0.228339	15.0627	12	0.238028	0.0104465	0.0119538	0.400844
met-a-311	AS	3-hydroxybutyrate (BHBA)	10	Ketone bodies	Lipid	-0.0659425	0.0408274	0.106277	-0.092257	0.0681691	0.175943	-0.139432	0.0751155	0.100511	3.32256	8	0.912516	5.25861	9	0.811207	0.00881715	0.0063368	0.201568
met-a-312	AS	Arabinose	5	Nucleotide sugars, pentose metabolism	Carbohydrate	0.0439551	0.0874505	0.615225	-0.0424004	0.118804	0.721172	0.00546814	0.165945	0.975783	3.00627	3	0.39066	3.09051	4	0.542794	0.00302258	0.0104245	0.79074
met-a-313	AS	Fructose	3	Fructose, mannose, galactose, starch, and sucrose metabolism	Carbohydrate	-0.14475	0.151189	0.338359	-0.055271	0.382688	0.885162	-0.630825	1.08267	0.664139	0.255785	1	0.613031	0.475365	2	0.788453	0.0125939	0.026876	0.721028
met-a-314	AS	Mannose	19	Fructose, mannose, galactose, starch, and sucrose metabolism	Carbohydrate	-0.217579	0.128143	0.0895204	-0.143264	0.200339	0.47454	0.105305	0.27888	0.7104	13.9815	17	0.668411	15.7483	18	0.610105	-0.00819246	0.00616331	0.201337
met-a-315	AS	Pyruvate	14	Glycolysis, gluconeogenesis, pyruvate metabolism	Carbohydrate	-0.0380586	0.159303	0.811178	0.0730988	0.189409	0.699548	-0.136777	0.484727	0.782618	18.5564	12	0.0998108	18.629	13	0.135063	0.00249146	0.0114985	0.832101
met-a-316	AS	Uridine	21	Pyrimidine metabolism, uracil containing	Nucleotide	0.137308	0.277178	0.620332	0.161868	0.392801	0.680276	1.0387	0.834281	0.228259	21.0768	19	0.33257	22.5297	20	0.312471	-0.0103103	0.00900914	0.266658
met-a-317	AS	Linoleate (18:2n6)	17	Essential fatty acid	Lipid	0.241918	0.201432	0.229755	0.230205	0.287389	0.423118	0.890874	0.753789	0.255659	14.6229	15	0.478906	15.4234	16	0.493874	-0.00962058	0.0107528	0.385078
met-a-318	AS	Allantoin	19	Purine metabolism, urate metabolism	Nucleotide	-0.113445	0.0823201	0.168173	-0.127781	0.119734	0.28588	-0.105639	0.170648	0.544093	15.7639	17	0.540629	15.7668	18	0.608821	-0.000264851	0.00496146	0.95805
met-a-319	AS	Arachidonate (20:4n6)	20	Long chain fatty acid	Lipid	0.387666	0.1136	0.000643579	0.486908	0.191394	0.0109586	0.429373	0.234824	0.084098	12.3989	18	0.825974	12.448	19	0.865595	-0.000933091	0.00421211	0.827177
met-a-320	AS	Deoxycholate	17	Bile acid metabolism	Lipid	0.0437468	0.0756073	0.562855	0.0311402	0.0959814	0.745605	0.295379	0.166083	0.0955916	19.283	15	0.201197	22.9085	16	0.116201	-0.013574	0.00808277	0.113782
met-a-321	AS	Margarate (17:0)	8	Long chain fatty acid	Lipid	-0.308372	0.140409	0.0280746	-0.239638	0.264965	0.365776	-0.908959	0.666977	0.221873	2.363	6	0.883474	3.25913	7	0.860041	0.0140652	0.014858	0.38037
met-a-322	AS	Inosine	10	Purine metabolism, (hypo)xanthine, inosine containing	Nucleotide	0.000751288	0.0434793	0.986214	-0.0453033	0.0465882	0.330842	-0.0584144	0.0596832	0.356374	12.094	8	0.147059	14.9649	9	0.0919045	0.0104591	0.00758969	0.205496
met-a-323	AS	Isoleucine	17	Valine, leucine and isoleucine metabolism	Amino acid	0.00946889	0.478764	0.984221	-0.337654	0.525027	0.520148	-2.27424	1.13016	0.0625015	27.3655	15	0.0258957	36.08	16	0.00282035	0.015427	0.0141516	0.291804
met-a-324	AS	Threonine	19	Glycine, serine and threonine metabolism	Amino acid	-0.104925	0.177573	0.554598	-0.107474	0.259009	0.678184	1.19979	0.683516	0.0972076	12.0751	17	0.795568	16.0177	18	0.59131	-0.0297471	0.0125545	0.0291989
met-a-325	AS	Tyrosine	33	Phenylalanine & tyrosine metabolism	Amino acid	-0.271429	0.244831	0.267586	-0.0949525	0.316692	0.76431	-0.329121	1.05387	0.756906	43.0217	31	0.0739382	43.0261	32	0.0922509	0.000559354	0.00992915	0.955437
met-a-326	AS	Lysine	24	Lysine metabolism	Amino acid	-0.164417	0.25155	0.513361	-0.0863023	0.392061	0.825774	1.40615	1.28686	0.286347	18.8404	22	0.655164	20.397	23	0.617861	-0.0152704	0.0122394	0.22528
met-a-327	AS	Methionine	22	Cysteine, methionine, SAM, taurine metabolism	Amino acid	-0.021522	0.309656	0.944589	-0.10489	0.455537	0.817894	0.000594911	1.13986	0.999589	17.9072	20	0.593524	17.9076	21	0.654845	-0.000198752	0.00979001	0.984004
met-a-328	AS	Malate	17	Krebs cycle	Energy	0.0127663	0.19483	0.947756	0.231766	0.249422	0.352779	0.356006	0.476429	0.466473	20.3228	15	0.159896	21.1713	16	0.172019	-0.00601476	0.0076004	0.441061
met-a-329	AS	Palmitate (16:0)	28	Long chain fatty acid	Lipid	-0.0617221	0.16868	0.71443	0.0742412	0.276247	0.788123	-0.692453	0.529815	0.202664	18.3399	26	0.86306	19.982	27	0.83151	0.00727212	0.00567487	0.211343
met-a-330	AS	Nonadecanoate (19:0)	16	Long chain fatty acid	Lipid	0.0511039	0.1881	0.785864	-0.142242	0.210904	0.500033	-0.329998	0.349118	0.360568	21.4189	14	0.0913692	23.9447	15	0.0660382	0.00977141	0.00760486	0.219683
met-a-331	AS	Stearate (18:0)	43	Long chain fatty acid	Lipid	-0.247758	0.170918	0.147177	-0.0795797	0.24025	0.740465	-0.46856	0.469356	0.323988	49.4091	41	0.172501	49.7174	42	0.192932	0.00247457	0.00489226	0.615696
met-a-332	AS	Oleate (18:1n9)	20	Long chain fatty acid	Lipid	0.0247045	0.155585	0.873839	0.119641	0.261687	0.647532	-0.595777	0.717716	0.417356	11.1334	18	0.888608	11.9412	19	0.888121	0.00902519	0.0100416	0.380638
met-a-333	AS	Pentadecanoate (15:0)	19	Long chain fatty acid	Lipid	-0.159256	0.155011	0.304241	-0.107732	0.242449	0.65679	-0.184914	0.454065	0.688914	14.6154	17	0.623165	14.6191	18	0.687934	0.000441062	0.00722381	0.952026
met-a-334	AS	Myristate (14:0)	22	Long chain fatty acid	Lipid	-0.208582	0.169438	0.218314	-0.175764	0.218924	0.422058	0.164818	0.319927	0.612079	26.6946	20	0.144077	29.1832	21	0.109671	-0.00749491	0.00707847	0.301704
met-a-335	AS	Pipecolate	16	Lysine metabolism	Amino acid	0.097339	0.121924	0.424662	0.13039	0.159311	0.413093	0.405087	0.306907	0.208043	15.7304	14	0.330112	17.0688	15	0.31477	-0.00877035	0.00803602	0.293533
met-a-336	AS	Ornithine	11	Urea cycle; arginine-, proline-, metabolism	Amino acid	-0.384076	0.295439	0.193596	-0.225729	0.347975	0.516536	0.911107	0.824722	0.297928	11.6175	9	0.235741	15.1907	10	0.125261	-0.0206698	0.0124234	0.130516
met-a-337	AS	5-oxoproline	22	Glutathione metabolism	Amino acid	-0.511945	0.210865	0.0151894	-0.841384	0.267144	0.00163523	-0.780655	0.345599	0.0352176	24.7342	20	0.211791	25.9264	21	0.209269	0.00486198	0.00495183	0.3379
met-a-338	AS	Pantothenate	26	Pantothenate and CoA metabolism	Cofactors and vitamins	0.203286	0.15218	0.181607	0.219183	0.209963	0.296525	0.237141	0.34613	0.499832	32.6222	24	0.112299	32.6385	25	0.140356	-0.000644242	0.0058866	0.913762
met-a-339	AS	4-acetamidobutanoate	35	Guanidino and acetamido metabolism	Amino acid	0.0917419	0.182111	0.614424	0.273695	0.259779	0.292081	-0.151251	0.444182	0.735627	40.3324	33	0.177746	40.7738	34	0.197062	0.00291727	0.00485444	0.55198
met-a-340	AS	Alpha-tocopherol	11	Tocopherol metabolism	Cofactors and vitamins	-0.0177153	0.173763	0.918795	-0.115024	0.227611	0.613309	0.458392	0.410162	0.292688	10.0576	9	0.345844	11.8695	10	0.293886	-0.0139995	0.0109944	0.234803
met-a-341	AS	Citrate	45	Krebs cycle	Energy	-0.0299278	0.159014	0.850713	-0.148872	0.219709	0.498034	-0.457408	0.450428	0.31555	45.475	43	0.369357	46.563	44	0.367345	0.00476063	0.00469343	0.316105
met-a-342	AS	Glycerate	17	Glycolysis, gluconeogenesis, pyruvate metabolism	Carbohydrate	-0.448171	0.285607	0.116604	-0.446583	0.315426	0.156831	-1.42572	0.974934	0.164272	29.9296	15	0.012178	32.1227	16	0.00963848	0.0146693	0.0139922	0.311058
met-a-343	AS	Guanosine	13	Purine metabolism, guanine containing	Nucleotide	0.035643	0.0750493	0.634838	-0.045225	0.102846	0.660129	-0.278781	0.219654	0.230572	9.57772	11	0.568722	11.9002	12	0.45373	0.0167683	0.0110031	0.155739
met-a-344	AS	N-acetylalanine	22	Alanine and aspartate metabolism	Amino acid	-0.61841	0.38015	0.103789	-0.589775	0.472897	0.212341	4.80452	6.41379	0.462521	28.4534	20	0.0990936	29.4741	21	0.103077	-0.0443279	0.0523339	0.407005
met-a-345	AS	Urate	21	Purine metabolism, urate metabolism	Nucleotide	-0.137092	0.165728	0.408116	-0.00117573	0.296362	0.996835	0.134445	0.421442	0.753198	10.9754	19	0.924664	11.5424	20	0.930926	-0.0041096	0.00545732	0.460654
met-a-346	AS	Ursodeoxycholate	11	Bile acid metabolism	Lipid	-0.0140412	0.0496603	0.777373	-0.00375631	0.0869978	0.96556	0.0519128	0.152548	0.741435	5.15351	9	0.820726	5.38623	10	0.863931	-0.00396847	0.00822646	0.641035
met-a-347	AS	Arginine	22	Urea cycle; arginine-, proline-, metabolism	Amino acid	-0.0760994	0.147055	0.604815	-0.075695	0.22149	0.732536	-0.245339	0.521988	0.643433	17.179	20	0.641324	17.2953	21	0.693058	0.00245051	0.00718474	0.736607
met-a-348	AS	Ascorbate (Vitamin C)	13	Ascorbate and aldarate metabolism	Cofactors and vitamins	0.0202526	0.0369874	0.583999	0.017736	0.045567	0.697106	0.0666399	0.069376	0.357412	13.719	11	0.248935	14.5079	12	0.269456	0.00171837	0.00840387	0.84141
met-a-349	AS	Heptanoate (7:0)	36	Medium chain fatty acid	Lipid	0.119016	0.133068	0.371107	0.101734	0.230224	0.658567	-0.410257	0.52395	0.439042	22.4822	34	0.934741	23.6105	35	0.928304	0.00573987	0.00540367	0.295624
met-a-350	AS	Laurate (12:0)	41	Medium chain fatty acid	Lipid	-0.0408941	0.147768	0.781976	-0.215882	0.223112	0.333247	-0.430638	0.367959	0.248965	37.2454	39	0.550084	38.5924	40	0.533635	0.00469583	0.00404589	0.252843
met-a-351	AS	Valine	6	Valine, leucine and isoleucine metabolism	Amino acid	0.1733	0.434764	0.690183	-0.145974	0.637412	0.81886	-0.401909	0.728398	0.61048	2.89786	4	0.575061	4.0181	5	0.546813	0.00775448	0.00732651	0.349548
met-a-352	AS	Urea	14	Urea cycle; arginine-, proline-, metabolism	Amino acid	0.164087	0.2712	0.545154	0.447333	0.317738	0.159171	0.210644	0.853461	0.809226	18.5473	12	0.100054	18.5525	13	0.137646	-0.000741067	0.0128206	0.954857
met-a-353	AS	Cortisol	13	Sterol, Steroid	Lipid	-0.394019	0.159524	0.0135127	-0.441241	0.205956	0.0321607	-0.712503	0.369957	0.0803428	13.4592	11	0.264374	14.575	12	0.265507	0.00770754	0.00807129	0.360127
met-a-354	AS	Cortisone	38	Sterol, Steroid	Lipid	-0.168257	0.189747	0.375217	-0.0312165	0.25848	0.903873	-0.145206	0.452518	0.750152	51.3074	36	0.0470934	51.3119	37	0.0590391	0.000937687	0.00513019	0.85597
met-a-355	AS	Proline	37	Urea cycle; arginine-, proline-, metabolism	Amino acid	0.0481563	0.112043	0.667339	0.0337438	0.198806	0.865221	-0.00135423	0.235133	0.995437	27.3098	35	0.819994	27.373	36	0.848783	0.000810734	0.00322456	0.802956
met-a-356	AS	Citrulline	45	Urea cycle; arginine-, proline-, metabolism	Amino acid	0.231355	0.174013	0.183675	0.162529	0.240019	0.49831	0.0381739	0.474138	0.936203	52.8998	43	0.143261	53.1365	44	0.162637	0.00209299	0.00477156	0.663119
met-a-357	AS	Biliverdin	16	Hemoglobin and porphyrin metabolism	Cofactors and vitamins	0.0951945	0.0703539	0.17603	0.068372	0.0786127	0.384446	0.00949335	0.117825	0.936923	15.8557	14	0.322269	16.7929	15	0.331398	-0.0048174	0.0087205	0.588294
met-a-358	AS	Serotonin (5HT)	16	Tryptophan metabolism	Amino acid	-0.0548569	0.113812	0.62981	-0.118887	0.168775	0.481178	-0.376485	0.279638	0.19959	10.9288	14	0.691621	12.5773	15	0.634908	0.00798745	0.00622095	0.219999
met-a-359	AS	Gamma-glutamylglutamine	20	gamma-glutamyl	Peptide	-0.512852	0.20182	0.011049	-0.291046	0.284954	0.307075	-0.00323675	0.454099	0.994391	20.6314	18	0.298415	22.4178	19	0.263961	-0.00842553	0.00674903	0.227877
met-a-360	AS	Gamma-glutamyltyrosine	46	gamma-glutamyl	Peptide	-0.0703739	0.182286	0.69945	0.215228	0.235511	0.360783	0.625773	0.579586	0.286163	64.9143	44	0.0217447	67.273	45	0.0173433	-0.0074689	0.00590702	0.212739
met-a-361	AS	Hypoxanthine	25	Purine metabolism, (hypo)xanthine, inosine containing	Nucleotide	-0.0332925	0.137183	0.808248	-0.0269259	0.192817	0.888941	0.0219012	0.424911	0.959338	23.9125	23	0.408667	23.9322	24	0.465481	-0.00092546	0.00672641	0.891765
met-a-362	AS	Betaine	22	Glycine, serine and threonine metabolism	Amino acid	0.088735	0.13034	0.496001	0.0497838	0.203792	0.807008	-0.380698	0.36053	0.303586	14.0308	20	0.82893	16.0752	21	0.765408	0.0082753	0.00578759	0.168201
met-a-363	AS	Xanthine	4	Purine metabolism, (hypo)xanthine, inosine containing	Nucleotide	0.0941108	0.320097	0.768752	0.141524	0.356665	0.691516	0.18939	1.00632	0.868085	3.42411	2	0.180495	3.44219	3	0.328338	-0.0363391	0.0260908	0.257953
met-a-364	AS	Phosphate	5	Oxidative phosphorylation	Energy	-0.553174	0.295545	0.0612465	-0.831225	0.472087	0.0782815	-0.960254	0.594684	0.204779	1.83967	3	0.60634	2.59612	4	0.627511	0.00725048	0.00833637	0.44844
met-a-365	AS	3-methoxytyrosine	16	Phenylalanine & tyrosine metabolism	Amino acid	-0.0729245	0.196307	0.710278	0.0293752	0.236175	0.901015	-1.07695	0.541793	0.0667607	18.2818	14	0.194244	23.3221	15	0.0775367	0.0191587	0.00975181	0.0696242
met-a-366	AS	Pelargonate (9:0)	35	Medium chain fatty acid	Lipid	-0.189877	0.148272	0.200335	-0.281892	0.243983	0.247936	-0.691733	0.607198	0.262813	24.8097	33	0.846657	25.5517	34	0.851184	0.00517021	0.00600216	0.395239
met-a-367	AS	Undecanoate (11:0)	28	Medium chain fatty acid	Lipid	0.108453	0.168486	0.519774	-0.17497	0.316065	0.579861	-0.007671	0.456636	0.986725	16.3666	26	0.926973	16.4499	27	0.943821	0.00156199	0.00541261	0.775189
met-a-368	AS	Beta-hydroxyisovalerate	22	Valine, leucine and isoleucine metabolism	Amino acid	0.388474	0.154968	0.0121827	0.4726	0.226072	0.0365748	0.740116	0.390854	0.0728378	25.602	20	0.179362	26.8318	21	0.176489	-0.006483	0.00661417	0.338712
met-a-369	AS	Taurodeoxycholate	13	Bile acid metabolism	Lipid	0.0904442	0.046946	0.0540346	0.0512776	0.0711874	0.471329	0.0729339	0.174282	0.683648	9.78808	11	0.549544	9.79916	12	0.633575	0.00122	0.0115908	0.918067
met-a-370	AS	X-02973	25			0.580046	0.255657	0.0232777	0.645429	0.369457	0.0806432	1.34732	0.642682	0.047245	23.5621	23	0.428375	25.2878	24	0.39026	-0.00842202	0.00648911	0.207198
met-a-371	AS	X-03003	9			0.544109	0.384137	0.156645	0.590948	0.418972	0.158401	3.90967	2.53866	0.167444	10.7216	7	0.15123	13.4708	8	0.0966435	-0.0452157	0.0337494	0.222186
met-a-372	AS	X-03088	18			0.13158	0.124818	0.291804	0.185177	0.212921	0.384464	0.133631	0.245046	0.593047	12.8853	16	0.681124	12.8854	17	0.743822	-4.58493e-05	0.00444226	0.991893
met-a-373	AS	X-03094	32			-0.188908	0.177114	0.286155	-0.165986	0.231243	0.472881	-0.593578	0.421742	0.169573	38.7793	30	0.13075	40.2231	31	0.124086	0.00556599	0.00526661	0.299019
met-a-374	AS	Glycerol	18	Glycerolipid metabolism	Lipid	-0.298339	0.166885	0.0738269	-0.228399	0.237955	0.337135	-0.0838447	0.367711	0.822521	17.9982	16	0.324002	18.4846	17	0.358903	-0.00449742	0.00683939	0.520159
met-a-375	AS	Kynurenine	39	Tryptophan metabolism	Amino acid	-0.065441	0.153726	0.670327	-0.122615	0.210747	0.560696	-0.237262	0.327024	0.472699	42.5398	37	0.244762	42.9492	38	0.267447	0.00233597	0.00391457	0.554317
met-a-376	AS	Mannitol	13	Fructose, mannose, galactose, starch, and sucrose metabolism	Carbohydrate	-0.0184166	0.0470469	0.695463	0.00799554	0.0734115	0.913271	-0.178726	0.13655	0.217264	9.05393	11	0.616914	10.6451	12	0.559552	0.0116624	0.00924544	0.233251
met-a-377	AS	Glycerol 3-phosphate (G3P)	13	Glycerolipid metabolism	Lipid	0.213925	0.219596	0.329969	0.210386	0.322195	0.51377	-0.396196	0.522655	0.464355	10.0496	11	0.525933	11.7131	12	0.468983	0.0107962	0.0083705	0.22358
met-a-378	AS	Acetylphosphate	18	Oxidative phosphorylation	Energy	0.0137573	0.266452	0.958822	0.06842	0.407956	0.866808	-0.904533	1.20871	0.46511	12.5326	16	0.706575	13.1485	17	0.72619	0.00831608	0.0105967	0.444046
met-a-379	AS	Carnitine	218	Carnitine metabolism	Lipid	0.015178	0.141892	0.914814	0.139972	0.237096	0.554948	0.196497	0.383082	0.608518	256.048	216	0.0321021	256.356	217	0.0345912	-0.000865821	0.00215569	0.688334
met-a-380	AS	Choline	23	Glycerolipid metabolism	Lipid	0.624126	0.292488	0.0328547	-4.61009e-05	0.432153	0.999915	0.445808	0.903907	0.626989	20.1939	21	0.509008	20.2379	22	0.568164	0.00172399	0.00822662	0.836029
met-a-381	AS	N-acetylornithine	17	Urea cycle; arginine-, proline-, metabolism	Amino acid	0.0169764	0.059813	0.776545	0.0400023	0.0630361	0.525693	0.0807439	0.0832607	0.347539	17.5163	15	0.288948	18.9136	16	0.273167	-0.00474846	0.00434087	0.291256
met-a-382	AS	N1-methyladenosine	8	Purine metabolism, adenine containing	Nucleotide	1.11697	0.500907	0.0257538	0.742293	0.757086	0.326858	-2.21874	2.20911	0.353978	3.09674	6	0.79661	5.53532	7	0.594927	0.0229408	0.0146906	0.169408
met-a-383	AS	3-methyl-2-oxovalerate	34	Valine, leucine and isoleucine metabolism	Amino acid	-0.0141555	0.165921	0.932011	0.0846729	0.25466	0.739517	-0.316748	0.363519	0.390059	33.9898	32	0.371916	34.9204	33	0.376862	0.00383847	0.00410094	0.356285
met-a-384	AS	3-methylhistidine	10	Histidine metabolism	Amino acid	0.0659907	0.0735606	0.36967	0.0711798	0.0977749	0.466616	0.264706	0.208712	0.240358	8.95938	8	0.345734	10.118	9	0.341021	-0.0113924	0.0112007	0.33887
met-a-385	AS	3-phenylpropionate (hydrocinnamate)	16	Phenylalanine & tyrosine metabolism	Amino acid	-0.00223217	0.0791727	0.977508	-0.00114674	0.122331	0.992521	-0.00380448	0.170433	0.982506	11.3085	14	0.661649	11.3086	15	0.730426	6.49481e-05	0.00594788	0.991442
met-a-386	AS	Phenylacetate	8	Phenylalanine & tyrosine metabolism	Amino acid	0.0739204	0.159212	0.64244	0.103142	0.162727	0.526187	0.0612498	0.261199	0.822398	10.2708	6	0.113701	10.2779	7	0.173363	0.000693975	0.0107708	0.95072
met-a-387	AS	Glycerophosphorylcholine (GPC)	19	Glycerolipid metabolism	Lipid	0.104079	0.0969988	0.283276	0.081873	0.105967	0.439742	0.0620648	0.137227	0.656786	26.2144	17	0.0706413	26.5175	18	0.0885017	0.00181147	0.00408644	0.663146
met-a-388	AS	Aspartate	4	Alanine and aspartate metabolism	Amino acid	0.254894	0.162133	0.115921	0.403365	0.266891	0.1307	0.502058	0.566496	0.468981	1.55207	2	0.460228	1.77305	3	0.620816	-0.00779681	0.0165857	0.684564
met-a-389	AS	X-04357	10			-0.0454915	0.140135	0.745464	-0.0915369	0.173524	0.597835	-0.446677	0.249985	0.111782	8.66549	8	0.371296	12.3732	9	0.193078	0.0190734	0.0103092	0.101456
met-a-390	AS	X-04494	14			0.0919331	0.145145	0.526481	0.0863855	0.248105	0.727704	-0.0236019	0.30309	0.939214	10.344	12	0.585811	10.5465	13	0.648746	0.00244803	0.00543917	0.660679
met-a-391	AS	X-04495	11			0.0840388	0.156497	0.591267	-0.130266	0.196455	0.507277	-0.2768	0.362093	0.464173	10.1219	9	0.340708	11.4887	10	0.320732	0.0105065	0.00953048	0.298888
met-a-392	AS	X-04498	23			-0.0969517	0.135536	0.474411	-0.0825062	0.179197	0.645213	-0.151381	0.347686	0.667718	24.1365	21	0.286494	24.17	22	0.338384	0.00108644	0.00636453	0.866091
met-a-393	AS	X-04499--3,4-dihydroxybutyrate	21	Butanoate metabolism	Amino acid	0.282348	0.214136	0.187322	0.0531731	0.275751	0.847092	-0.730745	0.859244	0.405664	28.626	19	0.0721001	30.8557	20	0.0571245	0.0153743	0.012638	0.238684
met-a-394	AS	X-04500	11			0.0823291	0.0446996	0.0654995	0.101629	0.054371	0.0615992	0.0811098	0.0938939	0.410103	11.8438	9	0.222256	11.8441	10	0.295623	0.000133021	0.00886033	0.988349
met-a-395	AS	Dihomo-linoleate (20:2n6)	9	Long chain fatty acid	Lipid	0.243629	0.0997296	0.0145698	0.278913	0.231793	0.228866	0.463994	0.542954	0.42107	2.48826	7	0.927979	2.67149	8	0.953254	-0.00505417	0.0118071	0.681469
met-a-396	AS	X-18601	21			0.020952	0.0931935	0.822117	-0.0121424	0.114861	0.91581	0.149296	0.224082	0.513257	29.077	19	0.0647835	29.688	20	0.0750695	-0.00255481	0.00803245	0.753735
met-a-397	AS	2-hydroxystearate	36	Fatty acid, monohydroxy	Lipid	0.0880484	0.167783	0.599739	0.104322	0.241904	0.666284	-0.355424	0.449676	0.434773	32.8682	34	0.522977	34.0035	35	0.516066	0.00487382	0.00457423	0.29416
met-a-398	AS	X-05426	10			-0.118868	0.143986	0.409058	-0.0668995	0.14827	0.651845	-0.287386	0.51369	0.591166	17.5017	8	0.0252892	17.7596	9	0.0380678	0.00550925	0.0160456	0.740185
met-a-399	AS	Indolelactate	19	Tryptophan metabolism	Amino acid	-0.384742	0.181442	0.0339672	-0.252626	0.231815	0.275813	-0.229247	0.443552	0.611923	26.5614	17	0.0648213	26.7944	18	0.0829341	-0.00305207	0.00790469	0.704205
met-a-400	AS	Glycylvaline	7	Dipeptide	Peptide	-0.00536034	0.0640027	0.933254	-0.0058975	0.116374	0.959583	-0.242911	0.414496	0.583304	2.50566	5	0.775642	2.85146	6	0.827246	0.0104388	0.0177516	0.582056
met-a-401	AS	Gamma-glutamylleucine	37	gamma-glutamyl	Peptide	-0.140097	0.175928	0.42584	-0.0522638	0.235671	0.824496	0.0889705	0.4073	0.828355	41.1215	35	0.220181	41.5802	36	0.240675	-0.00273636	0.00437951	0.536149
met-a-402	AS	Eicosapentaenoate (EPA; 20:5n3)	12	Essential fatty acid	Lipid	0.137742	0.134897	0.307211	0.218894	0.184878	0.236415	0.0919357	0.311879	0.774191	13.5118	10	0.196446	13.5485	11	0.258992	0.00159636	0.00968975	0.872426
met-a-403	AS	Estrone 3-sulfate	13	Sterol, Steroid	Lipid	0.0235641	0.0284073	0.406817	0.064932	0.0402173	0.106413	0.0886187	0.0472269	0.0873595	6.99401	11	0.799569	10.279	12	0.591496	-0.0106309	0.00586546	0.0972699
met-a-404	AS	Glycocholate	9	Bile acid metabolism	Lipid	0.0703169	0.0852895	0.409684	0.131463	0.0917663	0.151976	0.0571569	0.131652	0.677245	13.466	7	0.0615367	13.5028	8	0.0956804	0.00120194	0.0086845	0.893821
met-a-405	AS	Glycodeoxycholate	7	Bile acid metabolism	Lipid	-0.0541042	0.0394008	0.169698	-0.0811824	0.0638544	0.203598	0.0102669	0.18905	0.958793	3.69159	5	0.594616	3.81603	6	0.701557	-0.00619142	0.0175516	0.738655
met-a-406	AS	Taurochenodeoxycholate	13	Bile acid metabolism	Lipid	-0.00761484	0.0669876	0.909495	0.0471807	0.092491	0.609973	0.102564	0.115421	0.393231	11.7863	11	0.379921	13.2374	12	0.352024	-0.0073325	0.00630072	0.269145
met-a-407	AS	Taurocholate	16	Bile acid metabolism	Lipid	0.0582462	0.0289474	0.0442049	0.0442563	0.050985	0.38538	-0.00295707	0.0608323	0.961917	6.73758	14	0.944355	8.43253	15	0.905274	0.00612138	0.00470187	0.213964
met-a-408	AS	X-05907	12			-0.409507	0.21261	0.0540923	-0.575579	0.282107	0.0413223	-0.304215	0.551611	0.593397	12.4053	10	0.258847	12.4593	11	0.330129	-0.00201029	0.00963681	0.838944
met-a-409	AS	Docosahexaenoate (DHA; 22:6n3)	6	Essential fatty acid	Lipid	-0.143076	0.166157	0.389191	-0.247266	0.236907	0.296612	-0.826002	0.415362	0.117635	0.939057	4	0.918892	4.26637	5	0.511737	0.0248605	0.013629	0.1422
met-a-410	AS	1-stearoylglycerophosphoinositol	7	Lysolipid	Lipid	0.197777	0.140179	0.158278	0.25148	0.184852	0.173691	0.12588	0.256807	0.644762	7.29748	5	0.19944	7.47324	6	0.279288	0.00412358	0.0118827	0.742703
met-a-411	AS	X-06226	23			0.110512	0.230354	0.631405	-0.0647314	0.303669	0.831199	-0.280712	0.48585	0.56956	26.8621	21	0.175465	27.9343	22	0.177868	0.00521615	0.00569727	0.370296
met-a-412	AS	X-06246	21			0.185681	0.138381	0.179658	0.137206	0.189033	0.467943	-0.100863	0.272241	0.715116	23.0921	19	0.233309	24.8929	20	0.205561	0.00657231	0.00539942	0.238421
met-a-413	AS	X-06267	12			0.0436581	0.135889	0.748	0.0564127	0.260912	0.828821	0.0222922	0.500415	0.965345	5.02081	10	0.889784	5.02298	11	0.930048	0.000370912	0.00795489	0.963729
met-a-414	AS	X-06307	8			-0.220905	0.184201	0.230427	-0.240092	0.20873	0.250039	-0.124606	0.619001	0.847113	9.73004	6	0.13649	9.77379	7	0.201759	-0.00272602	0.0165971	0.87493
met-a-415	AS	X-06350	14			0.122865	0.178353	0.490896	0.0495159	0.2181	0.820398	0.103322	0.364675	0.781756	17.6058	12	0.128194	17.6115	13	0.172836	0.00044557	0.00715702	0.951384
met-a-416	AS	X-06351	5			0.362677	0.325688	0.265462	0.0659007	0.364054	0.856353	0.0990554	1.85979	0.960872	7.05408	3	0.070194	7.10332	4	0.130528	0.00532743	0.0368129	0.89411
met-a-417	AS	Myo-inositol	39	Inositol metabolism	Lipid	0.00113689	0.151446	0.99401	-0.0328756	0.21663	0.879377	0.375635	0.29389	0.209158	45.3068	37	0.164079	47.9848	38	0.128593	-0.00555422	0.00375582	0.147649
met-a-418	AS	Glucose	38	Glycolysis, gluconeogenesis, pyruvate metabolism	Carbohydrate	-0.0252359	0.192651	0.895781	-0.0821494	0.269883	0.760832	0.697851	0.405111	0.0935397	35.2183	36	0.505581	39.2669	37	0.368609	-0.00847881	0.00421386	0.0517358
met-a-419	AS	1,5-anhydroglucitol (1,5-AG)	28	Glycolysis, gluconeogenesis, pyruvate metabolism	Carbohydrate	0.0395834	0.119737	0.740958	0.107942	0.175385	0.538254	0.0276213	0.312287	0.930198	27.2049	26	0.398649	27.2067	27	0.452684	0.000230056	0.00552856	0.967126
met-a-420	AS	2-hydroxybutyrate (AHB)	18	Cysteine, methionine, SAM, taurine metabolism	Amino acid	0.0137622	0.11929	0.908153	0.141945	0.197188	0.471621	0.161084	0.332582	0.634705	12.2346	16	0.727677	12.4726	17	0.770716	-0.00320285	0.00656604	0.632315
met-a-421	AS	3-methyl-2-oxobutyrate	18	Valine, leucine and isoleucine metabolism	Amino acid	0.259901	0.240436	0.279718	0.42261	0.321335	0.188454	-0.865203	0.839479	0.318037	17.6443	16	0.345134	19.792	17	0.285006	0.0158891	0.0113855	0.181916
met-a-422	AS	1,6-anhydroglucose	15	Glycolysis, gluconeogenesis, pyruvate metabolism	Carbohydrate	0.0684119	0.045624	0.133751	0.00530299	0.0802461	0.947311	0.051657	0.114225	0.658551	9.08983	13	0.766126	9.11832	14	0.823397	0.00111639	0.0066134	0.868547
met-a-423	AS	1-palmitoylglycerol (1-monopalmitin)	14	Monoacylglycerol	Lipid	-0.111493	0.199765	0.576761	-0.126417	0.281786	0.653699	0.37199	0.664304	0.585801	16.0534	12	0.188801	16.8351	13	0.206954	-0.00787957	0.0103084	0.459407
met-a-424	AS	1-oleoylglycerol (1-monoolein)	16	Monoacylglycerol	Lipid	-0.0796776	0.0634145	0.20895	-0.0747172	0.118421	0.528078	-0.210207	0.371624	0.580588	7.14745	14	0.928878	7.27869	15	0.94945	0.00429894	0.0118664	0.722554
met-a-425	AS	1-stearoylglycerol (1-monostearin)	25	Monoacylglycerol	Lipid	-0.19894	0.125613	0.113249	-0.207306	0.193236	0.283356	-0.311556	0.380215	0.420957	20.3194	23	0.622578	20.42	24	0.672659	0.00194023	0.00611604	0.753927
met-a-426	AS	X-08402	22			0.032567	0.119613	0.785414	-0.040955	0.177982	0.818008	0.0309739	0.209927	0.884178	21.5031	20	0.368071	21.5032	21	0.428606	3.91353e-05	0.00418671	0.992634
met-a-427	AS	2-hydroxyisobutyrate	18	Valine, leucine and isoleucine metabolism	Amino acid	0.16324	0.154985	0.292223	0.161785	0.236865	0.494591	0.870908	0.46638	0.0802789	11.6076	16	0.770524	14.2591	17	0.648687	-0.0119532	0.0073407	0.122981
met-a-428	AS	X-08766	16			0.0557887	0.167336	0.738837	-0.0114562	0.1908	0.952121	-0.127119	0.396192	0.753062	22.319	14	0.0722923	22.7373	15	0.0898791	0.00418054	0.00816184	0.616492
met-a-429	AS	4-methyl-2-oxopentanoate	14	Valine, leucine and isoleucine metabolism	Amino acid	0.403291	0.165355	0.0147307	0.376829	0.271863	0.165716	0.0964884	0.742101	0.898704	7.69917	12	0.808176	7.88532	13	0.85099	0.00486333	0.0112718	0.673784
met-a-430	AS	Phenyllactate (PLA)	19	Phenylalanine & tyrosine metabolism	Amino acid	-0.0579148	0.156949	0.712125	-0.0243952	0.218781	0.911216	-0.448618	0.413516	0.293118	19.2914	17	0.312064	20.4745	18	0.30675	0.00761446	0.00745751	0.321544
met-a-431	AS	Homocitrulline	7	Urea cycle; arginine-, proline-, metabolism	Amino acid	0.0868536	0.104557	0.406153	0.0945388	0.198779	0.634361	-0.0536357	0.428797	0.905331	2.60463	5	0.760662	2.72812	6	0.842114	0.00435341	0.0123882	0.739599
met-a-432	AS	Aspartylphenylalanine	5	Dipeptide	Peptide	0.0655841	0.0839657	0.434754	0.0826166	0.165311	0.617241	0.278225	0.293514	0.413106	0.939779	3	0.815819	1.59967	4	0.808852	-0.0209663	0.0230487	0.414462
met-a-433	AS	Levulinate (4-oxovalerate)	60	Valine, leucine and isoleucine metabolism	Amino acid	-0.0622324	0.138233	0.652567	-0.055752	0.201633	0.782162	-0.0371086	0.364792	0.919325	69.0452	58	0.152012	69.0518	59	0.174106	-0.000288575	0.00387198	0.940846
met-a-434	AS	Palmitoylcarnitine	10	Carnitine metabolism	Lipid	0.159198	0.15479	0.303727	0.0913223	0.237223	0.700264	0.15531	0.407899	0.713295	8.69841	8	0.368373	8.69853	9	0.465555	0.000101673	0.00976646	0.991949
met-a-435	AS	X-08988	36			0.0800835	0.121471	0.509715	0.181217	0.179051	0.311493	0.0636619	0.20481	0.757824	39.0643	34	0.252689	39.0759	35	0.291678	0.000335182	0.0033391	0.920631
met-a-436	AS	X-09026	15			-0.10891	0.161388	0.499783	-0.0478674	0.262379	0.85524	-0.120741	0.751854	0.874885	10.238	13	0.674364	10.2383	14	0.744562	0.000184015	0.01132	0.987277
met-a-437	AS	X-09108	13			0.358594	0.185572	0.0533138	0.212605	0.309837	0.492599	0.823843	0.563196	0.1715	6.62506	11	0.828583	7.45207	12	0.826352	-0.00735478	0.00808754	0.382635
met-a-438	AS	Cholate	9	Bile acid metabolism	Lipid	-0.0285839	0.054909	0.602667	-0.0263375	0.0702535	0.70774	0.0282705	0.135952	0.841193	8.57204	7	0.284859	8.8335	8	0.356536	-0.00425532	0.00920918	0.658047
met-a-439	AS	X-09706	22			0.078852	0.166052	0.634885	0.020818	0.214056	0.922524	-0.272623	0.398839	0.502109	26.0191	20	0.165181	27.242	21	0.162985	0.00686298	0.00707864	0.343859
met-a-440	AS	X-10395	31			-0.159357	0.0762255	0.0365642	-0.142718	0.139853	0.3075	-0.130056	0.13153	0.330945	18.2536	29	0.938941	18.3635	30	0.952346	-0.000826259	0.00249175	0.742577
met-a-441	AS	X-10429	21			-0.158258	0.11993	0.186971	-0.287144	0.178841	0.108366	-0.323434	0.221071	0.159805	18.4321	19	0.49377	19.2365	20	0.506506	0.00393046	0.00438242	0.381013
met-a-442	AS	X-10500	36			-0.106802	0.235041	0.649543	-0.279635	0.308314	0.364416	0.00499487	0.730766	0.994586	51.2946	34	0.0288386	51.3341	35	0.0368502	-0.00250344	0.00805765	0.757878
met-a-443	AS	X-10506	12			0.289514	0.17877	0.105343	0.269646	0.312378	0.388025	-0.669273	0.641662	0.321494	3.81377	10	0.955357	6.39077	11	0.846061	0.0169071	0.010532	0.139508
met-a-444	AS	X-10510	22			0.0970345	0.14863	0.513846	-0.0845476	0.203507	0.67781	0.222692	0.361413	0.544732	22.89	20	0.294229	23.0579	21	0.340897	-0.00254469	0.00664261	0.705698
met-a-445	AS	1-linoleoylglycerol (1-monolinolein)	15	Monoacylglycerol	Lipid	0.000933089	0.085674	0.99131	0.00170413	0.108468	0.987465	0.137558	0.238841	0.574493	17.5466	13	0.175506	18.057	14	0.204199	-0.00603145	0.00980839	0.549216
met-a-446	AS	Indoleacetate	22	Tryptophan metabolism	Amino acid	0.00297148	0.111266	0.978694	-0.0135089	0.171634	0.937265	0.269322	0.230147	0.255671	15.1225	20	0.769354	17.0053	21	0.710785	-0.00676625	0.00493115	0.185214
met-a-447	AS	Hyodeoxycholate	16	Bile acid metabolism	Lipid	-0.00485592	0.0447303	0.913552	-0.0197308	0.076749	0.797115	0.0719912	0.111772	0.529929	9.27826	14	0.812823	9.90237	15	0.825836	-0.00490982	0.00621489	0.442699
met-a-448	AS	3-indoxyl sulfate	5	Tryptophan metabolism	Amino acid	-0.338512	0.129253	0.0088192	-0.413598	0.184067	0.0246406	-1.79107	1.31231	0.265659	1.95257	3	0.582309	3.1928	4	0.526095	0.0493184	0.0442852	0.346622
met-a-449	AS	N-acetylglycine	16	Glycine, serine and threonine metabolism	Amino acid	0.0274138	0.0717877	0.702555	0.0267912	0.0951371	0.778246	0.0246086	0.141455	0.864382	16.1181	14	0.306213	16.1188	15	0.374203	0.000129754	0.00556745	0.981735
met-a-450	AS	Bilirubin (Z,Z)	11	Hemoglobin and porphyrin metabolism	Cofactors and vitamins	-0.0192951	0.0552946	0.727126	0.0253333	0.0536766	0.636953	0.110672	0.0886689	0.243472	10.4291	9	0.316876	14.0894	10	0.168953	-0.0115267	0.00648556	0.109245
met-a-451	AS	Creatine	8	Creatine metabolism	Amino acid	0.0016343	0.136432	0.990442	0.118635	0.180245	0.510416	-0.335882	0.290313	0.291263	6.35783	6	0.384322	8.15035	7	0.319524	0.0121311	0.00932711	0.241103
met-a-452	AS	Erythrose	8	Fructose, mannose, galactose, starch, and sucrose metabolism	Carbohydrate	0.114835	0.194392	0.554696	0.1799	0.240704	0.454826	-0.09087	0.489284	0.858783	9.11273	6	0.167337	9.43923	7	0.22264	0.00594175	0.0128151	0.659241
met-a-453	AS	Threonate	18	Ascorbate and aldarate metabolism	Cofactors and vitamins	-0.138289	0.101636	0.173633	-0.00495377	0.157551	0.974917	0.0758649	0.208181	0.720317	12.5605	16	0.70458	14.0477	17	0.663725	-0.00684654	0.00561424	0.240329
met-a-454	AS	X-10810	16			-0.0256228	0.120412	0.831489	-0.094338	0.135401	0.485971	-0.0355434	0.18024	0.846505	17.9954	14	0.206988	18.0029	15	0.262513	0.000394869	0.00518328	0.940353
met-a-455	AS	Cysteine	18	Cysteine, methionine, SAM, taurine metabolism	Amino acid	0.0909256	0.167583	0.587426	-0.180868	0.210627	0.390501	0.101399	0.295307	0.735792	23.6366	16	0.097747	23.6394	17	0.129567	-0.000286894	0.00656119	0.965664
met-a-456	AS	Pyroglutamylglycine	4	Dipeptide	Peptide	0.180717	0.110993	0.103488	0.170877	0.126861	0.177993	-0.259538	0.303559	0.482634	1.09954	2	0.577083	3.47719	3	0.323732	0.0269483	0.0174766	0.263024
met-a-457	AS	N-(2-furoyl)glycine	26	Food component, Plant	Xenobiotics	0.0375461	0.0183709	0.0409748	0.0439502	0.0293179	0.13385	0.0669622	0.030398	0.0374512	23.4451	24	0.493666	24.923	25	0.466697	-0.00603745	0.00496632	0.235931
met-a-458	AS	DSGEGDFXAEGGGVR*	13	Fibrinogen cleavage peptide	Peptide	0.0325425	0.0681434	0.632964	0.130012	0.108121	0.229184	0.267582	0.253516	0.313836	7.28027	11	0.775954	8.24087	12	0.766035	-0.0100906	0.0102954	0.348098
met-a-459	AS	Pyridoxate	10	Vitamin B6 metabolism	Cofactors and vitamins	-0.248652	0.0785687	0.00155207	-0.145959	0.16073	0.363826	0.0508818	0.213846	0.817911	0.881317	8	0.998893	3.7745	9	0.925617	-0.0120662	0.00709384	0.127372
met-a-460	AS	Androsterone sulfate	18	Sterol, Steroid	Lipid	0.00231316	0.0621798	0.970325	0.0106957	0.086255	0.901314	-0.0246318	0.215884	0.91058	18.9609	16	0.270697	18.9811	17	0.329617	-0.0108553	0.00577553	0.0764592
met-a-461	AS	3-carboxy-4-methyl-5-propyl-2-furanpropanoate (CMPF)	13	Fatty acid, dicarboxylate	Lipid	0.0886226	0.0573334	0.122167	0.0666075	0.0726272	0.359082	0.0652612	0.153662	0.67924	14.5322	11	0.204928	14.5682	12	0.265902	0.00159865	0.00968609	0.871902
met-a-462	AS	3-(4-hydroxyphenyl)lactate	22	Phenylalanine & tyrosine metabolism	Amino acid	0.0301081	0.180338	0.867406	-0.163414	0.217294	0.452027	-0.357968	0.380977	0.35863	30.285	20	0.0653659	32.3009	21	0.0545677	0.00875381	0.00758687	0.26218
met-a-463	AS	Acetylcarnitine	19	Carnitine metabolism	Lipid	-0.129053	0.131925	0.32796	-0.127398	0.213435	0.550578	-0.140942	0.419601	0.74106	13.0001	17	0.736176	13.0011	18	0.791509	0.000226777	0.00743591	0.976025
met-a-464	AS	Serine	34	Glycine, serine and threonine metabolism	Amino acid	0.0860859	0.22269	0.699072	0.21897	0.253672	0.388027	1.21766	0.624224	0.0598997	58.5742	32	0.00282558	65.3906	33	0.000661186	-0.0138985	0.00720224	0.0625441
met-a-465	AS	Trans-4-hydroxyproline	6	Urea cycle; arginine-, proline-, metabolism	Amino acid	0.0552852	0.23342	0.812775	0.172468	0.231623	0.45651	-0.4595	0.510272	0.418768	8.46737	4	0.0758825	11.1555	5	0.048382	0.0159896	0.014189	0.322813
met-a-466	AS	Glutamate	3	Glutamate metabolism	Amino acid	-0.631812	0.456292	0.166155	-0.645886	0.431564	0.134493	-9.10658	4.38399	0.285629	0.330258	1	0.565507	4.08711	2	0.129568	0.149595	0.0771802	0.303227
met-a-467	AS	Hexanoylcarnitine	18	Carnitine metabolism	Lipid	0.105243	0.0844906	0.212904	0.186684	0.133447	0.161832	0.305652	0.189055	0.125479	11.2303	16	0.795051	12.7614	17	0.752007	-0.00653957	0.00528506	0.233803
met-a-468	AS	Glycine	26	Glycine, serine and threonine metabolism	Amino acid	-0.129751	0.109942	0.237927	0.0194801	0.123259	0.874424	0.149695	0.164017	0.370489	24.2461	24	0.447601	29.0577	25	0.261511	-0.00779844	0.00357335	0.0390998
met-a-469	AS	Alanine	39	Alanine and aspartate metabolism	Amino acid	-0.0542123	0.157612	0.730876	0.234243	0.228129	0.304514	0.402404	0.617097	0.518373	33.4416	37	0.636635	34.0321	38	0.653496	-0.00455353	0.00592553	0.447092
met-a-470	AS	Glycochenodeoxycholate	14	Bile acid metabolism	Lipid	0.0132967	0.0695843	0.848457	0.0486456	0.0788081	0.537059	0.0768088	0.151834	0.622109	20.0242	12	0.0666289	20.4002	13	0.0856713	-0.00394834	0.00831842	0.643558
met-a-471	AS	2-aminobutyrate	45	Butanoate metabolism	Amino acid	-0.232695	0.159567	0.14476	-0.303849	0.228299	0.183214	-0.640503	0.497654	0.204964	48.7362	43	0.253277	49.5851	44	0.260332	0.00438191	0.00506332	0.391609
met-a-472	AS	Scyllo-inositol	12	Inositol metabolism	Lipid	0.220535	0.127947	0.0847728	0.242515	0.155995	0.120033	0.269717	0.22387	0.256022	16.4554	10	0.0873161	16.5789	11	0.120964	-0.00212867	0.00777202	0.789744
met-a-473	AS	Dodecanedioate	7	Fatty acid, dicarboxylate	Lipid	-0.0525796	0.175453	0.764421	-0.264332	0.18815	0.160052	-1.16449	0.500195	0.067373	4.54723	5	0.473589	9.88746	6	0.129472	0.0374247	0.0161949	0.0688305
met-a-474	AS	Gamma-glutamylvaline	15	gamma-glutamyl	Peptide	0.191617	0.228043	0.40076	0.358118	0.306787	0.243082	0.117523	0.959627	0.904402	16.2658	13	0.235073	16.2738	14	0.296943	0.00106836	0.0134096	0.937712
met-a-475	AS	Indolepropionate	16	Tryptophan metabolism	Amino acid	-0.018407	0.123995	0.881988	-0.00328731	0.146318	0.982075	-0.325376	0.273149	0.253378	21.4718	14	0.0901378	23.8884	15	0.0670126	0.0094593	0.00753579	0.229937
met-a-476	AS	Butyrylcarnitine	28	Fatty acid metabolism (also BCAA metabolism)	Lipid	-0.036306	0.0628588	0.563547	-0.0474666	0.0695455	0.494907	-0.0453131	0.100093	0.654514	42.9357	26	0.019617	42.9584	27	0.0264132	0.000509885	0.00435477	0.907691
met-a-477	AS	Myristoleate (14:1n5)	15	Long chain fatty acid	Lipid	-0.134001	0.120907	0.267735	-0.258915	0.165983	0.118786	-0.424174	0.288334	0.165048	14.3618	13	0.348869	15.7148	14	0.331099	0.00865433	0.00782005	0.288489
met-a-478	AS	Dehydroisoandrosterone sulfate (DHEA-S)	21	Sterol, Steroid	Lipid	0.130641	0.0886562	0.140598	0.182692	0.121329	0.13213	0.379997	0.266053	0.169446	21.902	19	0.289162	23.0411	20	0.28678	-0.00788693	0.0079338	0.332671
met-a-479	AS	Propionylcarnitine	37	Fatty acid metabolism (also BCAA metabolism)	Lipid	-0.138624	0.132259	0.294584	-0.0208075	0.204182	0.918831	0.450132	0.270366	0.104862	33.5774	35	0.536781	39.6364	36	0.311025	-0.00952039	0.00386774	0.0189089
met-a-480	AS	Caproate (6:0)	36	Medium chain fatty acid	Lipid	-0.00262261	0.195095	0.989275	-0.0607002	0.26534	0.819053	0.307297	0.647148	0.637931	44.8111	34	0.10164	45.1443	35	0.117045	-0.00507698	0.0066683	0.451541
met-a-481	AS	Caprylate (8:0)	45	Medium chain fatty acid	Lipid	0.195853	0.136345	0.150875	0.0297656	0.212733	0.888723	0.128041	0.328166	0.698336	40.5074	43	0.579981	40.5599	44	0.619862	0.000825948	0.00360343	0.819791
met-a-482	AS	10-undecenoate (11:1n1)	28	Medium chain fatty acid	Lipid	-0.00450963	0.0770551	0.953331	0.0517281	0.120376	0.6674	-0.0832522	0.112699	0.466698	25.6166	26	0.484329	26.5472	27	0.488415	0.0030256	0.00313626	0.343576
met-a-483	AS	Docosapentaenoate (n3 DPA; 22:5n3)	11	Essential fatty acid	Lipid	-0.0514764	0.176463	0.770506	0.0489903	0.191116	0.797689	0.105802	0.471017	0.827288	18.0651	9	0.0344262	18.3295	10	0.0496533	-0.00532032	0.0146577	0.725005
met-a-484	AS	X-11204	41			-0.283031	0.202746	0.162718	-0.0931485	0.262088	0.722283	0.521596	0.764584	0.499147	48.3956	39	0.143918	49.8733	40	0.136226	-0.00835232	0.0076539	0.281859
met-a-485	AS	X-02269	8			0.0924774	0.104189	0.374762	0.136205	0.123587	0.270416	0.183359	0.411447	0.671484	9.19729	6	0.162783	9.27806	7	0.233304	-0.0122131	0.0208306	0.576079
met-a-486	AS	Phenol sulfate	13	Phenylalanine & tyrosine metabolism	Amino acid	0.0632566	0.0735634	0.389849	0.10153	0.125294	0.417747	0.25421	0.275793	0.376437	6.54896	11	0.834346	7.09394	12	0.851344	-0.00803624	0.0108859	0.475833
met-a-487	AS	X-06126	13			0.145826	0.0602556	0.0155148	0.0523412	0.120577	0.664224	0.297365	0.333551	0.391738	4.65218	11	0.946835	4.87661	12	0.961974	-0.0056796	0.0119889	0.64495
met-a-488	AS	X-07765	13			0.0635226	0.0446118	0.154477	0.0732978	0.0668831	0.273119	0.0542974	0.0870747	0.545621	9.61949	11	0.564904	9.63617	12	0.647845	0.000828975	0.00641954	0.899583
met-a-489	AS	X-11247	20			-0.0971109	0.0583867	0.0962649	-0.0781858	0.0795602	0.325743	-0.0520252	0.153246	0.738172	22.5905	18	0.206822	22.7186	19	0.249963	-0.00253802	0.00794239	0.752986
met-a-490	AS	X-11261	16			0.0565388	0.0967299	0.558883	0.203016	0.108657	0.0617055	0.337842	0.229561	0.163224	18.3855	14	0.189782	20.7571	15	0.144771	-0.010093	0.00751056	0.200376
met-a-491	AS	Bilirubin (E,E)*	10	Hemoglobin and porphyrin metabolism	Cofactors and vitamins	-0.00271569	0.0806574	0.973141	0.0401495	0.067303	0.550809	0.0651942	0.154064	0.683323	15.7429	8	0.0462115	16.2876	9	0.0611139	-0.00437088	0.00830796	0.613083
met-a-492	AS	X-02249	11			-0.360235	0.11716	0.00210689	-0.396678	0.190948	0.0377637	-0.464164	0.509319	0.385874	6.17601	9	0.722181	6.22152	10	0.796321	0.00248778	0.0116617	0.835825
met-a-493	AS	Heme*	13	Hemoglobin and porphyrin metabolism	Cofactors and vitamins	0.0989348	0.0519773	0.0569853	0.157368	0.147707	0.286692	0.146563	0.241965	0.556993	2.60696	11	0.994968	2.65592	12	0.997524	-0.00163184	0.00737559	0.828952
met-a-494	AS	X-11299	11			-0.0112804	0.0946302	0.905113	0.0153635	0.0954954	0.872186	-0.286459	0.466112	0.554056	20.3124	9	0.0160795	21.1352	10	0.0201701	0.0162258	0.0252527	0.534978
met-a-495	AS	X-11315	28			-0.0288213	0.106967	0.78759	-0.104045	0.145559	0.474735	-0.0832877	0.197626	0.676897	31.7493	26	0.20154	31.8824	27	0.236468	0.00149173	0.00451894	0.743964
met-a-496	AS	X-11317	44			-0.281612	0.172943	0.103449	-0.286348	0.232809	0.218708	-0.41044	0.407599	0.319715	59.1691	42	0.0412569	59.3415	43	0.0496597	0.00157939	0.00451456	0.728205
met-a-497	AS	1-linoleoylglycerophosphoethanolamine*	13	Lysolipid	Lipid	-0.274998	0.176624	0.119478	-0.375968	0.184892	0.0420071	-0.55954	0.477736	0.266252	19.9244	11	0.046389	20.6747	12	0.0553513	0.0072561	0.0112735	0.532997
met-a-498	AS	X-11327	39			0.0310707	0.137342	0.821024	-0.0528344	0.227124	0.816054	-0.302394	0.427193	0.483467	29.6366	37	0.799957	30.3366	38	0.807391	0.00386296	0.00461728	0.408171
met-a-499	AS	X-11334	26			0.0858633	0.141341	0.543525	0.0169496	0.202085	0.933157	0.185142	0.423141	0.66563	29.195	24	0.21288	29.2707	25	0.252759	-0.00164718	0.00660105	0.805072
met-a-500	AS	3-dehydrocarnitine*	25	Carnitine metabolism	Lipid	0.0896668	0.155499	0.564183	-0.17211	0.218416	0.430702	0.924825	0.427309	0.0410676	24.1197	23	0.397203	28.6529	24	0.233467	-0.0164869	0.00792976	0.0489447
met-a-501	AS	Pyroglutamine*	18	Glutamate metabolism	Amino acid	0.124344	0.0789874	0.115434	0.0823019	0.123836	0.506304	0.202195	0.222196	0.376336	14.3877	16	0.569852	14.5318	17	0.629166	-0.0026111	0.00687957	0.709274
met-a-502	AS	C-glycosyltryptophan*	21	Tryptophan metabolism	Amino acid	0.398441	0.22962	0.0827022	0.269216	0.383652	0.482855	0.89101	0.583167	0.143019	14.5009	19	0.753748	15.3943	20	0.753421	-0.00630532	0.00667101	0.356432
met-a-503	AS	X-11374	18			-0.0501765	0.0731183	0.492563	-0.0475947	0.0997136	0.633139	-0.152632	0.17921	0.406953	20.8182	16	0.185605	21.3322	17	0.211783	0.00547545	0.00871173	0.538536
met-a-504	AS	X-11381	17			0.394692	0.29213	0.176669	0.224213	0.292462	0.443297	0.838244	0.83302	0.330243	35.9094	15	0.00182179	36.6881	16	0.00231965	-0.00754878	0.0132357	0.576896
met-a-505	AS	X-03056--N-[3-(2-Oxopyrrolidin-1-yl)propyl]acetamide	30	Polyamine metabolism	Amino acid	0.0426082	0.0763969	0.577035	0.122792	0.142934	0.390295	0.00733307	0.196073	0.970432	16.1991	28	0.962778	16.2435	29	0.972669	0.000841943	0.00399563	0.834635
met-a-506	AS	X-11412	45			0.158989	0.152259	0.296392	0.395793	0.234363	0.0912564	0.443519	0.485291	0.365853	45.7419	43	0.358976	46.1481	44	0.38353	0.00640646	0.00471993	0.181449
met-a-507	AS	X-01911	17			-0.132604	0.075317	0.078303	-0.0867663	0.0987238	0.379467	0.171417	0.225695	0.45932	16.8046	15	0.330676	19.0751	16	0.264789	-0.0127708	0.00897087	0.175033
met-a-508	AS	X-11422--xanthine	8	Purine metabolism, (hypo)xanthine/inosine containing	Nucleotide	0.415067	0.174485	0.0173686	0.404677	0.328624	0.218163	0.912449	0.70632	0.24394	3.05461	6	0.801963	3.6169	7	0.822693	-0.0118726	0.0158331	0.481696
met-a-509	AS	X-11423--O-sulfo-L-tyrosine	49	Phenylalanine & tyrosine metabolism	Amino acid	-0.159779	0.153626	0.298316	-0.281105	0.211449	0.183707	-0.190831	0.465352	0.683611	48.8434	47	0.398854	48.8487	48	0.438758	0.00165366	0.00567977	0.772142
met-a-510	AS	X-09789	12			-0.0195673	0.0988025	0.84301	-0.130652	0.119066	0.272505	-0.276075	0.352123	0.451195	13.6052	10	0.191774	14.3915	11	0.212081	0.010365	0.0136337	0.464655
met-a-511	AS	X-11437	15			-0.0231473	0.0459296	0.61428	-0.0333324	0.0622444	0.592299	-0.0470829	0.0764068	0.548392	15.3719	13	0.284715	15.5604	14	0.34095	0.00260689	0.00652906	0.696173
met-a-512	AS	X-11438	24			0.0447543	0.093691	0.632878	0.0441101	0.121496	0.716562	-0.066375	0.189799	0.729881	25.6353	22	0.267668	26.1677	23	0.293016	0.00364418	0.00539165	0.506152
met-a-513	AS	X-11440	19			-0.051359	0.058074	0.376496	-0.0256782	0.0734501	0.726638	-0.00922429	0.0927288	0.921924	19.0339	17	0.326589	19.4237	18	0.36618	-0.00252443	0.00427839	0.562924
met-a-514	AS	X-11441	15			0.0806323	0.0904713	0.372796	0.0623903	0.0841954	0.458683	0.117781	0.153406	0.456341	24.0154	13	0.0309883	24.1879	14	0.0434836	-0.00203181	0.00664964	0.764783
met-a-515	AS	X-11442	18			0.0318621	0.0744231	0.668562	0.0580974	0.0820497	0.478898	0.055232	0.121548	0.65564	22.5218	16	0.127129	22.608	17	0.162451	-0.00123465	0.00498722	0.807621
met-a-516	AS	X-11444	13			-0.201508	0.143912	0.161449	-0.128975	0.199146	0.517219	-0.226267	0.34786	0.528749	13.4764	11	0.26333	13.484	12	0.334861	0.000629058	0.00797101	0.938515
met-a-517	AS	X-11445--5-alpha-pregnan-3beta,20alpha-disulfate	15	Sterol/Steroid	Lipid	-0.0232537	0.0700931	0.740075	0.0154535	0.0846368	0.855123	-0.333427	0.231297	0.173082	18.4903	13	0.139773	21.2885	14	0.0944638	0.0182316	0.0129983	0.184161
met-a-518	AS	X-11452	6			0.0226299	0.10685	0.83227	-0.0904363	0.145627	0.534591	-0.370554	0.407535	0.414645	3.49357	4	0.478856	4.50134	5	0.479704	0.0148383	0.014781	0.372241
met-a-519	AS	X-11469	18			0.0727355	0.0782521	0.352629	0.0149934	0.0986821	0.879237	0.00793487	0.351176	0.982253	24.2202	16	0.0848046	24.2746	17	0.112164	0.00281074	0.014826	0.852021
met-a-520	AS	X-11470	9			0.0623206	0.107	0.560275	0.189162	0.204063	0.353938	0.204704	0.469252	0.675803	3.41211	7	0.844445	3.51653	8	0.897903	-0.00374097	0.0115769	0.756028
met-a-521	AS	X-11478	11			0.179684	0.0856751	0.0359699	0.234417	0.126456	0.0637756	0.2311	0.165549	0.196203	8.05387	9	0.528726	8.19715	10	0.609587	-0.0026053	0.00688296	0.713823
met-a-522	AS	X-11483	12			-0.0697616	0.0389811	0.0735143	-0.0642168	0.0687292	0.350126	-0.0209916	0.0732258	0.780217	5.94427	10	0.819923	6.76675	11	0.817646	-0.00477761	0.00526804	0.385789
met-a-523	AS	X-11485	6			-0.136112	0.0774233	0.0787441	-0.180809	0.148432	0.223177	-0.495453	0.334945	0.213174	0.727588	4	0.947884	2.05095	5	0.842052	0.0166613	0.0144834	0.314085
met-a-524	AS	X-11491	14			-0.145807	0.0965199	0.13088	-0.271099	0.112787	0.0162327	-0.307424	0.218344	0.184512	22.6939	12	0.0304397	23.9895	13	0.0312265	0.00740186	0.0089427	0.423996
met-a-525	AS	X-11497	15			0.0702088	0.216675	0.745917	-0.193753	0.277794	0.485509	0.541381	1.12169	0.637372	16.7017	13	0.213302	16.9377	14	0.259511	-0.00660656	0.0154131	0.675207
met-a-526	AS	HWESASXX*	6	Polypeptide	Peptide	0.168231	0.13731	0.220505	0.188513	0.163103	0.247765	0.0316107	0.646655	0.963356	6.47483	4	0.166383	6.55135	5	0.256201	0.00655899	0.0301682	0.838525
met-a-527	AS	X-11521	12			0.0646067	0.112053	0.56423	0.0141614	0.164642	0.931456	-0.382045	0.319309	0.259108	6.69174	10	0.754191	8.9953	11	0.622326	0.0124983	0.00823478	0.160037
met-a-528	AS	X-11529	12			-0.134352	0.0315568	2.06749e-05	-0.132872	0.0389851	0.000653724	-0.139523	0.0485565	0.0165718	8.80606	10	0.550603	8.82999	11	0.637582	0.00074187	0.00479595	0.880146
met-a-529	AS	X-11530	14			0.0476001	0.0741818	0.521088	0.0591681	0.0851343	0.487057	0.0605918	0.119966	0.622655	14.2811	12	0.28312	14.3049	13	0.352728	-0.000770288	0.00544712	0.889891
met-a-530	AS	X-11537	6			-0.192012	0.118961	0.106511	-0.172701	0.165377	0.296353	-0.233428	0.645804	0.736044	4.8031	4	0.308103	4.80826	5	0.439726	0.00158549	0.0241935	0.950894
met-a-531	AS	X-11538	19			-0.246	0.0719379	0.000627101	-0.305822	0.0961075	0.0014622	-0.359139	0.131403	0.0141603	18.9819	17	0.329572	20.1623	18	0.323755	0.00557875	0.00542578	0.318267
met-a-532	AS	X-11540	8			0.0456773	0.0980326	0.641259	0.0823653	0.131892	0.532304	0.268313	0.39183	0.519052	5.64383	6	0.464246	5.99214	7	0.540667	-0.00823023	0.0139452	0.576605
met-a-533	AS	X-11546	15			-0.0101659	0.0481921	0.832929	0.0420838	0.0575195	0.464386	-0.0532184	0.102786	0.613325	20.2465	13	0.089231	20.6026	14	0.112258	0.00409725	0.00856895	0.640484
met-a-534	AS	X-11550	21			0.226887	0.290463	0.434731	0.127802	0.479608	0.789876	1.04682	1.26441	0.417997	15.1141	19	0.715321	15.5652	20	0.743208	-0.00616536	0.00917949	0.509894
met-a-535	AS	X-11552	17			0.0989161	0.084662	0.24266	0.14455	0.132331	0.274683	0.248968	0.409751	0.552535	11.5868	15	0.709997	11.7292	16	0.762401	-0.00467712	0.0123944	0.711194
met-a-536	AS	X-11593--O-methylascorbate*	50	Ascorbate and aldarate metabolism	Cofactors and vitamins	-0.045873	0.138019	0.739613	0.00679725	0.186453	0.970919	-0.157052	0.251166	0.534742	64.8474	48	0.0528467	65.2291	49	0.0602548	0.00169654	0.00319183	0.597507
met-a-537	AS	Adrenate (22:4n6)	10	Long chain fatty acid	Lipid	-0.0161992	0.163452	0.921053	-0.0449835	0.232204	0.846392	0.1868	0.418878	0.667453	10.8821	8	0.20847	11.2649	9	0.257987	-0.00586651	0.0110584	0.610168
met-a-538	AS	Homostachydrine*	6	Food component, Plant	Xenobiotics	0.0560181	0.169929	0.74166	0.0673305	0.164498	0.682314	0.917631	0.385974	0.0762011	4.07947	4	0.395357	9.73592	5	0.083073	-0.0393199	0.016696	0.0780837
met-a-539	AS	ADSGEGDFXAEGGGVR*	10	Fibrinogen cleavage peptide	Peptide	0.0870031	0.0959656	0.364615	0.0027779	0.120058	0.98154	0.201946	0.199041	0.339998	11.3667	8	0.181773	11.9967	9	0.213498	-0.00582549	0.00874911	0.524245
met-a-540	AS	X-11786--methylcysteine	13	Cysteine, methionine, SAM, taurine metabolism	Amino acid	0.150311	0.0933262	0.107267	0.195456	0.133604	0.143482	0.516395	0.385358	0.207256	9.78625	11	0.549711	10.7519	12	0.55029	-0.0124132	0.0126319	0.34688
met-a-541	AS	X-11787	29			0.00492579	0.179705	0.978132	0.0876504	0.236894	0.711384	-0.0651035	0.326174	0.843291	30.5471	27	0.29014	30.6231	28	0.334068	0.00123629	0.00476926	0.797431
met-a-542	AS	X-11792	15			0.0681789	0.0497555	0.1706	0.0740961	0.0634925	0.243209	-0.0260763	0.163905	0.87604	18.3084	13	0.146156	18.8239	14	0.171787	0.00653722	0.0108053	0.555593
met-a-543	AS	X-11793--oxidized bilirubin*	15	Hemoglobin and porphyrin metabolism	Cofactors and vitamins	0.0185088	0.102169	0.856243	0.0616145	0.0989363	0.533436	0.0988825	0.182195	0.596499	21.1446	13	0.0701175	21.6179	14	0.0868141	-0.00347219	0.00643671	0.598704
met-a-544	AS	X-11795	12			0.0241888	0.269687	0.928532	-0.467787	0.276212	0.0903448	-0.619126	0.82759	0.471623	24.0334	10	0.00751214	25.664	11	0.00727942	0.0148843	0.0180703	0.429322
met-a-545	AS	X-11799	8			-0.00537016	0.0698518	0.93872	-0.0252761	0.0796063	0.750854	0.011769	0.158304	0.943153	9.6508	6	0.140149	9.67518	7	0.20774	-0.00132821	0.0107889	0.906041
met-a-546	AS	X-11805	10			-0.0371903	0.0366513	0.310245	-0.0234904	0.0524193	0.654063	-0.0358246	0.0599787	0.566831	7.12896	8	0.522785	7.12994	9	0.623592	-0.000203977	0.00651342	0.975784
met-a-547	AS	X-11818	19			-0.106276	0.171968	0.536575	-0.105199	0.220425	0.63318	-0.0951884	0.448598	0.834482	26.5973	17	0.0642448	26.5984	18	0.0868423	-0.000208966	0.00776898	0.978855
met-a-548	AS	X-11820	14			-0.0462881	0.122353	0.705195	0.0259063	0.143457	0.856693	0.124039	0.249812	0.628493	20.6889	12	0.0551267	21.7535	13	0.0593015	-0.00625066	0.00795443	0.447219
met-a-549	AS	X-11843	3			0.00572244	0.0737793	0.938177	-0.000777391	0.0983931	0.993696	-0.0348409	0.172347	0.873015	1.36099	1	0.243365	1.47491	2	0.478329	0.00396703	0.0137119	0.820713
met-a-550	AS	X-11845	20			0.0261102	0.0364222	0.47345	-0.00546709	0.0531743	0.91811	0.123002	0.0883268	0.180714	18.5682	18	0.418856	20.0568	19	0.391165	-0.00814106	0.00677687	0.245203
met-a-551	AS	X-11847	13			0.0134725	0.0440052	0.759486	0.0357821	0.0724032	0.621161	-0.0579502	0.138108	0.682855	8.54423	11	0.663881	8.85434	12	0.715319	0.00536195	0.00962856	0.588761
met-a-552	AS	X-11849	13			-0.101766	0.0335543	0.00242231	-0.0892238	0.0552581	0.106382	-0.110833	0.107041	0.322696	7.62254	11	0.746664	7.63103	12	0.813259	0.000727351	0.00789575	0.92826
met-a-553	AS	X-11850	8			0.0155808	0.0323084	0.629628	-0.00557464	0.0712473	0.937634	0.0649471	0.102032	0.547927	2.35594	6	0.884229	2.67337	7	0.913486	-0.00471818	0.00837434	0.593571
met-a-554	AS	X-11852	10			-0.00386375	0.0468295	0.934244	0.0363736	0.0630747	0.56416	0.113274	0.0771977	0.18047	6.50433	8	0.590927	9.95465	9	0.354169	-0.0136619	0.00735499	0.100315
met-a-555	AS	X-11858	14			-0.0143114	0.0352979	0.68515	0.0235357	0.0492268	0.632573	0.0782494	0.0664745	0.261963	10.1043	12	0.606811	12.8195	13	0.461848	-0.012768	0.00774855	0.125311
met-a-556	AS	X-11859	13			-0.343179	0.160283	0.0322673	-0.367686	0.227279	0.105712	-0.129981	0.418193	0.761751	12.0436	11	0.360374	12.3807	12	0.415607	-0.00502967	0.00906428	0.590075
met-a-557	AS	X-11876	18			-0.0542387	0.11285	0.630781	-0.0349084	0.131828	0.791162	0.0331391	0.242977	0.893216	25.1332	16	0.0675121	25.3959	17	0.0861926	-0.00309993	0.0075798	0.687982
met-a-558	AS	1-arachidonoylglycerophosphocholine*	21	Lysolipid	Lipid	0.265185	0.106027	0.0123808	0.375626	0.158359	0.0176928	0.425121	0.221619	0.0702333	16.116	19	0.649522	16.8314	20	0.663892	-0.00371006	0.00438648	0.408193
met-a-559	AS	1-palmitoleoylglycerophosphocholine*	14	Lysolipid	Lipid	-0.283307	0.222598	0.203115	-0.287198	0.251637	0.253737	0.249306	0.729235	0.738359	20.1396	12	0.0644905	21.1302	13	0.0703931	-0.00990404	0.0128915	0.457184
met-a-560	AS	X-11905	18			-0.0109078	0.0864262	0.899566	0.0839005	0.0826879	0.310266	0.0975688	0.154586	0.536847	39.2257	16	0.00100891	40.9953	17	0.000934902	-0.00732508	0.00862204	0.408094
met-a-561	AS	X-12007	20			0.0499366	0.0296123	0.0917291	0.0625289	0.0509925	0.220109	0.0628473	0.0619273	0.323622	14.6654	18	0.684798	14.7271	19	0.739779	-0.00133944	0.00539453	0.806716
met-a-562	AS	X-12013	9			0.0420189	0.0678828	0.535922	-0.00396294	0.0745817	0.957624	-0.0287737	0.10495	0.791872	15.9261	7	0.0258	17.7398	8	0.0232639	0.00868911	0.0097319	0.401589
met-a-563	AS	Gamma-glutamylmethionine*	8	gamma-glutamyl	Peptide	-0.238667	0.126735	0.0596737	-0.282656	0.19342	0.143917	-0.209435	0.295797	0.505484	5.68863	6	0.458958	5.70124	7	0.575035	-0.00101936	0.0090782	0.914259
met-a-564	AS	Gamma-glutamylthreonine*	10	gamma-glutamyl	Peptide	0.100771	0.169078	0.551174	0.15029	0.227001	0.50793	0.0312254	0.48076	0.949807	9.00437	8	0.341927	9.03172	9	0.434351	0.00180459	0.0115773	0.879995
met-a-565	AS	X-12029	40			0.0298434	0.138453	0.82934	-0.330538	0.226265	0.144058	-0.345199	0.244771	0.166586	34.2881	38	0.641807	37.793	39	0.524849	0.00616977	0.00329556	0.0688972
met-a-566	AS	X-12038	57			0.0872859	0.123466	0.479588	0.183121	0.209639	0.382388	-0.0444592	0.687828	0.948697	42.5217	55	0.890465	42.5601	56	0.907295	0.00128158	0.00654766	0.845541
met-a-567	AS	X-12039	15			0.0924418	0.0646366	0.152666	0.0311587	0.0870466	0.720378	0.152597	0.128332	0.255676	15.5983	13	0.271506	15.9579	14	0.31595	-0.00425704	0.00777522	0.593302
met-a-568	AS	X-12040	16			-0.0430504	0.0233689	0.065445	-0.0477973	0.0293346	0.103232	-0.0363207	0.0394769	0.373128	20.0916	14	0.127279	20.1583	15	0.165945	-0.00173239	0.00803916	0.83249
met-a-569	AS	X-12056	12			0.0395941	0.0862765	0.646291	0.089231	0.0942357	0.343694	0.147131	0.18762	0.451101	17.678	10	0.060644	18.4256	11	0.072216	-0.0188594	0.00990263	0.0810921
met-a-570	AS	X-12063	16			-0.112876	0.068174	0.0977817	-0.0413589	0.079119	0.601154	-0.106216	0.109838	0.349941	25.1265	14	0.0333389	25.1377	15	0.048124	-0.000466064	0.00589111	0.938062
met-a-571	AS	Gamma-tocopherol	13	Tocopherol metabolism	Cofactors and vitamins	-0.0164525	0.106321	0.877023	0.0247661	0.118543	0.83451	-0.0386312	0.233217	0.871441	20.2821	11	0.0416181	20.3037	12	0.0615546	0.00101172	0.00935658	0.91584
met-a-572	AS	Gamma-glutamylphenylalanine	37	gamma-glutamyl	Peptide	0.0709798	0.166992	0.670801	0.176112	0.288728	0.541889	0.454489	0.317531	0.161207	34.4619	35	0.493918	36.4685	36	0.446873	-0.00507305	0.00358128	0.165455
met-a-573	AS	Isobutyrylcarnitine	11	Valine, leucine and isoleucine metabolism	Amino acid	0.187875	0.103208	0.068706	0.18344	0.133986	0.170968	0.0978983	0.216397	0.661686	10.1854	9	0.335684	10.4451	10	0.402351	0.00320023	0.00668123	0.64337
met-a-574	AS	Pseudouridine	27	Pyrimidine metabolism, uracil containing	Nucleotide	-0.253207	0.21847	0.246455	-0.298429	0.355394	0.401069	-0.994681	0.808363	0.229967	18.2291	25	0.832514	19.163	26	0.829476	0.00798527	0.00826301	0.343107
met-a-575	AS	Valerate	10	Short chain fatty acid	Lipid	0.132214	0.209259	0.527502	0.108426	0.269832	0.687812	-0.83428	0.618027	0.213994	8.4732	8	0.388662	11.3397	9	0.253141	0.0216299	0.0131479	0.138565
met-a-576	AS	Palmitoleate (16:1n7)	10	Long chain fatty acid	Lipid	0.109871	0.141857	0.438623	0.111798	0.212531	0.598867	-0.303149	0.325467	0.378883	6.38185	8	0.60454	8.40357	9	0.494042	0.0121662	0.00855644	0.192856
met-a-577	AS	Alpha-ketoglutarate	17	Krebs cycle	Energy	-0.0178528	0.132546	0.892856	-0.0297184	0.184719	0.872185	-0.13265	0.311641	0.676406	21.2126	15	0.130173	21.4497	16	0.161864	-0.00162646	0.00846346	0.850023
met-a-578	AS	Erythronate*	47	Aminosugars metabolism	Carbohydrate	-0.109515	0.178348	0.539181	-0.0358052	0.250262	0.886234	0.123759	0.788551	0.875991	58.6459	45	0.083326	58.7663	46	0.0980577	-0.00230232	0.00757689	0.762635
met-a-579	AS	Lathosterol	18	Sterol, Steroid	Lipid	-0.0632971	0.0680851	0.352538	-0.0874215	0.106123	0.410069	-0.107117	0.152832	0.493445	13.4072	16	0.642782	13.5168	17	0.700963	0.00213103	0.00643839	0.744949
met-a-580	AS	X-12092	27			-0.0312971	0.0293954	0.287014	-0.0295968	0.0348574	0.395835	-0.050774	0.0422398	0.24061	21.3064	25	0.675408	21.8094	26	0.699077	0.00213549	0.00301082	0.48472
met-a-581	AS	X-12093	13			0.0277538	0.0554575	0.616757	-0.0279868	0.0689738	0.684919	-0.0197432	0.11251	0.863891	13.3934	11	0.268393	13.6864	12	0.321183	0.0036677	0.00747682	0.633389
met-a-582	AS	X-12094	9			0.00642619	0.227624	0.977477	-0.0119747	0.225243	0.957602	0.578123	0.706834	0.44036	15.1589	7	0.0340157	16.7458	8	0.0328675	-0.0140799	0.0164477	0.420311
met-a-583	AS	X-12095--N1-methyl-3-pyridone-4-carboxamide	24	NAD metabolism	Nucleotide	-0.0267583	0.115483	0.816765	0.0253546	0.177351	0.886319	-0.0222061	0.225769	0.922539	23.1356	22	0.394108	23.1362	23	0.452843	-0.000106056	0.00448322	0.98134
met-a-584	AS	X-12100--hydroxytryptophan*	43	Tryptophan metabolism	Amino acid	0.0392302	0.182436	0.82974	0.145256	0.239435	0.544076	-0.205149	0.818165	0.803265	56.3556	41	0.0556322	56.4848	42	0.0669034	-0.00305575	0.00813649	0.709133
met-a-585	AS	X-12116	10			0.0318583	0.0797535	0.689555	-0.0337012	0.124982	0.787432	0.0174112	0.275641	0.951184	6.80289	8	0.558041	6.80598	9	0.657312	0.000628681	0.0113114	0.95704
met-a-586	AS	Eicosenoate (20:1n9 or 11)	13	Long chain fatty acid	Lipid	-0.0895505	0.137448	0.514709	0.212844	0.194756	0.274447	-0.429801	0.362615	0.26088	11.2318	11	0.42405	12.2813	12	0.423363	0.00945819	0.00932948	0.332461
met-a-587	AS	X-12188	20			-0.0239915	0.019632	0.221684	-0.0276858	0.0340334	0.415938	-0.0015339	0.0378358	0.968108	12.3269	18	0.829911	12.9104	19	0.843128	-0.00439233	0.00575007	0.454839
met-a-588	AS	X-12189	28			0.0122983	0.0198534	0.535614	0.0201624	0.0266088	0.44861	0.0131055	0.0310153	0.676097	35.8851	26	0.0938027	35.8867	27	0.117795	-0.000180413	0.00525436	0.972872
met-a-589	AS	X-12206	11			-0.119902	0.158145	0.448346	0.0517563	0.227579	0.820096	-0.525294	0.581154	0.389611	9.19707	9	0.419285	9.73623	10	0.463932	0.00905784	0.0124701	0.486077
met-a-590	AS	X-12212	11			0.0267712	0.0716375	0.708625	0.157607	0.104645	0.132039	0.153379	0.132014	0.275183	7.75791	9	0.558715	9.11654	10	0.52108	-0.00739964	0.00634834	0.273736
met-a-591	AS	X-12216	10			-0.0943767	0.0432012	0.0289192	-0.0593294	0.0981896	0.545688	-0.0190745	0.133213	0.889682	2.20262	8	0.974162	2.69513	9	0.975167	-0.00425462	0.00606248	0.50271
met-a-592	AS	X-12217	10			0.196447	0.130556	0.132403	0.241777	0.16382	0.139978	0.283215	0.258178	0.30457	10.2122	8	0.250448	10.413	9	0.318094	-0.00358789	0.00904521	0.701988
met-a-593	AS	X-12230	9			-0.0322935	0.10378	0.755669	-0.0589834	0.130147	0.6504	0.128823	0.188378	0.516058	8.79346	7	0.267827	10.1094	8	0.257429	-0.00820426	0.00801579	0.340129
met-a-594	AS	X-12231	14			0.0248028	0.0688341	0.718602	0.0717323	0.123005	0.559783	0.166614	0.207821	0.438304	6.90743	12	0.86367	7.48271	13	0.875594	-0.00522903	0.0068942	0.462808
met-a-595	AS	X-12236	9			0.0312416	0.0516215	0.545043	0.0107883	0.0952637	0.909835	-0.0265057	0.181066	0.887742	3.75782	7	0.807211	3.88002	8	0.867783	0.00336917	0.00963821	0.736946
met-a-596	AS	X-12244--N-acetylcarnosine	24	Dipeptide	Peptide	0.0424563	0.157926	0.788055	0.256157	0.219608	0.243441	-0.115453	0.42716	0.789464	29.4936	22	0.131302	29.707	23	0.157998	0.00282942	0.00709016	0.693694
met-a-597	AS	X-12253	8			-0.108477	0.141286	0.442616	-0.110978	0.153752	0.470418	-0.465645	0.523152	0.407694	11.7419	6	0.0679809	12.7317	7	0.0789205	0.0121132	0.017032	0.503657
met-a-598	AS	X-12261	12			-0.0110307	0.0326866	0.735765	-0.00637156	0.0516895	0.901897	-0.022194	0.0726891	0.766378	8.61419	10	0.569067	8.64595	11	0.654536	0.00137267	0.00770299	0.862125
met-a-599	AS	X-12329	27			0.0158249	0.0117596	0.178396	0.00909619	0.0210934	0.666298	0.00209492	0.0183637	0.910086	17.9084	25	0.846255	19.1681	26	0.829256	0.00433509	0.00386249	0.272375
met-a-600	AS	X-10346	14			0.053602	0.0435633	0.218532	0.0268352	0.0574638	0.640505	0.0421886	0.07684	0.593045	14.9868	12	0.242157	15.029	13	0.305543	0.00131851	0.00717193	0.857207
met-a-601	AS	ADpSGEGDFXAEGGGVR*	7	Fibrinogen cleavage peptide	Peptide	0.469569	0.112358	2.92497e-05	0.421993	0.149678	0.00481215	1.04289	0.314698	0.0211487	3.41196	5	0.636749	7.12977	6	0.309013	-0.0264137	0.0136989	0.111753
met-a-602	AS	1-eicosatrienoylglycerophosphocholine*	20	Lysolipid	Lipid	0.0293886	0.111852	0.792747	0.0192379	0.1668	0.908179	-0.394754	0.300548	0.205529	17.0774	18	0.51779	19.3819	19	0.432597	0.0109213	0.00719432	0.146371
met-a-603	AS	1-docosahexaenoylglycerophosphocholine*	8	Lysolipid	Lipid	-0.137365	0.247659	0.579133	-0.268625	0.257698	0.297225	0.608783	0.753852	0.450163	11.1663	6	0.0833712	13.2067	7	0.0672291	-0.0184681	0.0176376	0.335396
met-a-604	AS	X-12405	6			0.228736	0.0883285	0.00960875	0.252394	0.202313	0.2122	0.64607	0.489454	0.257312	0.85608	4	0.930775	1.66206	5	0.893644	0.00498807	0.0229849	0.835388
met-a-605	AS	X-12407	9			-0.0371299	0.0713351	0.602715	0.0507143	0.0862554	0.556563	0.0172447	0.199671	0.933594	11.7465	7	0.10921	11.8919	8	0.156094	-0.00360858	0.0122594	0.777026
met-a-606	AS	X-12428	9			-0.0837582	0.053249	0.11573	-0.0999533	0.0988933	0.312151	-0.170409	0.167498	0.342839	3.70697	7	0.812842	4.04153	8	0.853357	0.00513145	0.00887166	0.581111
met-a-607	AS	1-eicosadienoylglycerophosphocholine*	13	Lysolipid	Lipid	-0.0647993	0.139632	0.642597	0.0484378	0.171322	0.777383	-0.0549424	0.270763	0.842905	17.1778	11	0.102725	17.1807	12	0.142925	-0.000334821	0.00774941	0.966312
met-a-608	AS	X-12435	29			0.0209965	0.0189048	0.266722	0.0172375	0.0242842	0.477813	0.0318129	0.0350705	0.372372	44.5245	27	0.0182407	44.7485	28	0.0233913	-0.00309675	0.00840171	0.715311
met-a-609	AS	X-12441--12-hydroxyeicosatetraenoate (12-HETE)	14	Eicosanoid	Lipid	0.0785911	0.0541562	0.146726	0.00806427	0.0601433	0.893336	-0.03987	0.171417	0.819999	19.4795	12	0.0775945	20.3443	13	0.086951	0.0085968	0.0117782	0.479465
met-a-610	AS	X-12442--5,8-tetradecadienoate	13	Long chain fatty acid	Lipid	-0.0565613	0.0748362	0.449768	0.0449039	0.138885	0.746456	0.00354968	0.222462	0.987555	6.81875	11	0.813566	6.90962	12	0.863528	-0.00240117	0.00796538	0.768693
met-a-611	AS	X-12443	13			0.00616278	0.0584657	0.916052	0.0242274	0.0764094	0.751188	-0.0518969	0.120828	0.675845	14.9308	11	0.185687	15.3478	12	0.222964	0.00501774	0.00905259	0.590473
met-a-612	AS	X-12450	30			0.148809	0.0985881	0.131198	0.0510795	0.163718	0.755043	0.201308	0.174149	0.25747	26.1877	28	0.56273	26.3281	29	0.607905	-0.00128255	0.00342206	0.710642
met-a-613	AS	X-12456	20			-0.0524405	0.0892128	0.556657	0.0272434	0.123877	0.825932	-0.204279	0.18036	0.272237	26.1744	18	0.0958375	27.5402	19	0.0926858	0.00621045	0.00640804	0.345306
met-a-614	AS	X-12465	13			-0.0635212	0.106683	0.551563	-0.00591877	0.124895	0.962202	0.184789	0.164828	0.286121	11.8413	11	0.375694	15.584	12	0.211043	-0.010942	0.00586821	0.089118
met-a-615	AS	Octanoylcarnitine	18	Carnitine metabolism	Lipid	0.0136889	0.0836271	0.869976	0.16803	0.114523	0.142319	0.31374	0.158017	0.0645041	10.6612	16	0.829898	15.8194	17	0.53667	-0.0104273	0.00459117	0.0372971
met-a-616	AS	Alpha-hydroxyisovalerate	14	Valine, leucine and isoleucine metabolism	Amino acid	0.109537	0.119195	0.358109	0.0634126	0.146722	0.665599	-0.0453731	0.355429	0.900535	15.2884	12	0.226042	15.5633	13	0.273517	0.0047267	0.0101754	0.650588
met-a-617	AS	N-acetylthreonine	13	Glycine, serine and threonine metabolism	Amino acid	0.0219682	0.23558	0.925704	-0.0509256	0.285269	0.858316	0.22502	0.72486	0.762035	16.0874	11	0.137918	16.217	12	0.1815	-0.0037931	0.0127433	0.771513
met-a-618	AS	Decanoylcarnitine	15	Carnitine metabolism	Lipid	0.0718745	0.078816	0.361806	0.148037	0.114423	0.195744	0.235443	0.170749	0.191194	10.2924	13	0.669868	11.5303	14	0.643966	-0.00635068	0.00570788	0.286025
met-a-619	AS	1-palmitoylglycerophosphocholine	33	Lysolipid	Lipid	-0.15601	0.160974	0.332466	0.0402248	0.289238	0.889394	0.38008	0.577555	0.515342	20.6901	31	0.919846	21.6633	32	0.916102	-0.00576969	0.00584847	0.331511
met-a-620	AS	1-heptadecanoylglycerophosphocholine	10	Lysolipid	Lipid	-0.215677	0.187088	0.248987	-0.362488	0.211095	0.0859465	-0.0757134	0.739457	0.920967	13.5616	8	0.093933	13.627	9	0.136226	-0.00376634	0.019172	0.849157
met-a-621	AS	1-oleoylglycerophosphocholine	16	Lysolipid	Lipid	-0.144343	0.137063	0.292287	-0.136764	0.243382	0.574163	-0.220552	0.414603	0.603094	9.11683	14	0.823494	9.15799	15	0.869113	0.00136168	0.00671234	0.842161
met-a-622	AS	1-stearoylglycerophosphocholine	11	Lysolipid	Lipid	-0.0927454	0.197947	0.639401	-0.0246158	0.245601	0.920164	-0.750996	0.589418	0.234532	10.6014	9	0.304025	12.2492	10	0.268724	0.014288	0.0120802	0.267206
met-a-623	AS	5-dodecenoate (12:1n7)	19	Medium chain fatty acid	Lipid	0.0364943	0.0768103	0.6347	0.0120599	0.139134	0.930927	-0.285145	0.235684	0.242888	9.02868	17	0.939358	11.2715	18	0.882481	0.0108296	0.00723124	0.152571
met-a-624	AS	Stearidonate (18:4n3)	11	Long chain fatty acid	Lipid	-0.114723	0.148707	0.440429	-0.0913192	0.184103	0.619878	0.503908	0.357477	0.192258	9.94653	9	0.354831	13.7892	10	0.182824	-0.018465	0.00990252	0.095102
met-a-625	AS	10-heptadecenoate (17:1n7)	6	Long chain fatty acid	Lipid	-0.0345949	0.226554	0.878635	-0.224891	0.295839	0.447146	-1.31801	1.30553	0.369818	3.93179	4	0.415315	4.92865	5	0.42465	0.0247051	0.0247441	0.374577
met-a-626	AS	10-nonadecenoate (19:1n9)	7	Long chain fatty acid	Lipid	-0.0918454	0.222397	0.679621	-0.0106025	0.260904	0.967585	-0.31622	0.632435	0.638296	8.44358	5	0.133424	8.69194	6	0.191659	0.0055619	0.0145032	0.717117
met-a-627	AS	Epiandrosterone sulfate	12	Sterol, Steroid	Lipid	0.0914024	0.0583066	0.116971	0.132662	0.0794056	0.0947833	0.158581	0.112044	0.187344	8.93712	10	0.538081	9.4618	11	0.579346	-0.00431994	0.00596388	0.485453
met-a-628	AS	Linolenate [alpha or gamma; (18:3n3 or 6)]	5	Essential fatty acid	Lipid	-0.300946	0.189861	0.112947	-0.293988	0.258596	0.255597	-0.255793	0.461229	0.61784	3.49284	3	0.321692	3.50724	4	0.476779	-0.0013887	0.012488	0.918478
met-a-629	AS	X-12510--2-aminooctanoic acid	15	Amino fatty acid	Amino acid	-0.0108695	0.0989226	0.912505	0.013623	0.0924696	0.882876	0.102881	0.15383	0.515326	22.3665	13	0.0499372	23.9758	14	0.0461309	-0.00574427	0.00593928	0.351111
met-a-630	AS	X-12524	30			-0.202356	0.241667	0.402404	0.0318494	0.375197	0.932351	0.994292	0.663753	0.145327	27.0621	28	0.514865	30.7764	29	0.376043	-0.0138467	0.00718478	0.0641528
met-a-631	AS	Bilirubin (E,Z or Z,E)*	15	Hemoglobin and porphyrin metabolism	Cofactors and vitamins	0.0377942	0.0835678	0.651083	0.064152	0.100181	0.521939	-0.13226	0.177554	0.469588	17.4125	13	0.181127	18.9852	14	0.165514	0.00441743	0.00997512	0.664643
met-a-632	AS	X-12544	18			-0.0280136	0.06347	0.658947	-0.0533989	0.103883	0.607232	0.0484905	0.138127	0.730125	13.5761	16	0.630263	13.9887	17	0.6679	-0.00342084	0.00532522	0.529722
met-a-633	AS	X-12556	19			0.00347041	0.175752	0.984246	0.283557	0.216105	0.189477	0.806239	0.443427	0.086698	21.5225	17	0.203787	26.3249	18	0.0925574	-0.0206946	0.00876428	0.0296919
met-a-634	AS	1-arachidonoylglycerophosphoinositol*	18	Lysolipid	Lipid	0.204293	0.158735	0.198092	0.247277	0.231085	0.28459	0.260675	0.325156	0.434477	21.6955	16	0.153297	21.7501	17	0.194522	0.0032462	0.0080076	0.689969
met-a-635	AS	X-12627	11			-0.0827926	0.131882	0.530148	-0.0201916	0.163192	0.901529	0.320452	0.393476	0.436426	11.2154	9	0.26123	12.6866	10	0.241727	-0.012604	0.0116002	0.305488
met-a-636	AS	X-12644	23			-0.0363126	0.144615	0.801738	0.150934	0.179446	0.400286	-0.20393	0.350752	0.567154	31.3191	21	0.0685086	31.7323	22	0.0820753	0.00355347	0.00675085	0.604144
met-a-637	AS	X-12645	20			0.0597994	0.09981	0.549085	0.0610413	0.139483	0.661657	-0.0758746	0.261733	0.775211	22.7861	18	0.198943	23.1867	19	0.229219	0.00398128	0.00707744	0.580693
met-a-638	AS	Asparagine	43	Alanine and aspartate metabolism	Amino acid	-0.0277646	0.141702	0.844659	-0.048684	0.207586	0.814578	-0.5569	0.259451	0.0378032	44.0726	41	0.342944	50.1835	42	0.180772	0.00753843	0.00316168	0.0218211
met-a-639	AS	X-12680	14			0.0621189	0.116174	0.592854	0.0687237	0.159955	0.667455	-0.00738672	0.297394	0.980592	15.0408	12	0.239215	15.1227	13	0.299756	0.00237275	0.0092802	0.802529
met-a-640	AS	X-12696	22			-0.0478556	0.0723256	0.508183	-0.0234421	0.0735779	0.750028	0.000722657	0.0917361	0.993793	25.2394	20	0.192427	26.193	21	0.199187	-0.00303061	0.00348634	0.395007
met-a-641	AS	X-12704	12			-0.0167848	0.0602166	0.780444	0.0175608	0.0863932	0.838927	0.361648	0.211029	0.11735	6.54793	10	0.767322	10.0775	11	0.523434	-0.0212579	0.0113152	0.0897151
met-a-642	AS	X-12712	39			0.00566376	0.0142108	0.690222	-0.0144369	0.023941	0.546496	0.0173248	0.0311906	0.581931	27.1101	37	0.883438	27.3066	38	0.900909	-0.00226317	0.0051048	0.6601
met-a-643	AS	X-12717	9			0.121501	0.0483541	0.0119796	0.0254809	0.0752935	0.735046	0.0569388	0.245623	0.823314	6.21736	7	0.514612	6.29003	8	0.61478	0.00501797	0.018614	0.795257
met-a-644	AS	X-12719	12			0.0427941	0.0361281	0.236211	-0.00284815	0.0755752	0.969938	0.0683816	0.139642	0.634916	4.52214	10	0.920734	4.56218	11	0.950506	-0.00182205	0.00910603	0.845419
met-a-645	AS	X-12726	21			0.0407661	0.0668685	0.542096	0.0656894	0.0761827	0.388544	0.0618529	0.0840601	0.470829	26.4959	19	0.116955	26.7537	20	0.142336	-0.0017537	0.00407831	0.672028
met-a-646	AS	X-12728	43			0.00665656	0.00735819	0.365653	0.00776723	0.00966481	0.421593	0.0192453	0.0114383	0.100067	56.618	41	0.0530496	59.4241	42	0.0393367	-0.00858017	0.00601913	0.161586
met-a-647	AS	X-12729	20			0.0765405	0.0342551	0.025455	0.0760389	0.0506764	0.13349	0.187849	0.0661639	0.0108827	15.0987	18	0.655179	18.9677	19	0.458907	-0.01359	0.00690907	0.0647941
met-a-648	AS	X-12734	12			0.0515039	0.0495823	0.298919	0.0219811	0.0574451	0.701982	-0.0471903	0.0813855	0.574855	13.2748	10	0.20871	16.2077	11	0.133592	0.0122075	0.00821279	0.168005
met-a-649	AS	X-12740	13			-0.0368815	0.0381074	0.333129	-0.0359591	0.0631171	0.568867	-0.0216518	0.0953067	0.824451	7.90196	11	0.722059	7.93563	12	0.79014	-0.00124468	0.00678254	0.857735
met-a-650	AS	X-12749	44			-0.221116	0.167795	0.187579	-0.185613	0.242351	0.443745	-0.0158079	0.346948	0.963875	66.2887	42	0.00982368	67.0129	43	0.0109973	-0.00272756	0.00402651	0.501867
met-a-651	AS	Stachydrine	7	Food component, Plant	Xenobiotics	0.0215022	0.0455501	0.636887	0.0025105	0.0793892	0.974773	-0.0711986	0.246647	0.784422	3.36178	5	0.644398	3.51178	6	0.742402	0.00756909	0.0195433	0.714473
met-a-652	AS	Isovalerylcarnitine	20	Valine, leucine and isoleucine metabolism	Amino acid	0.0620548	0.106613	0.560528	0.00171044	0.155459	0.991221	0.252709	0.201532	0.225906	19.5544	18	0.358459	20.898	19	0.342464	-0.00524689	0.00471788	0.280717
met-a-653	AS	Stearoylcarnitine	6	Carnitine metabolism	Lipid	0.316042	0.328594	0.336151	0.275328	0.340113	0.418217	-2.06733	2.07063	0.374586	7.15307	4	0.128017	9.57935	5	0.0880703	0.0440741	0.0378381	0.308827
met-a-654	AS	1-stearoylglycerophosphoethanolamine	13	Lysolipid	Lipid	0.0200363	0.129101	0.876665	-0.0448342	0.16822	0.789838	0.265885	0.315596	0.417457	13.7268	11	0.248482	14.6404	12	0.261692	-0.00694998	0.00812236	0.410437
met-a-655	AS	1-linoleoylglycerophosphocholine	15	Lysolipid	Lipid	-0.251644	0.236524	0.287363	-0.173488	0.264263	0.511505	0.315485	0.650583	0.635797	21.2111	13	0.0688576	22.6417	14	0.0663553	-0.0107473	0.0114773	0.366143
met-a-656	AS	Bradykinin, des-arg(9)	20	Polypeptide	Peptide	0.0821287	0.0306794	0.00742841	0.0847047	0.045792	0.0643464	0.078321	0.066647	0.255242	17.8268	18	0.467113	17.8311	19	0.533748	0.000357566	0.00550683	0.948944
met-a-657	AS	X-12771	17			-0.0163086	0.0766474	0.831503	0.0823814	0.113828	0.469226	0.0397889	0.210465	0.852586	14.4773	15	0.489681	14.5605	16	0.557036	-0.00205422	0.00712323	0.777
met-a-658	AS	X-12776	3			-1.63854	0.257215	1.88636e-10	-1.53898	0.91348	0.0920383	-1.26527	1.09368	0.453773	0.0105477	1	0.9182	0.23264	2	0.89019	-0.00721262	0.0153048	0.719634
met-a-659	AS	Gamma-glutamylisoleucine*	26	gamma-glutamyl	Peptide	0.0133301	0.145039	0.926772	-0.00959163	0.181962	0.957961	0.458377	0.36204	0.217631	32.1515	24	0.123281	34.5488	25	0.0966885	-0.00803549	0.00600678	0.193522
met-a-660	AS	X-12786	11			0.088541	0.0917227	0.334389	0.0559115	0.141229	0.692184	-0.0246355	0.194101	0.901793	6.97788	9	0.639423	7.46303	10	0.681128	0.00436965	0.00627349	0.50369
met-a-661	AS	X-12798	11			-0.0288177	0.0659339	0.662061	-0.00419189	0.0769096	0.956533	0.0382721	0.0956535	0.698405	8.17267	9	0.516843	9.19107	10	0.514071	-0.00505851	0.0050126	0.339258
met-a-662	AS	X-12816	7			0.120385	0.0829542	0.146719	0.0616229	0.103449	0.551387	0.0688654	0.149975	0.665378	6.6578	5	0.247359	6.9011	6	0.33009	0.00418089	0.00978075	0.686827
met-a-663	AS	X-12830	12			0.094018	0.0937068	0.315706	0.0947092	0.104776	0.366038	0.243592	0.210743	0.274603	16.4714	10	0.0869111	17.5144	11	0.0935534	-0.00752663	0.00945822	0.444641
met-a-664	AS	X-12833	18			0.0434999	0.0175888	0.0133924	0.0397284	0.0242609	0.101516	-0.0258665	0.0365332	0.489115	12.6174	16	0.700499	17.2869	17	0.435095	0.0145162	0.00671763	0.0462104
met-a-665	AS	X-12844	15			-0.0626019	0.113012	0.57962	-0.0198851	0.199655	0.920664	-0.296183	0.475223	0.543901	8.76497	13	0.790454	9.02978	14	0.829138	0.00514421	0.00999662	0.615473
met-a-666	AS	X-12847	9			-0.0164933	0.084404	0.845072	-0.0272212	0.0878814	0.756752	-0.0792752	0.125098	0.546414	11.4359	7	0.120702	12.2368	8	0.140947	0.00761741	0.0108797	0.50643
met-a-667	AS	X-12850	15			-0.0299555	0.0765929	0.695723	-0.0064143	0.105308	0.951431	0.0389228	0.149781	0.799038	14.1698	13	0.361996	14.4879	14	0.41403	-0.00350888	0.00649508	0.598167
met-a-668	AS	Laurylcarnitine	13	Carnitine metabolism	Lipid	-0.104145	0.144468	0.470977	0.138202	0.152851	0.365912	0.523929	0.384306	0.200037	16.7395	11	0.115819	21.3626	12	0.0453161	-0.0183554	0.0105311	0.109186
met-a-669	AS	X-12851	8			0.000474674	0.0255126	0.985156	-0.00356695	0.0220943	0.871745	-0.029659	0.0289982	0.345863	8.49786	6	0.203849	12.473	7	0.0860391	0.0101532	0.00606048	0.144893
met-a-670	AS	X-12855	20			0.00384285	0.0858932	0.964315	0.0321999	0.134729	0.811108	0.117986	0.289323	0.688231	14.6917	18	0.683019	14.8671	19	0.731009	-0.00352044	0.00840585	0.680311
met-a-671	AS	X-12990--docosapentaenoic acid (n6-DPA)	12	Essential fatty acid	Lipid	0.0392974	0.108505	0.717225	-0.0532996	0.14756	0.717946	0.421499	0.26937	0.148707	9.30916	10	0.503036	11.6853	11	0.387758	-0.017448	0.0113191	0.154229
met-a-672	AS	Isovalerate	4	Fatty acid metabolism	Lipid	-0.162575	0.34643	0.638864	-0.443491	0.384434	0.248656	-20.9228	10.9816	0.197031	0.351803	2	0.8387	3.92833	3	0.269308	0.347522	0.183761	0.199155
met-a-673	AS	X-13069	17			0.0533532	0.108632	0.623329	-0.128149	0.158022	0.417389	-0.352464	0.381349	0.369983	13.9387	15	0.530183	15.1771	16	0.511708	0.0114003	0.0102445	0.283299
met-a-674	AS	X-13183--stearamide	11	Fatty acid amide	Lipid	0.0351122	0.11648	0.763076	-0.0775514	0.124498	0.533343	-0.191592	0.2391	0.443595	15.8504	9	0.0700716	17.9155	10	0.0564061	0.012958	0.0119666	0.307032
met-a-675	AS	X-13215	45			-0.0505344	0.1188	0.670563	-0.00722552	0.220869	0.973903	0.251162	0.281867	0.377852	34.9991	43	0.802285	36.4574	44	0.783188	-0.00404064	0.00334601	0.233801
met-a-676	AS	7-methylguanine	11	Purine metabolism, guanine containing	Nucleotide	-0.0873397	0.191532	0.648387	-0.0583384	0.208548	0.77968	-0.146634	0.56059	0.79954	17.9206	9	0.0361062	17.9462	10	0.0558784	0.00152352	0.0134387	0.912228
met-a-677	AS	Phenylacetylglutamine	18	Phenylalanine & tyrosine metabolism	Amino acid	-0.0880814	0.0812121	0.278105	-0.136502	0.121511	0.261281	-0.143573	0.164196	0.394836	17.9221	16	0.328478	18.0944	17	0.382909	0.00223388	0.00569584	0.70009
met-a-678	AS	Pro-hydroxy-pro	19	Dipeptide	Peptide	-0.0183898	0.173231	0.915457	0.0778139	0.230099	0.735231	-0.288849	0.524974	0.589329	22.4289	17	0.168782	22.8238	18	0.197451	0.00451806	0.00825805	0.591414
met-a-679	AS	N2,N2-dimethylguanosine	61	Purine metabolism, guanine containing	Nucleotide	0.020474	0.105531	0.846168	0.00298378	0.172241	0.986179	0.0344303	0.23055	0.881795	50.6381	59	0.77256	50.643	60	0.799932	-0.00018301	0.00262128	0.944575
met-a-680	AS	Cysteine-glutathione disulfide	8	Glutathione metabolism	Amino acid	0.173694	0.154816	0.26189	0.121397	0.17214	0.480672	-0.64143	0.856523	0.482246	12.9746	6	0.0434406	14.9999	7	0.0360013	0.0477387	0.0244326	0.09164
met-a-681	AS	Oleoylcarnitine	12	Carnitine metabolism	Lipid	0.066748	0.163453	0.683009	-0.100443	0.22344	0.653049	-0.175703	0.723006	0.812905	11.5583	10	0.315705	11.6959	11	0.386929	0.00519433	0.0150534	0.737197
met-a-682	AS	1-arachidonoylglycerophosphoethanolamine*	26	Lysolipid	Lipid	-0.0969141	0.168082	0.564218	-0.049964	0.204628	0.807099	0.226031	0.452275	0.621792	44.3427	24	0.00695953	45.4386	25	0.00745026	-0.00586684	0.00761775	0.448724
met-a-683	AS	X-13429	9			-0.105933	0.0708963	0.135125	-0.138554	0.0758571	0.0677731	-0.259853	0.146391	0.119152	9.99846	7	0.188661	12.0301	8	0.149865	0.0121252	0.0101667	0.271865
met-a-684	AS	X-13431--nonanoylcarnitine*	14	Carnitine metabolism	Lipid	0.0275254	0.068694	0.688644	-0.0362486	0.0818039	0.657682	-0.0122826	0.12322	0.922244	13.435	12	0.338229	13.6101	13	0.401867	0.00216126	0.00546622	0.699497
met-a-685	AS	X-13435	25			0.038149	0.111447	0.732121	-0.049505	0.162947	0.761272	-0.378014	0.226595	0.108827	20.0065	23	0.641523	24.4309	24	0.437188	0.00930094	0.00442176	0.046567
met-a-686	AS	X-13477	7			0.0247475	0.161231	0.878011	0.151262	0.322987	0.639553	0.504698	0.663845	0.481387	2.08206	5	0.837678	2.68416	6	0.847314	-0.00971798	0.0125239	0.472865
met-a-687	AS	2-palmitoylglycerophosphocholine*	23	Lysolipid	Lipid	0.025281	0.159348	0.873942	0.186382	0.220564	0.398097	0.129185	0.282732	0.652423	30.1363	21	0.0892838	30.4254	22	0.108487	-0.00217151	0.00483804	0.658144
met-a-688	AS	2-oleoylglycerophosphocholine*	18	Lysolipid	Lipid	-0.47507	0.148346	0.00136266	-0.490652	0.239338	0.0403606	-0.497675	0.662987	0.463757	11.5118	16	0.776848	11.5131	17	0.828685	0.000343935	0.00970708	0.972174
met-a-689	AS	2-stearoylglycerophosphocholine*	12	Lysolipid	Lipid	-0.0407661	0.110833	0.713011	-0.0656552	0.171301	0.701517	-1.00692	0.61865	0.134664	4.9961	10	0.891438	7.55464	11	0.752555	0.0231345	0.0144632	0.140783
met-a-690	AS	2-linoleoylglycerophosphocholine*	21	Lysolipid	Lipid	0.0177786	0.15764	0.910206	0.209649	0.20599	0.308791	0.156705	0.595277	0.795194	23.4199	19	0.219351	23.4924	20	0.265268	-0.00260085	0.0107263	0.811011
met-a-691	AS	X-13496	41			0.254434	0.20483	0.214172	0.324802	0.285506	0.255272	-0.0582198	0.748844	0.938427	51.9352	39	0.0804676	52.1866	40	0.0938555	0.00324246	0.00746365	0.666368
met-a-692	AS	1-palmitoylglycerophosphoinositol*	11	Lysolipid	Lipid	-0.0984414	0.151751	0.51653	0.128695	0.192017	0.502712	-0.118549	0.345281	0.739225	16.9271	9	0.0498696	16.9352	10	0.0758093	0.000607222	0.009241	0.949046
met-a-693	AS	X-13548	45			-0.00364507	0.170099	0.982903	0.101868	0.243818	0.676091	-0.129939	0.476339	0.786323	52.1822	43	0.159117	52.2803	44	0.183319	0.00138957	0.00488781	0.777551
met-a-694	AS	X-13549	20			-0.277987	0.256653	0.278754	-0.308245	0.383655	0.421719	0.360507	0.797004	0.656437	16.967	18	0.525376	17.6892	19	0.543279	-0.0066586	0.00783509	0.406575
met-a-695	AS	X-13553	8			0.0581364	0.161402	0.7187	0.0689823	0.240226	0.773993	0.0596263	0.308284	0.853017	5.29368	6	0.506735	5.29372	7	0.624167	-4.73357e-05	0.00782058	0.995367
met-a-696	AS	X-13619	31			-0.0690586	0.1806	0.702177	-0.235745	0.298855	0.430211	-0.527773	0.628413	0.407862	21.1076	29	0.855201	21.709	30	0.864417	0.004721	0.00608722	0.444288
met-a-697	AS	2-methylbutyroylcarnitine	26	Valine, leucine and isoleucine metabolism	Amino acid	0.155203	0.174073	0.372608	0.182195	0.211477	0.388942	0.141418	0.552048	0.800002	31.4102	24	0.142304	31.4111	25	0.175765	0.000238002	0.00902428	0.979177
met-a-698	AS	Hydroxyisovaleroyl carnitine	7	Valine, leucine and isoleucine metabolism	Amino acid	0.0494871	0.0667732	0.458619	0.0551696	0.18805	0.769234	0.127599	0.283889	0.671907	1.06101	5	0.957496	1.16682	6	0.978492	-0.00317811	0.00977034	0.758138
met-a-699	AS	Glutaroyl carnitine	33	Lysine metabolism	Amino acid	-0.00952166	0.0868875	0.912738	-0.0224406	0.134488	0.86748	0.105611	0.229308	0.648327	25.0662	31	0.764747	25.3741	32	0.790602	-0.00262483	0.00473093	0.582998
met-a-700	AS	X-13658	18			0.00199722	0.0150381	0.894343	-0.00299404	0.0179206	0.867313	-0.0037469	0.022752	0.871255	17.9167	16	0.328797	18.0491	17	0.385751	0.00192003	0.00558461	0.735468
met-a-701	AS	X-13671	15			-0.26501	0.229759	0.248736	0.0808809	0.277123	0.770394	0.667348	0.711046	0.365076	16.5608	13	0.220166	18.9893	14	0.165359	-0.0134257	0.00972392	0.19065
met-a-702	AS	2-tetradecenoyl carnitine	19	Carnitine metabolism	Lipid	-0.0486133	0.0774401	0.530165	0.0246481	0.117622	0.834016	0.0427195	0.168176	0.80253	15.9317	17	0.528685	16.3166	18	0.570459	-0.00365212	0.00588605	0.543177
met-a-703	AS	4-hydroxyhippurate	8	Benzoate metabolism	Xenobiotics	-0.0979255	0.0976942	0.316166	-0.140427	0.126523	0.267043	0.169763	0.440425	0.713197	7.13621	6	0.308435	7.6006	7	0.369125	-0.0111898	0.0179075	0.555061
met-a-704	AS	X-13741	11			-0.0473102	0.0868335	0.585865	0.0157791	0.110449	0.886398	-0.197534	0.377318	0.613256	12.7262	9	0.175392	12.9641	10	0.225687	0.00710033	0.0173112	0.691281
met-a-705	AS	1-myristoylglycerophosphocholine	7	Lysolipid	Lipid	0.125747	0.0947306	0.184371	0.138451	0.148002	0.349548	0.100936	0.170814	0.580281	4.38288	5	0.495705	4.4191	6	0.620154	0.00125964	0.00661811	0.856535
met-a-706	AS	1-oleoylglycerophosphoethanolamine	10	Lysolipid	Lipid	-0.302636	0.228423	0.185206	-0.262812	0.260247	0.312566	-1.22378	1.39639	0.406367	13.4894	8	0.0960824	14.2447	9	0.113883	0.0174521	0.0260765	0.522169
met-a-707	AS	1-palmitoylglycerophosphoethanolamine	27	Lysolipid	Lipid	-0.1204	0.109722	0.272504	-0.122874	0.176306	0.485843	-0.234189	0.232608	0.323677	22.2955	25	0.618627	22.6171	26	0.654508	0.00235774	0.00415784	0.575731
met-a-708	AS	3-(3-hydroxyphenyl)propionate	11	Phenylalanine & tyrosine metabolism	Amino acid	-0.088384	0.0536617	0.0995458	-0.125988	0.0624849	0.0437692	-0.240499	0.136847	0.112717	12.3401	9	0.19481	14.3265	10	0.158612	0.0127822	0.0106194	0.259424
met-a-709	AS	Tetradecanedioate	20	Fatty acid, dicarboxylate	Lipid	0.0113923	0.084574	0.892848	-0.0301299	0.102524	0.768849	0.230117	0.159075	0.165199	23.9916	18	0.155302	27.4026	19	0.0956201	-0.00278943	0.0065705	0.675941
met-a-710	AS	2-hydroxypalmitate	48	Fatty acid, monohydroxy	Lipid	-0.0795908	0.145225	0.583656	-0.318716	0.217196	0.142264	-0.327435	0.301326	0.282855	54.3702	46	0.185849	55.4125	47	0.187112	0.00318588	0.00339254	0.352592
met-a-711	AS	Hexadecanedioate	24	Fatty acid, dicarboxylate	Lipid	0.0977832	0.075373	0.19452	0.0099986	0.118348	0.932671	0.214387	0.184773	0.258374	20.1146	22	0.575874	20.6037	23	0.605277	0.00649075	0.00557388	0.256161
met-a-712	AS	Dihomo-linolenate (20:3n3 or n6)	22	Essential fatty acid	Lipid	0.117118	0.108018	0.278253	0.0632213	0.203308	0.755829	0.298234	0.412568	0.478127	11.4637	20	0.933301	11.6835	21	0.947771	-0.00389231	0.00959784	0.689182
met-a-713	AS	X-13859	42			0.0824449	0.126338	0.51403	-0.0713095	0.191502	0.709618	0.141173	0.262608	0.593846	42.6389	40	0.358297	42.7088	41	0.397587	-0.000869345	0.00339596	0.799268
met-a-714	AS	Threitol	13	Nucleotide sugars, pentose metabolism	Carbohydrate	0.182767	0.131292	0.163901	0.119218	0.180868	0.509803	0.358629	0.330513	0.3011	13.1239	11	0.285305	13.5294	12	0.331764	-0.00470345	0.00806792	0.571663
met-a-715	AS	X-14056	9			0.165498	0.114964	0.14999	0.0647579	0.206518	0.753847	0.104794	0.327788	0.758527	3.98217	7	0.781829	4.02755	8	0.854629	0.00187268	0.00879026	0.837367
met-a-716	AS	X-14057	17			-0.00537255	0.118111	0.963719	0.0538467	0.141839	0.704219	-0.368971	0.303556	0.242963	22.5608	15	0.0939217	25.0853	16	0.0683361	0.0126733	0.0097821	0.214709
met-a-717	AS	X-14086	13			-0.0234997	0.0894274	0.79272	-0.0937046	0.127772	0.463329	-0.345372	0.309857	0.288775	9.66554	11	0.560699	10.854	12	0.541467	0.0129163	0.0118478	0.298937
met-a-718	AS	P-cresol sulfate	15	Phenylalanine & tyrosine metabolism	Amino acid	-0.138516	0.0903183	0.125118	-0.190505	0.110315	0.0841819	-0.295967	0.146532	0.0645076	18.6874	13	0.133118	21.278	14	0.0947179	0.0094777	0.00706007	0.202428
met-a-719	AS	X-14189--leucylalanine	11	Dipeptide	Peptide	0.00436229	0.0518807	0.93299	0.0159837	0.0843082	0.849633	0.0413446	0.111789	0.720051	7.32299	9	0.60353	7.47672	10	0.679802	-0.00877059	0.0107083	0.431846
met-a-720	AS	X-14205--alpha-glutamyltyrosine	18	Dipeptide	Peptide	0.150183	0.0749914	0.0452132	0.199038	0.105503	0.0592177	0.151357	0.254874	0.560914	17.631	16	0.345941	17.6311	17	0.412465	-4.82296e-05	0.00997258	0.996201
met-a-721	AS	X-14208--phenylalanylserine	13	Dipeptide	Peptide	-0.0662759	0.0719822	0.357194	-0.0979329	0.0911825	0.282809	-0.161213	0.132873	0.250433	15.6257	11	0.155606	16.662	12	0.16276	0.000566865	0.0107379	0.958767
met-a-722	AS	X-14304--leucylalanine	20	Dipeptide	Peptide	0.0437995	0.0692868	0.52729	0.114894	0.0940456	0.221828	-0.0610901	0.197274	0.760367	21.6679	18	0.247062	22.0582	19	0.281371	0.00386245	0.0113552	0.737478
met-a-723	AS	X-14374	9			0.259284	0.143263	0.0703205	0.26935	0.215022	0.210328	0.604014	0.529939	0.291873	5.29294	7	0.624262	5.76387	8	0.673663	-0.00806586	0.0117536	0.51464
met-a-724	AS	X-14450--phenylalanylleucine	5	Dipeptide	Peptide	-0.0223086	0.082956	0.787991	-0.0202241	0.151201	0.893595	-0.00619255	0.645268	0.992945	1.99418	3	0.573615	1.99483	4	0.736711	-0.000641796	0.0252674	0.981331
met-a-725	AS	X-14473	13			-0.0735479	0.103546	0.477524	-0.0644185	0.136401	0.636732	-0.11409	0.336341	0.740839	14.8784	11	0.188134	14.9003	12	0.246935	0.00135737	0.0106637	0.901009
met-a-726	AS	X-14541	16			0.0372646	0.0738876	0.614021	-0.0246623	0.0937848	0.792576	0.510517	0.22646	0.0407196	16.1058	14	0.306959	21.5969	15	0.118818	-0.0231273	0.0105857	0.0464057
met-a-727	AS	X-14588	10			-0.346228	0.599045	0.563287	-0.616556	0.852207	0.469384	2.31683	1.48971	0.158503	4.26299	8	0.83265	8.15299	9	0.518805	-0.0173269	0.0087851	0.0840429
met-a-728	AS	X-14625	19			-0.0336687	0.259979	0.896958	0.069194	0.337478	0.837547	-0.239735	0.703807	0.737558	22.3329	17	0.172253	22.4644	18	0.212017	0.00992882	0.00726403	0.188503
met-a-729	AS	X-14626	18			-0.201375	0.115553	0.0813832	-0.118248	0.161737	0.464713	-0.174935	0.217676	0.433377	21.4393	16	0.162236	21.4675	17	0.206074	-0.000812445	0.00560009	0.886462
met-a-730	AS	X-14632	17			-0.0394014	0.0810823	0.627007	0.137355	0.0980898	0.161425	0.177779	0.110513	0.128527	17.7881	15	0.273971	25.4401	16	0.0624332	-0.0142553	0.00561186	0.0226328
met-a-731	AS	X-14658	11			0.0105944	0.119626	0.92943	0.184761	0.136057	0.174472	0.490177	0.374485	0.222989	13.7925	9	0.129901	16.5678	10	0.0844908	-0.0204608	0.0152042	0.211308
met-a-732	AS	X-14662	17			0.0400691	0.0341468	0.24062	0.0345399	0.0690842	0.617097	0.0824536	0.0775838	0.304698	8.21298	15	0.91496	8.67726	16	0.926107	-0.00983206	0.00584101	0.110593
met-a-733	AS	X-14745	13			-0.271669	0.126423	0.0316439	-0.202045	0.192387	0.293626	-0.451571	0.874463	0.615799	8.53894	11	0.664366	8.58254	12	0.738112	0.00393907	0.018865	0.838419
met-a-734	AS	Gamma-glutamylglutamate	10	gamma-glutamyl	Peptide	0.0339657	0.0696941	0.626007	0.0591419	0.114108	0.604251	0.0262286	0.205781	0.901723	7.02996	8	0.533403	7.03162	9	0.633827	0.000425795	0.0104604	0.968528
met-a-735	AS	Octadecanedioate	10	Fatty acid, dicarboxylate	Lipid	-0.363763	0.122323	0.0029415	-0.526419	0.179577	0.00337395	-0.359793	0.276743	0.229772	7.72931	8	0.460349	7.72957	9	0.561612	-0.000132172	0.00809824	0.987378
met-a-736	AS	Leucylleucine	11	Dipeptide	Peptide	0.0716266	0.112125	0.522946	0.166396	0.169824	0.327177	0.31414	0.386774	0.437629	8.57886	9	0.47702	9.01244	10	0.530923	-0.00696881	0.0105834	0.526722
met-a-737	AS	7-alpha-hydroxy-3-oxo-4-cholestenoate (7-Hoca)	16	Sterol, Steroid	Lipid	0.0246766	0.19834	0.900986	0.165284	0.29889	0.580269	0.210424	0.713082	0.772256	12.7838	14	0.543613	12.8584	15	0.613235	-0.00283517	0.0103815	0.788764
met-a-738	AS	N-Butyl Oleate	10	Fatty acid, ester	Lipid	-0.161277	0.107551	0.133734	-0.117672	0.239778	0.623602	-0.273592	0.531429	0.620595	2.88372	8	0.941441	2.9348	9	0.966824	0.00233182	0.0103171	0.826857
met-a-739	AS	Dimethylarginine (SDMA + ADMA)	35	Urea cycle; arginine-, proline-, metabolism	Amino acid	0.236949	0.226994	0.296551	-0.0108183	0.301527	0.971379	0.0153462	0.569664	0.978671	47.8544	33	0.0456339	48.1165	34	0.0550016	0.00255891	0.0060192	0.673505
met-a-740	AS	Taurolithocholate 3-sulfate	11	Bile acid metabolism	Lipid	-0.140107	0.0913656	0.125158	-0.0392007	0.102682	0.702634	0.0454545	0.183337	0.809753	13.4373	9	0.143797	15.4498	10	0.116504	-0.00990791	0.00853394	0.275509
met-a-741	AS	X-14977--vanillin	9	Food component/Plant	Xenobiotics	-0.0257692	0.103484	0.803347	-0.00334977	0.183756	0.985456	0.0804491	0.346245	0.822915	4.20315	7	0.756103	4.31594	8	0.827553	-0.00361477	0.0107636	0.746839
met-a-742	AS	Succinylcarnitine	44	Krebs cycle	Energy	-0.00195705	0.101853	0.98467	0.232553	0.200413	0.245899	0.298458	0.297069	0.320806	25.7996	42	0.97671	27.0572	43	0.972553	-0.003854	0.00343669	0.268477
met-a-743	AS	Tryptophan betaine	11	Tryptophan metabolism	Amino acid	-0.017332	0.0339446	0.609635	-0.0459364	0.059471	0.439868	-0.0457439	0.124562	0.721928	5.44892	9	0.793552	5.50905	10	0.854688	0.00253957	0.0103563	0.811785
met-a-744	AS	Cyclo(leu-pro)	15	Dipeptide	Peptide	-0.0302426	0.0774246	0.696088	0.0302371	0.102734	0.76851	0.0469635	0.156364	0.768662	14.725	13	0.324834	15.0969	14	0.371561	-0.00358463	0.00625558	0.576403
met-a-745	AS	Chiro-inositol	13	Inositol metabolism	Lipid	0.00482785	0.0254135	0.849332	-0.0352288	0.0395543	0.373121	-0.071277	0.0720073	0.343518	7.60443	11	0.748239	8.94556	12	0.707573	0.00894833	0.0077269	0.271359
met-a-746	AS	5alpha-androstan-3beta,17beta-diol disulfate	16	Sterol, Steroid	Lipid	-0.150781	0.0625038	0.0158504	-0.207098	0.0842351	0.0139492	-0.263217	0.150329	0.101825	15.0021	14	0.378014	15.7301	15	0.400211	-0.00879766	0.00725593	0.244081
met-a-747	AS	4-androsten-3beta,17beta-diol disulfate 1*	21	Sterol, Steroid	Lipid	-0.122017	0.066002	0.0645021	-0.01738	0.0690187	0.801184	-0.00817299	0.120501	0.946633	37.7249	19	0.00643158	40.2424	20	0.00465443	-0.0071604	0.00635898	0.274176
met-a-748	AS	4-androsten-3beta,17beta-diol disulfate 2*	19	Sterol, Steroid	Lipid	0.103553	0.111044	0.351055	0.196662	0.142341	0.167087	-0.609688	0.35026	0.0998079	18.8191	17	0.339012	23.8306	18	0.160655	0.0190622	0.00895912	0.0482943
met-a-749	AS	2-hydroxyglutarate	13	Fatty acid, dicarboxylate	Lipid	-0.189605	0.136085	0.163533	-0.185714	0.203888	0.362368	-0.230629	0.315436	0.479978	10.8882	11	0.452677	10.9095	12	0.536693	0.00107307	0.00735806	0.886689
met-a-750	AS	Ergothioneine	3	Food component, Plant	Xenobiotics	-0.0792041	0.0628297	0.207448	-0.0766209	0.135624	0.572108	-0.0535776	0.422032	0.91961	0.607227	1	0.435834	0.611203	2	0.73668	-0.00401776	0.0637222	0.959913
met-a-751	AS	Palmitoyl sphingomyelin	46	Sphingolipid	Lipid	0.257314	0.183177	0.160102	0.088402	0.245836	0.719148	-0.086329	0.731553	0.906598	55.0159	44	0.123374	55.3106	45	0.139513	-0.000554938	0.00772243	0.943031
met-a-752	AS	Phenylalanylphenylalanine	4	Dipeptide	Peptide	-0.187869	0.316645	0.552974	-0.0488616	0.263597	0.852943	-1.71722	0.640317	0.115453	0.648171	2	0.723188	7.01861	3	0.0713071	0.0392695	0.0155586	0.12761
met-a-753	AS	Cis-4-decenoyl carnitine	10	Carnitine metabolism	Lipid	0.104336	0.0941974	0.26802	0.193716	0.145075	0.181784	0.293674	0.237499	0.251333	4.91427	8	0.766698	5.75708	9	0.763963	-0.00659814	0.00718715	0.385436
met-a-754	AS	15-methylpalmitate (isobar with 2-methylpalmitate)	14	Fatty acid, branched	Lipid	0.220926	0.23334	0.343742	0.00665966	0.263349	0.979825	0.401169	0.559025	0.486726	19.2135	12	0.0835039	19.4182	13	0.110697	-0.00336579	0.00941389	0.726901

## Sheet: AIS
id.exposure	outcome	exposure	nsnp	Pathway	metabolic groups	b_Inverse.variance.weighted..multiplicative.random.effects.	se_Inverse.variance.weighted..multiplicative.random.effects.	pval_Inverse.variance.weighted	b_Weighted.median	se_Weighted.median	pval_Weighted.median	b_MR.Egger	se_MR.Egger	pval_MR.Egger	Q_MR.Egger	Q_df_MR.Egger	Q_pval_MR.Egger	Q_Inverse.variance.weighted	Q_df_Inverse.variance.weighted	Q_pval_Inverse.variance.weighted	egger_intercept	se	pval
met-a-303	AIS	Glutamine	8	Glutamate metabolism	Amino acid	0.0909988	0.512813	0.859155	0.224525	0.616887	0.715885	-1.15858	0.797387	0.19645	5.75303	6	0.451416	9.31612	7	0.23075	0.0145841	0.00772621	0.108009
met-a-304	AIS	Tryptophan	192	Tryptophan metabolism	Amino acid	-0.145165	0.159092	0.36153	-0.207404	0.240045	0.387574	0.074859	0.571145	0.89586	195.925	190	0.368826	196.091	191	0.385051	-0.00110601	0.00275687	0.688737
met-a-305	AIS	Histidine	6	Histidine metabolism	Amino acid	-0.943489	0.6597	0.152666	-0.567277	0.818881	0.488469	-1.23653	1.43768	0.438236	6.08668	4	0.192768	6.17206	5	0.289835	0.00315622	0.0133242	0.824388
met-a-306	AIS	Leucine	203	Valine, leucine and isoleucine metabolism	Amino acid	0.22748	0.16973	0.180164	0.0460603	0.245249	0.851026	0.307385	0.6864	0.654764	235.115	201	0.049822	235.132	202	0.0549389	-0.000384429	0.00319925	0.904475
met-a-307	AIS	Cholesterol	45	Sterol, Steroid	Lipid	0.441423	0.20737	0.0332817	0.541643	0.276128	0.0498131	0.572482	0.540001	0.294995	55.2438	43	0.0997823	55.3329	44	0.117545	-0.00146507	0.00556321	0.79354
met-a-308	AIS	Phenylalanine	5	Phenylalanine & tyrosine metabolism	Amino acid	-0.521608	0.617682	0.398412	0.102314	0.887109	0.908181	0.661887	1.36171	0.66021	2.19505	3	0.532924	3.2108	4	0.523188	-0.0123532	0.012257	0.387771
met-a-309	AIS	Creatinine	26	Creatine metabolism	Amino acid	-0.194996	0.334511	0.559942	-0.320673	0.446175	0.472316	-0.902037	0.748289	0.239775	31.5507	24	0.138532	33.0158	25	0.130674	0.00679791	0.00643925	0.301618
met-a-310	AIS	Lactate	13	Glycolysis, gluconeogenesis, pyruvate metabolism	Carbohydrate	0.489022	0.279842	0.0805514	0.624213	0.380212	0.100642	0.148055	0.913824	0.87423	14.4851	11	0.207303	14.689	12	0.258887	0.00520559	0.013229	0.701472
met-a-311	AIS	3-hydroxybutyrate (BHBA)	10	Ketone bodies	Lipid	-0.0713811	0.0486455	0.142275	-0.133591	0.0753739	0.0763316	-0.168642	0.0820671	0.0739404	3.34784	8	0.910673	6.20977	9	0.718754	0.0117009	0.00691658	0.12916
met-a-312	AIS	Arabinose	5	Nucleotide sugars, pentose metabolism	Carbohydrate	0.0658751	0.0621992	0.289555	0.00507281	0.124829	0.967585	0.00812547	0.176286	0.966133	1.21173	3	0.750192	1.37966	4	0.847723	0.00461792	0.0112691	0.709467
met-a-313	AIS	Fructose	3	Fructose, mannose, galactose, starch, and sucrose metabolism	Carbohydrate	-0.265297	0.105175	0.0116545	-0.192928	0.398228	0.628055	-0.458619	1.13559	0.755647	0.175225	1	0.675509	0.206828	2	0.901754	0.00485621	0.0273171	0.887997
met-a-314	AIS	Mannose	19	Fructose, mannose, galactose, starch, and sucrose metabolism	Carbohydrate	-0.18735	0.135782	0.167651	-0.123914	0.221148	0.575261	0.103052	0.30765	0.741748	13.3361	17	0.713412	14.511	18	0.695224	-0.00733395	0.00676607	0.293529
met-a-315	AIS	Pyruvate	14	Glycolysis, gluconeogenesis, pyruvate metabolism	Carbohydrate	0.00226322	0.182445	0.990103	0.219296	0.214296	0.306151	0.0146511	0.554536	0.979356	20.1098	12	0.0650364	20.1108	13	0.0924819	-0.000313096	0.0131682	0.981422
met-a-316	AIS	Uridine	21	Pyrimidine metabolism, uracil containing	Nucleotide	0.0459645	0.273727	0.866646	0.400152	0.427594	0.349365	1.22458	0.870014	0.175418	16.2766	19	0.638749	18.334	20	0.565415	-0.013484	0.00940071	0.167725
met-a-317	AIS	Linoleate (18:2n6)	17	Essential fatty acid	Lipid	0.242922	0.221357	0.272456	0.268213	0.310852	0.388229	1.68779	0.827376	0.0593729	12.2461	15	0.66031	15.5384	16	0.485611	-0.0214325	0.011812	0.0896538
met-a-318	AIS	Allantoin	19	Purine metabolism, urate metabolism	Nucleotide	-0.148022	0.0952868	0.120318	-0.175234	0.133947	0.190794	-0.169048	0.190936	0.388313	17.6647	17	0.410284	17.6818	18	0.476792	0.000710479	0.00553731	0.899411
met-a-319	AIS	Arachidonate (20:4n6)	21	Long chain fatty acid	Lipid	0.542918	0.191734	0.00463135	0.572454	0.206206	0.00550104	0.604128	0.333804	0.0861703	32.5392	19	0.0271519	32.6273	20	0.0370561	-0.00135044	0.00595409	0.822994
met-a-320	AIS	Deoxycholate	17	Bile acid metabolism	Lipid	0.0525719	0.0790153	0.505835	0.0657145	0.0987752	0.505863	0.364537	0.165819	0.0440302	16.072	15	0.377282	20.7407	16	0.188695	-0.0169305	0.00811077	0.0543258
met-a-321	AIS	Margarate (17:0)	8	Long chain fatty acid	Lipid	-0.465595	0.11614	6.10024e-05	-0.328848	0.284917	0.248423	-1.02165	0.740843	0.217083	1.22266	6	0.975751	1.84399	7	0.967968	0.0129158	0.0163855	0.460552
met-a-322	AIS	Inosine	10	Purine metabolism, (hypo)xanthine, inosine containing	Nucleotide	-0.00413485	0.0392218	0.916041	-0.0301294	0.04772	0.527792	-0.0589614	0.0527865	0.296424	8.32701	8	0.402196	10.5331	9	0.309071	0.00998081	0.00685567	0.183528
met-a-323	AIS	Isoleucine	18	Valine, leucine and isoleucine metabolism	Amino acid	-0.154944	0.528861	0.76954	-0.560817	0.547854	0.305996	-1.98553	1.35615	0.162537	37.0053	16	0.00209348	41.9206	17	0.000688618	0.0202473	0.0138888	0.16424
met-a-324	AIS	Threonine	19	Glycine, serine and threonine metabolism	Amino acid	-0.030655	0.198259	0.87712	-0.134256	0.287952	0.64104	1.29585	0.739923	0.09791	13.397	17	0.70923	16.8775	18	0.531543	-0.0309582	0.0138963	0.0388886
met-a-325	AIS	Tyrosine	33	Phenylalanine & tyrosine metabolism	Amino acid	-0.0804312	0.25901	0.756155	0.00450365	0.344192	0.98956	-0.499098	1.10935	0.655912	40.3065	31	0.122274	40.5026	32	0.143937	0.00405137	0.0104301	0.700352
met-a-326	AIS	Lysine	24	Lysine metabolism	Amino acid	-0.248448	0.260008	0.339305	-0.316336	0.434832	0.466925	0.934481	1.39818	0.510861	17.659	22	0.726007	18.4071	23	0.73505	-0.0114907	0.013285	0.396406
met-a-327	AIS	Methionine	22	Cysteine, methionine, SAM, taurine metabolism	Amino acid	0.136761	0.286338	0.632922	-0.016294	0.484437	0.973168	-0.258541	1.23215	0.835924	13.0084	20	0.877024	13.121	21	0.904325	0.00354282	0.010555	0.740627
met-a-328	AIS	Malate	17	Krebs cycle	Energy	-0.0740349	0.270794	0.784546	0.122406	0.287041	0.669786	0.217644	0.669857	0.749736	33.7021	15	0.00374884	34.2164	16	0.00507967	-0.00512852	0.0107192	0.639235
met-a-329	AIS	Palmitate (16:0)	28	Long chain fatty acid	Lipid	-0.232449	0.164466	0.157551	-0.258902	0.280937	0.356756	-1.03265	0.566781	0.0799866	14.0654	26	0.972129	16.3799	27	0.945315	0.00924007	0.0060736	0.140242
met-a-330	AIS	Nonadecanoate (19:0)	16	Long chain fatty acid	Lipid	-0.0160186	0.216567	0.941037	-0.0480927	0.235718	0.838333	-0.380497	0.407496	0.366261	25.3431	14	0.0313278	27.3555	15	0.0259701	0.00944447	0.00895749	0.309572
met-a-331	AIS	Stearate (18:0)	43	Long chain fatty acid	Lipid	-0.278516	0.176698	0.114972	-0.202394	0.252313	0.422464	-0.686998	0.486321	0.165307	43.395	41	0.36962	44.2559	42	0.376622	0.00456509	0.00506183	0.372397
met-a-332	AIS	Oleate (18:1n9)	20	Long chain fatty acid	Lipid	-0.128623	0.18507	0.487059	0.0615077	0.279154	0.82561	-0.843488	0.776548	0.291722	13.5319	18	0.759056	14.4478	19	0.756991	0.0104401	0.0109092	0.351243
met-a-333	AIS	Pentadecanoate (15:0)	19	Long chain fatty acid	Lipid	-0.360683	0.160779	0.0248749	-0.451017	0.267924	0.0923019	-0.268736	0.491635	0.591745	13.297	17	0.716089	13.3379	18	0.771124	-0.00158157	0.00782254	0.842175
met-a-334	AIS	Myristate (14:0)	22	Long chain fatty acid	Lipid	-0.129787	0.192102	0.499286	-0.0393974	0.236458	0.867673	0.197103	0.367815	0.597955	30.0068	20	0.0697438	31.6339	21	0.0637364	-0.00631565	0.00847455	0.464381
met-a-335	AIS	Pipecolate	16	Lysine metabolism	Amino acid	0.128236	0.144459	0.374705	0.181247	0.172775	0.294163	0.55869	0.361266	0.144291	17.9352	14	0.209749	20.0825	15	0.168791	-0.0122	0.00942326	0.216382
met-a-336	AIS	Ornithine	11	Urea cycle; arginine-, proline-, metabolism	Amino acid	-0.458986	0.306875	0.134737	-0.27626	0.370006	0.455283	0.588901	0.904915	0.531449	11.9793	9	0.214478	13.9836	10	0.173743	-0.0167219	0.0136272	0.250913
met-a-337	AIS	5-oxoproline	22	Glutathione metabolism	Amino acid	-0.599731	0.240454	0.0126256	-0.972028	0.287445	0.000720618	-0.858455	0.395825	0.0423311	27.1654	20	0.130674	28.0934	21	0.137521	0.00465851	0.00563592	0.418231
met-a-338	AIS	Pantothenate	26	Pantothenate and CoA metabolism	Cofactors and vitamins	0.201854	0.165509	0.222619	0.136073	0.227003	0.548884	0.294483	0.376773	0.442096	32.0553	24	0.125627	32.1563	25	0.153541	-0.00176465	0.00641848	0.785721
met-a-339	AIS	4-acetamidobutanoate	35	Guanidino and acetamido metabolism	Amino acid	0.209404	0.186231	0.260832	0.585894	0.29102	0.044089	0.270064	0.460417	0.561488	35.3487	33	0.357847	35.3711	34	0.403317	-0.000723966	0.00501078	0.885999
met-a-340	AIS	Alpha-tocopherol	11	Tocopherol metabolism	Cofactors and vitamins	0.105324	0.148407	0.477892	-0.0685626	0.237631	0.772944	0.481272	0.417471	0.278681	6.35894	9	0.703526	7.3386	10	0.693139	-0.0111225	0.0112373	0.348144
met-a-341	AIS	Citrate	45	Krebs cycle	Energy	-0.111464	0.162148	0.491816	-0.24501	0.237038	0.301309	-0.508107	0.481131	0.296834	39.9093	43	0.606115	40.6841	44	0.614538	0.00439582	0.00499394	0.383628
met-a-342	AIS	Glycerate	17	Glycolysis, gluconeogenesis, pyruvate metabolism	Carbohydrate	-0.5254	0.285156	0.0654023	-0.563456	0.341937	0.0993858	-1.94332	0.92597	0.0531861	23.0412	15	0.0832681	26.9836	16	0.0416653	0.0213208	0.0133085	0.129992
met-a-343	AIS	Guanosine	13	Purine metabolism, guanine containing	Nucleotide	0.0320483	0.0869513	0.712442	-0.0148187	0.11382	0.896413	-0.256481	0.249387	0.325825	11.6637	11	0.389443	13.2703	12	0.349705	0.0153218	0.0124475	0.244026
met-a-344	AIS	N-acetylalanine	22	Alanine and aspartate metabolism	Amino acid	-0.45249	0.437625	0.301152	-0.465596	0.502626	0.354276	6.13267	7.39244	0.416565	31.8123	20	0.0453394	33.079	21	0.0453483	-0.0537824	0.0602687	0.382802
met-a-345	AIS	Urate	21	Purine metabolism, urate metabolism	Nucleotide	-0.0566831	0.20112	0.778069	-0.0556434	0.322859	0.863166	-0.000278503	0.459127	0.999522	14.2877	19	0.766667	14.3084	20	0.814524	-0.000853974	0.0059464	0.887319
met-a-346	AIS	Ursodeoxycholate	11	Bile acid metabolism	Lipid	-0.0279907	0.0531408	0.598383	-0.0720466	0.094334	0.445023	0.0276948	0.165014	0.870425	4.99872	9	0.83442	5.14138	10	0.881536	-0.00332717	0.00880911	0.71441
met-a-347	AIS	Arginine	22	Urea cycle; arginine-, proline-, metabolism	Amino acid	-0.0331672	0.152647	0.827991	-0.0724587	0.2377	0.760494	-0.0109318	0.573019	0.984968	15.5411	20	0.744653	15.5428	21	0.794765	-0.000321289	0.00787289	0.967852
met-a-348	AIS	Ascorbate (Vitamin C)	14	Ascorbate and aldarate metabolism	Cofactors and vitamins	0.037478	0.0477176	0.432211	0.00766611	0.0503749	0.879044	0.00243015	0.0900586	0.978916	22.8571	12	0.0289637	23.2685	13	0.0385646	0.00407358	0.00876543	0.650442
met-a-349	AIS	Heptanoate (7:0)	36	Medium chain fatty acid	Lipid	0.00565567	0.164505	0.972574	-0.219993	0.251739	0.382176	-0.547831	0.570609	0.343792	29.5144	34	0.687236	30.5543	35	0.682617	0.00600156	0.00588531	0.315047
met-a-350	AIS	Laurate (12:0)	41	Medium chain fatty acid	Lipid	0.00458084	0.166332	0.978029	-0.190185	0.238245	0.424709	-0.613269	0.39953	0.132863	38.5408	39	0.490646	41.4131	40	0.408822	0.00744343	0.00439194	0.0980864
met-a-351	AIS	Valine	6	Valine, leucine and isoleucine metabolism	Amino acid	0.27422	0.286191	0.337978	0.149808	0.658353	0.819996	0.0951451	0.775221	0.908238	1.41806	4	0.84105	1.51504	5	0.911327	0.00246583	0.0079181	0.771039
met-a-352	AIS	Urea	14	Urea cycle; arginine-, proline-, metabolism	Amino acid	0.116894	0.24748	0.636688	0.218096	0.337489	0.518129	0.107045	0.78155	0.89333	13.113	12	0.360882	13.1132	13	0.439108	0.00015643	0.0117202	0.98957
met-a-353	AIS	Cortisol	13	Sterol, Steroid	Lipid	-0.40365	0.192276	0.0357882	-0.508056	0.237836	0.0326666	-0.529151	0.462839	0.277197	17.5495	11	0.0926391	17.6938	12	0.12531	0.00303864	0.0101059	0.769266
met-a-354	AIS	Cortisone	38	Sterol, Steroid	Lipid	-0.13602	0.201846	0.500388	-0.224331	0.281651	0.425749	-0.164918	0.479435	0.732859	49.3062	36	0.0688084	49.3123	37	0.0848324	0.00139207	0.00526271	0.79285
met-a-355	AIS	Proline	37	Urea cycle; arginine-, proline-, metabolism	Amino acid	0.10643	0.112641	0.34473	0.157004	0.206797	0.447721	0.138713	0.254984	0.589886	23.4434	35	0.931808	23.4662	36	0.9467	-0.000529772	0.0035024	0.880639
met-a-356	AIS	Citrulline	45	Urea cycle; arginine-, proline-, metabolism	Amino acid	0.252143	0.194901	0.19577	0.129182	0.257457	0.615835	0.0957418	0.533362	0.858384	56.3079	43	0.0838976	56.4382	44	0.098899	0.0016932	0.0053662	0.753885
met-a-357	AIS	Biliverdin	16	Hemoglobin and porphyrin metabolism	Cofactors and vitamins	0.123593	0.0638003	0.0527231	0.0911668	0.0844411	0.280298	0.0477584	0.120593	0.698052	11.1313	14	0.675691	11.7467	15	0.698091	-0.00588014	0.00894281	0.52019
met-a-358	AIS	Serotonin (5HT)	16	Tryptophan metabolism	Amino acid	-0.0960522	0.130666	0.46228	-0.213556	0.186863	0.253102	-0.351125	0.306748	0.271538	12.9998	14	0.526539	13.8602	15	0.536155	0.00631202	0.00680475	0.369336
met-a-359	AIS	Gamma-glutamylglutamine	20	gamma-glutamyl	Peptide	-0.514459	0.225174	0.0223296	-0.384335	0.315545	0.223223	0.150702	0.520678	0.775556	20.3876	18	0.311427	22.6358	19	0.253765	-0.010746	0.00762741	0.175914
met-a-360	AIS	Gamma-glutamyltyrosine	45	gamma-glutamyl	Peptide	-0.0186838	0.183812	0.919037	0.120227	0.250068	0.630674	0.792553	0.575378	0.175502	52.398	43	0.154218	55.0875	44	0.122039	-0.00774211	0.00635287	0.22946
met-a-361	AIS	Hypoxanthine	25	Purine metabolism, (hypo)xanthine, inosine containing	Nucleotide	-0.193351	0.169553	0.254137	-0.0644214	0.214706	0.764143	-0.388636	0.520534	0.462863	29.8912	23	0.152551	30.0967	24	0.181568	0.0032738	0.00823264	0.694547
met-a-362	AIS	Betaine	22	Glycine, serine and threonine metabolism	Amino acid	0.0402022	0.125526	0.748763	0.0245885	0.217896	0.910153	-0.185018	0.391999	0.642045	12.2083	20	0.908718	12.6064	21	0.921782	0.00398018	0.00630819	0.535215
met-a-363	AIS	Xanthine	4	Purine metabolism, (hypo)xanthine, inosine containing	Nucleotide	-0.0231142	0.345461	0.946655	0.0502568	0.387857	0.896902	0.179594	1.07823	0.88303	3.29136	2	0.192882	3.35985	3	0.339398	-0.045574	0.0293056	0.217761
met-a-364	AIS	Phosphate	5	Oxidative phosphorylation	Energy	-0.306933	0.374863	0.412907	-0.691166	0.512141	0.177157	-1.11186	0.643775	0.182603	1.18183	3	0.757366	3.66392	4	0.453395	0.0141465	0.00897923	0.21323
met-a-365	AIS	3-methoxytyrosine	16	Phenylalanine & tyrosine metabolism	Amino acid	-0.0841826	0.219442	0.701259	0.032327	0.260811	0.901357	-0.994092	0.633801	0.139093	20.9736	14	0.102311	24.4437	15	0.0579315	0.0173333	0.0113889	0.150285
met-a-366	AIS	Pelargonate (9:0)	35	Medium chain fatty acid	Lipid	-0.324734	0.153574	0.0344718	-0.280328	0.265079	0.290272	-0.588808	0.651563	0.372712	23.5381	33	0.887828	23.7166	34	0.906222	0.00272777	0.00645677	0.675425
met-a-367	AIS	Undecanoate (11:0)	28	Medium chain fatty acid	Lipid	0.0569761	0.161127	0.723631	-0.1242	0.333565	0.709638	-0.118574	0.518212	0.820804	12.16	26	0.990235	12.3056	27	0.993012	0.00231809	0.0060739	0.705824
met-a-368	AIS	Beta-hydroxyisovalerate	22	Valine, leucine and isoleucine metabolism	Amino acid	0.454204	0.167922	0.00683344	0.435883	0.248239	0.0791051	0.653273	0.431707	0.145863	26.2564	20	0.157509	26.5875	21	0.184927	-0.00365171	0.00727151	0.621015
met-a-369	AIS	Taurodeoxycholate	13	Bile acid metabolism	Lipid	0.11585	0.043158	0.00726782	0.0672029	0.0737764	0.362348	0.0835866	0.189307	0.667375	7.08826	11	0.791891	7.1201	12	0.849576	0.00224436	0.012579	0.861635
met-a-370	AIS	X-02973	25			0.479321	0.253245	0.058396	0.424132	0.390955	0.277983	0.825935	0.688496	0.242498	20.6332	23	0.603477	20.9332	24	0.642664	-0.00380977	0.00695588	0.589171
met-a-371	AIS	X-03003	9			0.297958	0.378759	0.431475	0.640136	0.436421	0.142435	3.55325	2.5267	0.202446	8.88348	7	0.261131	11.0344	8	0.199756	-0.043711	0.0335751	0.234157
met-a-372	AIS	X-03088	19			0.159367	0.140752	0.257528	0.272349	0.234906	0.246295	0.13372	0.257556	0.610323	15.1127	17	0.587366	15.1281	18	0.653156	0.000589354	0.00475197	0.902752
met-a-373	AIS	X-03094	32			-0.251015	0.203924	0.218352	-0.195396	0.253165	0.440225	-0.747183	0.486291	0.134899	43.155	30	0.056777	44.9688	31	0.0501698	0.00679986	0.0060556	0.270384
met-a-374	AIS	Glycerol	18	Glycerolipid metabolism	Lipid	-0.337479	0.167121	0.0434489	-0.11834	0.269334	0.660386	-0.055879	0.379177	0.884682	14.7823	16	0.540637	15.4834	17	0.560707	-0.00590029	0.00704679	0.414755
met-a-375	AIS	Kynurenine	39	Tryptophan metabolism	Amino acid	-0.00859486	0.177633	0.961409	-0.174497	0.226922	0.441907	-0.371996	0.375775	0.328632	46.9931	37	0.125693	48.5204	38	0.117916	0.00491981	0.00448646	0.279907
met-a-376	AIS	Mannitol	13	Fructose, mannose, galactose, starch, and sucrose metabolism	Carbohydrate	-0.0295855	0.0495769	0.550668	-0.0208812	0.0798118	0.793606	-0.245828	0.149446	0.128229	7.53743	11	0.754042	9.9515	12	0.620216	0.0156993	0.0101043	0.148531
met-a-377	AIS	Glycerol 3-phosphate (G3P)	13	Glycerolipid metabolism	Lipid	0.280387	0.304544	0.357218	0.40851	0.371988	0.272125	-0.651523	0.680797	0.359128	15.698	11	0.15272	18.9618	12	0.0894539	0.0164958	0.0109077	0.15864
met-a-378	AIS	Acetylphosphate	18	Oxidative phosphorylation	Energy	-0.00715291	0.278671	0.979522	0.112438	0.444681	0.800384	-1.0157	1.31648	0.451638	11.4414	16	0.781459	12.0678	17	0.796014	0.00913114	0.0115368	0.440239
met-a-379	AIS	Carnitine	221	Carnitine metabolism	Lipid	0.0346833	0.157033	0.825196	0.231007	0.267937	0.388594	0.203648	0.426641	0.633604	270.815	219	0.00977103	271.04	220	0.0107742	-0.000891922	0.0022459	0.691653
met-a-380	AIS	Choline	23	Glycerolipid metabolism	Lipid	0.605698	0.368708	0.100434	0.216535	0.461466	0.638903	0.177248	1.11618	0.875345	27.1274	21	0.166676	27.3421	22	0.198521	0.00413579	0.010145	0.687645
met-a-381	AIS	N-acetylornithine	17	Urea cycle; arginine-, proline-, metabolism	Amino acid	0.00723586	0.0579491	0.90063	0.0271454	0.0683755	0.691364	0.0744115	0.0834137	0.386439	13.8435	15	0.53743	15.165	16	0.512592	-0.00502074	0.00436759	0.26833
met-a-382	AIS	N1-methyladenosine	8	Purine metabolism, adenine containing	Nucleotide	1.09479	0.491957	0.0260565	1.1531	0.792564	0.145697	-2.09063	2.37894	0.413311	2.63562	6	0.852991	4.5547	7	0.714121	0.0219877	0.0158721	0.215261
met-a-383	AIS	3-methyl-2-oxovalerate	34	Valine, leucine and isoleucine metabolism	Amino acid	0.0252371	0.202149	0.900647	0.283443	0.283612	0.317599	-0.485162	0.439126	0.277469	40.8329	32	0.136107	43.0081	33	0.113926	0.00643862	0.00493146	0.20099
met-a-384	AIS	3-methylhistidine	10	Histidine metabolism	Amino acid	0.11761	0.077211	0.127702	0.148766	0.10595	0.160285	0.142349	0.232614	0.557555	9.3572	8	0.313065	9.3723	9	0.403641	-0.00141471	0.0124517	0.912342
met-a-385	AIS	3-phenylpropionate (hydrocinnamate)	16	Phenylalanine & tyrosine metabolism	Amino acid	0.0441567	0.07746	0.568639	0.132396	0.134417	0.32464	0.105532	0.187222	0.581893	8.98355	14	0.832103	9.13305	15	0.870459	-0.00250361	0.00647517	0.70483
met-a-386	AIS	Phenylacetate	8	Phenylalanine & tyrosine metabolism	Amino acid	0.0285379	0.181663	0.875172	0.0124822	0.179664	0.944611	-0.0466148	0.295215	0.879715	11.0788	6	0.0859722	11.29	7	0.12646	0.00411926	0.012179	0.746713
met-a-387	AIS	Glycerophosphorylcholine (GPC)	19	Glycerolipid metabolism	Lipid	0.0338936	0.102634	0.741222	0.0138838	0.111667	0.901053	-0.0167543	0.14465	0.909147	24.757	17	0.100282	25.1329	18	0.121298	0.00219186	0.00431396	0.617924
met-a-388	AIS	Aspartate	4	Alanine and aspartate metabolism	Amino acid	0.38595	0.102607	0.000168939	0.380925	0.283663	0.162376	0.298987	0.605588	0.6704	0.591449	2	0.743992	0.615426	3	0.892892	0.00275507	0.0177925	0.891159
met-a-389	AIS	X-04357	10			-0.0887946	0.141393	0.530006	-0.176468	0.184065	0.337695	-0.459333	0.259413	0.114571	8.14262	8	0.419664	10.9094	9	0.281969	0.0177533	0.0107678	0.137812
met-a-390	AIS	X-04494	14			0.116511	0.172369	0.499081	0.101693	0.274099	0.710633	-0.0207821	0.333265	0.951303	12.2043	12	0.429413	12.4454	13	0.491499	0.00291796	0.00599268	0.635087
met-a-391	AIS	X-04495	11			0.129178	0.158361	0.414663	0.0220692	0.213408	0.917635	-0.0618621	0.384008	0.875576	9.46268	9	0.395706	9.78111	10	0.459903	0.00554995	0.0100848	0.595486
met-a-392	AIS	X-04498	23			-0.0710264	0.157899	0.652839	0.00630015	0.212992	0.976403	-0.0662844	0.406017	0.871878	27.8817	21	0.143539	27.8819	22	0.179628	-9.43888e-05	0.00741377	0.989962
met-a-393	AIS	X-04499--3,4-dihydroxybutyrate	21	Butanoate metabolism	Amino acid	0.323496	0.248468	0.19293	-0.00161078	0.30226	0.995748	-1.02177	0.986235	0.313193	31.5906	19	0.0347358	34.8834	20	0.0207341	0.0203684	0.0144735	0.175493
met-a-394	AIS	X-04500	11			0.0650729	0.0541423	0.229407	0.0512397	0.0629423	0.415602	0.0558953	0.112314	0.630649	14.6127	9	0.102137	14.6274	10	0.14625	0.00100882	0.0106349	0.926505
met-a-395	AIS	Dihomo-linoleate (20:2n6)	9	Long chain fatty acid	Lipid	0.21084	0.136203	0.121625	0.361089	0.252865	0.153294	0.508597	0.59458	0.420647	3.93484	7	0.787251	4.21338	8	0.837376	-0.00677987	0.0128463	0.613971
met-a-396	AIS	X-18601	21			0.0587246	0.091552	0.521241	-0.0127409	0.122321	0.917043	0.174891	0.218471	0.433304	23.9706	19	0.197284	24.4064	20	0.225091	-0.00210722	0.00807114	0.7967
met-a-397	AIS	2-hydroxystearate	36	Fatty acid, monohydroxy	Lipid	0.00629621	0.172066	0.970811	0.0463874	0.264166	0.860609	-0.212714	0.477353	0.658703	30.3482	34	0.647314	30.5954	35	0.6807	0.00242503	0.00487697	0.62222
met-a-398	AIS	X-05426	10			-0.110653	0.125104	0.376432	-0.13579	0.153661	0.376857	-0.129218	0.452895	0.78265	11.1795	8	0.191734	11.1821	9	0.263435	0.00060474	0.0141054	0.966854
met-a-399	AIS	Indolelactate	19	Tryptophan metabolism	Amino acid	-0.428086	0.186519	0.0217254	-0.454641	0.242397	0.0607098	-0.457215	0.45836	0.332508	23.7926	17	0.125181	23.7994	18	0.161709	0.000570318	0.00814994	0.945028
met-a-400	AIS	Glycylvaline	7	Dipeptide	Peptide	0.0160313	0.0692249	0.816863	0.0346662	0.128657	0.787586	-0.240225	0.452144	0.617956	2.47329	5	0.780512	2.81142	6	0.832116	0.0112559	0.0193571	0.586139
met-a-401	AIS	Gamma-glutamylleucine	37	gamma-glutamyl	Peptide	-0.126097	0.187377	0.500971	0.21478	0.26994	0.42623	0.0629886	0.436106	0.885986	39.3908	35	0.279838	39.6515	36	0.310433	-0.002249	0.0046723	0.633266
met-a-402	AIS	Eicosapentaenoate (EPA; 20:5n3)	12	Essential fatty acid	Lipid	0.223568	0.163214	0.170755	0.285928	0.20529	0.163681	0.231196	0.377101	0.553506	16.936	10	0.0757921	16.9369	11	0.109757	-0.000263697	0.0116157	0.982335
met-a-403	AIS	Estrone 3-sulfate	13	Sterol, Steroid	Lipid	0.0205927	0.0280737	0.46324	0.0653447	0.0423213	0.122585	0.111903	0.0506664	0.0493366	2.92927	11	0.991628	8.60756	12	0.736034	-0.0150795	0.00632818	0.0363133
met-a-404	AIS	Glycocholate	9	Bile acid metabolism	Lipid	0.0674026	0.085072	0.428186	0.0919352	0.101483	0.364981	0.0298461	0.130159	0.825188	11.0327	7	0.137197	11.2838	8	0.186131	0.00342767	0.00858801	0.701699
met-a-405	AIS	Glycodeoxycholate	7	Bile acid metabolism	Lipid	-0.0358537	0.0312286	0.250925	-0.0591456	0.0675327	0.381136	0.0762603	0.206029	0.726436	1.69833	5	0.88911	2.01618	6	0.918204	-0.0107758	0.0191135	0.59725
met-a-406	AIS	Taurochenodeoxycholate	13	Bile acid metabolism	Lipid	0.00160164	0.0730677	0.982512	0.0427344	0.101163	0.672711	0.169444	0.124412	0.20045	10.0641	11	0.524626	12.7582	12	0.386857	-0.0109746	0.00668629	0.128975
met-a-407	AIS	Taurocholate	16	Bile acid metabolism	Lipid	0.0389613	0.0350742	0.266644	0.017286	0.0562221	0.758494	0.0202391	0.0662873	0.764612	10.2695	14	0.742227	10.4033	15	0.793636	0.00186522	0.0050997	0.720018
met-a-408	AIS	X-05907	12			-0.39919	0.174452	0.0221227	-0.564333	0.297918	0.0581913	-0.430145	0.541698	0.44559	7.05237	10	0.720492	7.05626	11	0.794509	0.000587683	0.00941613	0.951464
met-a-409	AIS	Docosahexaenoate (DHA; 22:6n3)	6	Essential fatty acid	Lipid	-0.159353	0.192394	0.407522	-0.209755	0.266143	0.43062	-0.936357	0.455713	0.109106	1.18931	4	0.879855	4.7652	5	0.445202	0.0280536	0.0148353	0.131598
met-a-410	AIS	1-stearoylglycerophosphoinositol	7	Lysolipid	Lipid	0.169258	0.15914	0.287521	0.33261	0.203556	0.102259	0.15775	0.297208	0.618297	8.22646	5	0.144189	8.23022	6	0.221718	0.00064643	0.0135231	0.963725
met-a-411	AIS	X-06226	23			0.095559	0.227196	0.674046	0.0955209	0.319901	0.765249	-0.140425	0.485616	0.775288	22.7012	21	0.360113	23.031	22	0.399979	0.0031424	0.00568901	0.586531
met-a-412	AIS	X-06246	21			0.113501	0.14232	0.425156	0.00464613	0.196661	0.981152	-0.219667	0.278936	0.440694	20.0653	19	0.39066	22.0718	20	0.33663	0.00758331	0.00550157	0.184099
met-a-413	AIS	X-06267	12			-0.12268	0.149434	0.411667	-0.0440257	0.280536	0.875296	-0.276022	0.552689	0.62829	5.05442	10	0.887513	5.14566	11	0.923908	0.00262522	0.00869129	0.768801
met-a-414	AIS	X-06307	8			-0.13447	0.207652	0.517259	-0.210129	0.226158	0.352823	0.0507462	0.696042	0.94425	10.3164	6	0.111946	10.452	7	0.164372	-0.00524881	0.0186869	0.788235
met-a-415	AIS	X-06350	14			0.0348002	0.170617	0.83838	-0.00840574	0.237964	0.971822	0.215627	0.338914	0.536574	13.6426	12	0.324111	14.0835	13	0.36799	-0.00418884	0.00672638	0.545103
met-a-416	AIS	X-06351	5			0.30331	0.336588	0.367519	0.0669161	0.379378	0.859993	-0.77525	1.82243	0.699221	5.72113	3	0.125995	6.41731	4	0.170075	0.0217834	0.0360532	0.588344
met-a-417	AIS	Myo-inositol	39	Inositol metabolism	Lipid	0.0610752	0.155972	0.695371	0.131118	0.229307	0.567458	0.408337	0.302097	0.184686	41.3235	37	0.287355	43.3209	38	0.254724	-0.00514594	0.00384799	0.189286
met-a-418	AIS	Glucose	38	Glycolysis, gluconeogenesis, pyruvate metabolism	Carbohydrate	0.0604618	0.212092	0.775588	0.331886	0.296037	0.262247	0.661401	0.447903	0.148461	37.4725	36	0.401436	39.8644	37	0.343893	-0.00709593	0.00468109	0.138285
met-a-419	AIS	1,5-anhydroglucitol (1,5-AG)	28	Glycolysis, gluconeogenesis, pyruvate metabolism	Carbohydrate	0.0536018	0.130071	0.680269	0.0464382	0.186454	0.803314	0.0520428	0.339686	0.879417	27.1697	26	0.400475	27.1698	27	0.454665	3.00263e-05	0.00602351	0.996061
met-a-420	AIS	2-hydroxybutyrate (AHB)	18	Cysteine, methionine, SAM, taurine metabolism	Amino acid	0.0935096	0.125058	0.454621	0.272489	0.210718	0.195962	0.164533	0.361657	0.655263	11.5434	16	0.774767	11.5902	17	0.824292	-0.00154519	0.00714501	0.831517
met-a-421	AIS	3-methyl-2-oxobutyrate	18	Valine, leucine and isoleucine metabolism	Amino acid	0.407486	0.264674	0.123663	0.541939	0.345075	0.1163	-0.708881	0.938492	0.46102	18.3393	16	0.304405	20.0967	17	0.269313	0.0157224	0.0126975	0.23349
met-a-422	AIS	1,6-anhydroglucose	15	Glycolysis, gluconeogenesis, pyruvate metabolism	Carbohydrate	0.0822104	0.051673	0.111615	0.0665682	0.0918012	0.46837	0.0397198	0.124427	0.75463	9.68629	13	0.719364	9.84082	14	0.773726	0.00284785	0.00724451	0.700613
met-a-423	AIS	1-palmitoylglycerol (1-monopalmitin)	14	Monoacylglycerol	Lipid	-0.0896632	0.262705	0.732872	-0.0369328	0.313918	0.906344	0.786805	0.843975	0.36958	22.6328	12	0.0310103	24.8816	13	0.0239246	-0.0143778	0.0131672	0.2963
met-a-424	AIS	1-oleoylglycerol (1-monoolein)	16	Monoacylglycerol	Lipid	-0.146155	0.0885173	0.0987091	-0.170406	0.136944	0.213371	-0.411334	0.408726	0.331311	11.2191	14	0.668744	11.667	15	0.704036	0.00877163	0.0131059	0.514199
met-a-425	AIS	1-stearoylglycerol (1-monostearin)	25	Monoacylglycerol	Lipid	-0.264742	0.146174	0.0701198	-0.350227	0.206982	0.0906332	-0.780026	0.427405	0.0810131	20.9267	23	0.585561	22.5865	24	0.544302	0.00877014	0.00680739	0.210443
met-a-426	AIS	X-08402	22			0.0143862	0.140153	0.918243	-0.089337	0.190721	0.639487	-0.0527482	0.245666	0.832164	24.5268	20	0.220136	24.6656	21	0.26194	0.00164345	0.00488637	0.740123
met-a-427	AIS	2-hydroxyisobutyrate	18	Valine, leucine and isoleucine metabolism	Amino acid	0.136613	0.172999	0.429716	0.277716	0.25756	0.280918	1.04553	0.522504	0.0626546	10.9947	16	0.80981	14.4681	17	0.633731	-0.0153168	0.00821845	0.0808207
met-a-428	AIS	X-08766	16			0.0665288	0.185532	0.719907	0.0248192	0.204583	0.903441	0.0779344	0.443883	0.863143	23.5378	14	0.0520621	23.5392	15	0.0733437	-0.000262227	0.00920083	0.977665
met-a-429	AIS	4-methyl-2-oxopentanoate	14	Valine, leucine and isoleucine metabolism	Amino acid	0.441027	0.171722	0.0102212	0.535265	0.298009	0.0724722	0.316795	0.811186	0.702987	7.14273	12	0.848039	7.16826	13	0.893274	0.00196817	0.0123181	0.875713
met-a-430	AIS	Phenyllactate (PLA)	19	Phenylalanine & tyrosine metabolism	Amino acid	-0.0693922	0.169437	0.68214	-0.00813268	0.235299	0.972428	-0.63258	0.436132	0.165139	18.0775	17	0.383966	20.1476	18	0.324574	0.010969	0.00786183	0.18091
met-a-431	AIS	Homocitrulline	7	Urea cycle; arginine-, proline-, metabolism	Amino acid	0.047808	0.148699	0.747825	0.122158	0.227873	0.591905	-0.103428	0.470674	0.834759	4.45642	5	0.485735	4.57521	6	0.599328	0.00469143	0.0136115	0.744369
met-a-432	AIS	Aspartylphenylalanine	5	Dipeptide	Peptide	-0.0263155	0.0783603	0.737002	-0.0449939	0.179301	0.80186	0.118348	0.317576	0.734173	0.924877	3	0.819421	1.186	4	0.880399	-0.0195094	0.0258077	0.491754
met-a-433	AIS	Levulinate (4-oxovalerate)	60	Valine, leucine and isoleucine metabolism	Amino acid	-0.0696813	0.148416	0.638712	-0.084863	0.233357	0.71611	-0.104075	0.386788	0.788827	66.6039	58	0.205064	66.6145	59	0.231568	0.000396602	0.00411269	0.923509
met-a-434	AIS	Palmitoylcarnitine	10	Carnitine metabolism	Lipid	0.0928057	0.133146	0.485788	0.141733	0.24785	0.567423	0.148484	0.426654	0.736805	5.42204	8	0.711661	5.44234	9	0.794171	-0.00144891	0.0101694	0.890226
met-a-435	AIS	X-08988	36			0.108213	0.136861	0.429131	0.132513	0.192967	0.492264	0.0676069	0.229199	0.769811	43.1348	34	0.135454	43.1977	35	0.160925	0.000839881	0.00377316	0.825184
met-a-436	AIS	X-09026	15			-0.0427475	0.193698	0.825333	-0.230337	0.282428	0.414752	-0.444751	0.817882	0.595793	12.1013	13	0.519352	12.3593	14	0.577471	0.00625486	0.0123147	0.620019
met-a-437	AIS	X-09108	13			0.336359	0.193694	0.0824663	0.386074	0.345556	0.263886	0.461672	0.616172	0.469422	6.69546	11	0.823182	6.74564	12	0.873955	-0.00198252	0.00885002	0.826854
met-a-438	AIS	Cholate	9	Bile acid metabolism	Lipid	-0.0496912	0.0642333	0.439164	-0.0563935	0.0755153	0.455195	-0.0220973	0.160803	0.894569	10.2802	7	0.173246	10.333	8	0.242428	-0.00206763	0.0109013	0.854953
met-a-439	AIS	X-09706	22			0.0142123	0.174507	0.93509	-0.0238004	0.237791	0.920273	-0.351232	0.420701	0.413652	24.4012	20	0.225306	25.5141	21	0.225584	0.00711654	0.0074513	0.350942
met-a-440	AIS	X-10395	31			-0.220577	0.0917221	0.0161797	-0.218512	0.153447	0.15444	-0.169252	0.143399	0.247477	22.1555	29	0.813695	22.4383	30	0.83763	-0.00143912	0.00270621	0.598926
met-a-441	AIS	X-10429	21			-0.171083	0.141406	0.226328	-0.228422	0.193027	0.236663	-0.444094	0.251983	0.0940824	20.7511	19	0.350714	22.5943	20	0.309149	0.00649141	0.00499684	0.209453
met-a-442	AIS	X-10500	36			-0.0119418	0.245549	0.961212	-0.344268	0.330017	0.296864	0.197093	0.761626	0.797366	47.1994	34	0.0656177	47.3164	35	0.0799082	-0.00346436	0.00827968	0.678198
met-a-443	AIS	X-10506	12			0.306148	0.25766	0.23476	0.0819117	0.348233	0.814037	-1.07677	0.703438	0.156836	6.69154	10	0.754209	11.1463	11	0.431088	0.0243081	0.011517	0.0609772
met-a-444	AIS	X-10510	22			0.0233092	0.140249	0.868	-0.0131024	0.218878	0.952266	0.223863	0.37063	0.55263	16.823	20	0.664435	17.1779	21	0.700265	-0.00404349	0.00678702	0.558013
met-a-445	AIS	1-linoleoylglycerol (1-monolinolein)	15	Monoacylglycerol	Lipid	-0.0643736	0.0939222	0.493096	0.0120052	0.118596	0.91937	-0.0187445	0.265447	0.944779	18.4259	13	0.142007	18.4743	14	0.186025	-0.0020145	0.010903	0.856264
met-a-446	AIS	Indoleacetate	22	Tryptophan metabolism	Amino acid	0.133292	0.140524	0.342857	0.0561583	0.189633	0.767121	0.396788	0.256105	0.136984	21.1227	20	0.389941	22.7064	21	0.359828	-0.00676159	0.00552167	0.234972
met-a-447	AIS	Hyodeoxycholate	16	Bile acid metabolism	Lipid	0.00358157	0.0524847	0.945594	0.0119066	0.0848178	0.888361	0.0768723	0.121053	0.535651	10.9749	14	0.688007	11.4611	15	0.719278	-0.00477167	0.00684346	0.497057
met-a-448	AIS	3-indoxyl sulfate	5	Tryptophan metabolism	Amino acid	-0.403873	0.218652	0.064732	-0.448253	0.216003	0.0379665	-3.26748	1.54947	0.125513	3.55337	3	0.313906	7.64947	4	0.105296	0.0971911	0.0522637	0.159889
met-a-449	AIS	N-acetylglycine	16	Glycine, serine and threonine metabolism	Amino acid	0.00785599	0.0707101	0.911536	0.0242316	0.103162	0.814296	0.0379483	0.141998	0.793176	13.2723	14	0.505205	13.3346	15	0.576474	-0.00140618	0.00563445	0.806546
met-a-450	AIS	Bilirubin (Z,Z)	11	Hemoglobin and porphyrin metabolism	Cofactors and vitamins	-0.00929249	0.058305	0.873372	0.0528122	0.0576232	0.3594	0.129842	0.0931259	0.196697	9.66141	9	0.378584	13.1813	10	0.213711	-0.0123307	0.00680959	0.103607
met-a-451	AIS	Creatine	8	Creatine metabolism	Amino acid	-0.0619017	0.135475	0.647727	-0.0855048	0.189066	0.651089	-0.445533	0.303708	0.192749	4.94525	6	0.550855	6.94136	7	0.435011	0.0137772	0.00975147	0.207416
met-a-452	AIS	Erythrose	8	Fructose, mannose, galactose, starch, and sucrose metabolism	Carbohydrate	0.0296684	0.189936	0.875873	-0.0849915	0.258325	0.742148	-0.24426	0.470431	0.622192	7.14058	6	0.308042	7.63144	7	0.366211	0.00793909	0.0123617	0.544466
met-a-453	AIS	Threonate	18	Ascorbate and aldarate metabolism	Cofactors and vitamins	-0.244863	0.114382	0.0322943	-0.141314	0.173323	0.414889	0.00271317	0.230556	0.990756	13.4135	16	0.642317	15.0122	17	0.594604	-0.00777957	0.00615283	0.224199
met-a-454	AIS	X-10810	16			-0.0392283	0.140749	0.780467	-0.025268	0.147292	0.863792	0.0548943	0.207354	0.79507	19.9374	14	0.132127	20.5018	15	0.153517	-0.00380419	0.00604304	0.539149
met-a-455	AIS	Cysteine	18	Cysteine, methionine, SAM, taurine metabolism	Amino acid	0.0423438	0.1623	0.794171	-0.193705	0.228122	0.395809	0.146176	0.284546	0.614471	18.3859	16	0.301787	18.6182	17	0.350879	-0.00285263	0.0063444	0.659009
met-a-456	AIS	Pyroglutamylglycine	4	Dipeptide	Peptide	0.247914	0.0916981	0.00685953	0.272172	0.136827	0.0466822	-0.0758562	0.331981	0.840498	0.90447	2	0.636205	1.97994	3	0.57658	0.0198365	0.0191278	0.408651
met-a-457	AIS	N-(2-furoyl)glycine	26	Food component, Plant	Xenobiotics	0.039052	0.0197978	0.0485472	0.0535907	0.0316054	0.0899577	0.0771488	0.032769	0.0270771	22.4385	24	0.55311	24.5878	25	0.485655	-0.00791728	0.00540048	0.15562
met-a-458	AIS	DSGEGDFXAEGGGVR*	13	Fibrinogen cleavage peptide	Peptide	0.0649856	0.0617081	0.292289	0.109942	0.113501	0.332725	0.163364	0.276068	0.565978	5.51847	11	0.903488	5.6605	12	0.93222	-0.00423307	0.011232	0.713436
met-a-459	AIS	Pyridoxate	10	Vitamin B6 metabolism	Cofactors and vitamins	-0.238294	0.106556	0.0253301	-0.150667	0.174528	0.387981	0.0643065	0.233374	0.789876	3.34354	8	0.910988	5.82388	9	0.757408	-0.0121279	0.00770068	0.153925
met-a-460	AIS	Androsterone sulfate	19	Sterol, Steroid	Lipid	0.0951224	0.0426019	0.0255606	0.114561	0.0562834	0.0418076	0.13417	0.0655468	0.0564455	16.3838	17	0.496808	17.0251	18	0.521379	-0.00808199	0.0059846	0.193603
met-a-461	AIS	3-carboxy-4-methyl-5-propyl-2-furanpropanoate (CMPF)	13	Fatty acid, dicarboxylate	Lipid	0.0793068	0.075149	0.291275	0.0536749	0.0861593	0.533303	0.066071	0.201953	0.749688	20.9231	11	0.0341763	20.9328	12	0.0513739	0.000904162	0.0127118	0.944573
met-a-462	AIS	3-(4-hydroxyphenyl)lactate	22	Phenylalanine & tyrosine metabolism	Amino acid	0.0267165	0.217485	0.902232	-0.0175488	0.245305	0.942969	-0.228254	0.471392	0.633495	38.676	20	0.00731356	39.4008	21	0.00878752	0.00575465	0.0094	0.547305
met-a-463	AIS	Acetylcarnitine	19	Carnitine metabolism	Lipid	-0.0274993	0.122128	0.821848	-0.0320565	0.229187	0.888762	-0.0716799	0.457908	0.877453	9.39907	17	0.926904	9.40985	18	0.949479	0.000836889	0.0080622	0.91854
met-a-464	AIS	Serine	33	Glycine, serine and threonine metabolism	Amino acid	-0.161087	0.224849	0.473729	0.15836	0.2864	0.580309	0.824752	0.626982	0.198011	48.8244	31	0.0219008	53.2578	32	0.010556	-0.012364	0.00787433	0.126212
met-a-465	AIS	Trans-4-hydroxyproline	6	Urea cycle; arginine-, proline-, metabolism	Amino acid	0.0759722	0.229317	0.74042	0.173204	0.246678	0.482589	-0.461836	0.489571	0.398916	6.68113	4	0.153729	9.19819	5	0.101415	0.0166554	0.0135676	0.286905
met-a-466	AIS	Glutamate	3	Glutamate metabolism	Amino acid	-0.424332	0.453561	0.349502	-0.4291	0.446173	0.336183	-8.72117	4.74442	0.317186	0.373968	1	0.540849	3.44841	2	0.178315	0.14646	0.0835285	0.329965
met-a-467	AIS	Hexanoylcarnitine	18	Carnitine metabolism	Lipid	0.106601	0.0848404	0.20894	0.135095	0.146602	0.356788	0.259471	0.2074	0.228896	10.0515	16	0.863927	10.7893	17	0.867306	-0.00495338	0.00576669	0.403046
met-a-468	AIS	Glycine	26	Glycine, serine and threonine metabolism	Amino acid	-0.111568	0.125772	0.375046	0.0499	0.132559	0.706593	0.119884	0.195124	0.544732	29.9696	24	0.185761	32.8717	25	0.134306	-0.00652	0.00427686	0.140458
met-a-469	AIS	Alanine	39	Alanine and aspartate metabolism	Amino acid	0.0372374	0.174195	0.830727	0.274432	0.252438	0.276981	0.340858	0.671361	0.614669	34.5904	37	0.582547	34.8111	38	0.617698	-0.00303199	0.00645325	0.641227
met-a-470	AIS	Glycochenodeoxycholate	14	Bile acid metabolism	Lipid	0.0251909	0.0767174	0.742639	0.061203	0.0871581	0.48255	0.123842	0.165647	0.469084	20.0209	12	0.0666911	20.7833	13	0.0773258	-0.00616477	0.00911953	0.511861
met-a-471	AIS	2-aminobutyrate	45	Butanoate metabolism	Amino acid	-0.240254	0.146296	0.100538	-0.318776	0.232191	0.169781	-0.713592	0.511778	0.170378	33.9446	43	0.836849	34.8983	44	0.835009	0.00508712	0.00520921	0.334248
met-a-472	AIS	Scyllo-inositol	12	Inositol metabolism	Lipid	0.218307	0.14086	0.121187	0.274716	0.163532	0.0929783	0.252389	0.242714	0.322893	16.7481	10	0.080126	16.8005	11	0.113917	-0.00151348	0.00855946	0.86318
met-a-473	AIS	Dodecanedioate	7	Fatty acid, dicarboxylate	Lipid	-0.0915011	0.159628	0.566499	-0.310643	0.190288	0.102577	-1.11985	0.538642	0.0921751	3.37018	5	0.643116	7.2987	6	0.294105	0.0347728	0.0175439	0.104304
met-a-474	AIS	Gamma-glutamylvaline	15	gamma-glutamyl	Peptide	0.0140646	0.249246	0.955001	0.287824	0.32387	0.374163	-0.0676133	1.05219	0.949741	16.6202	13	0.217254	16.6284	14	0.276523	0.00117682	0.0146952	0.937391
met-a-475	AIS	Indolepropionate	16	Tryptophan metabolism	Amino acid	0.00370379	0.111149	0.973417	0.0230933	0.154737	0.881363	-0.198754	0.250268	0.440354	15.5639	14	0.340723	16.473	15	0.351333	0.00630853	0.00697643	0.381153
met-a-476	AIS	Butyrylcarnitine	28	Fatty acid metabolism (also BCAA metabolism)	Lipid	-0.0206183	0.0702653	0.76919	-0.0292284	0.076002	0.700553	-0.0440156	0.111672	0.696683	45.022	26	0.0117058	45.1509	27	0.0156747	0.00132629	0.00486245	0.787191
met-a-477	AIS	Myristoleate (14:1n5)	15	Long chain fatty acid	Lipid	-0.261073	0.133748	0.050942	-0.335021	0.182545	0.0664639	-0.720237	0.297479	0.0308393	13.0752	13	0.442016	15.9904	14	0.31396	0.0137991	0.00810536	0.112443
met-a-478	AIS	Dehydroisoandrosterone sulfate (DHEA-S)	21	Sterol, Steroid	Lipid	0.0954799	0.104277	0.35986	0.157472	0.135125	0.243865	0.425702	0.31159	0.187822	25.3574	19	0.149112	27.0426	20	0.134068	-0.0104212	0.0092738	0.275127
met-a-479	AIS	Propionylcarnitine	37	Fatty acid metabolism (also BCAA metabolism)	Lipid	-0.179045	0.146799	0.222592	-0.246154	0.230042	0.284601	0.446281	0.296515	0.141274	35.328	35	0.452713	41.0607	36	0.258382	-0.0101021	0.00423897	0.0227248
met-a-480	AIS	Caproate (6:0)	37	Medium chain fatty acid	Lipid	0.0575026	0.21455	0.788687	-0.0421832	0.296023	0.886685	0.581251	0.711599	0.419555	47.7302	35	0.0740798	48.5438	36	0.0790621	-0.00530898	0.00687358	0.445077
met-a-481	AIS	Caprylate (8:0)	45	Medium chain fatty acid	Lipid	0.242643	0.154363	0.115972	0.177424	0.232254	0.444913	0.170201	0.359617	0.638405	43.7786	43	0.438284	43.8295	44	0.478877	0.00088461	0.00395632	0.824132
met-a-482	AIS	10-undecenoate (11:1n1)	28	Medium chain fatty acid	Lipid	-0.0099378	0.0719006	0.89007	0.0231727	0.116534	0.84238	-0.0435272	0.113635	0.7048	21.7103	26	0.70444	21.8829	27	0.743302	0.00138443	0.00333171	0.681162
met-a-483	AIS	Docosapentaenoate (n3 DPA; 22:5n3)	11	Essential fatty acid	Lipid	-0.00795557	0.172486	0.963212	-0.00935617	0.204129	0.963442	0.104348	0.45942	0.825399	14.827	9	0.0957992	14.9435	10	0.134134	-0.00382427	0.0143778	0.796245
met-a-484	AIS	X-11204	41			-0.316703	0.219567	0.14919	-0.118357	0.290277	0.683465	0.469815	0.829908	0.574566	48.1718	39	0.148958	49.3648	40	0.147275	-0.008166	0.0083092	0.33178
met-a-485	AIS	X-02269	8			0.0578357	0.13329	0.664355	-0.0361742	0.139278	0.795075	-0.0236842	0.530475	0.965837	12.4487	6	0.0526755	12.5016	7	0.0852245	-0.00593483	0.025982	0.825849
met-a-486	AIS	Phenol sulfate	13	Phenylalanine & tyrosine metabolism	Amino acid	0.0783241	0.0890534	0.37912	0.0881084	0.136985	0.520097	0.231621	0.303291	0.461116	8.4154	11	0.67568	8.70534	12	0.727871	-0.00651118	0.0120924	0.60099
met-a-487	AIS	X-06126	13			0.178383	0.0734071	0.0150967	0.150617	0.137012	0.271638	0.097324	0.364122	0.794195	5.95135	11	0.876591	6.00528	12	0.915815	0.00304016	0.0130903	0.820612
met-a-488	AIS	X-07765	13			0.0384722	0.0503355	0.44468	0.0242803	0.0725043	0.737715	0.0610537	0.094722	0.532426	10.3947	11	0.495275	10.4787	12	0.574044	-0.00200796	0.00692826	0.777342
met-a-489	AIS	X-11247	20			-0.0840245	0.0607773	0.166819	-0.077621	0.0855638	0.364317	0.0528734	0.156194	0.738895	19.6839	18	0.350892	20.6747	19	0.355049	-0.00770028	0.00808969	0.353774
met-a-490	AIS	X-11261	16			0.0851402	0.0991412	0.390464	0.0914844	0.115763	0.429368	0.343196	0.23788	0.171097	16.7966	14	0.267181	18.4956	15	0.237506	-0.00930606	0.00782006	0.253826
met-a-491	AIS	Bilirubin (E,E)*	10	Hemoglobin and porphyrin metabolism	Cofactors and vitamins	0.016832	0.0854063	0.843763	0.0627839	0.0737617	0.394673	0.0986165	0.162641	0.561093	14.7642	8	0.0638967	15.4279	9	0.0798343	-0.00524591	0.00874774	0.565309
met-a-492	AIS	X-02249	11			-0.289811	0.103003	0.00489884	-0.300456	0.211037	0.154529	-0.349558	0.566399	0.552422	3.9096	9	0.917261	3.92175	10	0.950808	0.00143151	0.012986	0.914642
met-a-493	AIS	Heme*	13	Hemoglobin and porphyrin metabolism	Cofactors and vitamins	0.0935059	0.0724599	0.196894	0.116908	0.163387	0.474284	0.121997	0.262387	0.651034	4.34935	11	0.958562	4.36426	12	0.975931	-0.000977799	0.00800531	0.904988
met-a-494	AIS	X-11299	11			-0.00589911	0.0922829	0.949031	0.0493513	0.103899	0.634791	-0.122533	0.466764	0.798833	17.2319	9	0.0452055	17.3569	10	0.0668312	0.00816545	0.0258121	0.758248
met-a-495	AIS	X-11315	28			-0.0198795	0.122486	0.871069	-0.117135	0.165786	0.479849	-0.0831129	0.226467	0.716591	34.8135	26	0.115741	34.9631	27	0.139802	0.00172959	0.00517347	0.74082
met-a-496	AIS	X-11317	44			-0.270284	0.194455	0.164542	-0.281473	0.26638	0.290666	-0.479557	0.460147	0.303289	63.4566	42	0.0178274	63.8385	43	0.0211398	0.00255569	0.00508317	0.617749
met-a-497	AIS	1-linoleoylglycerophosphoethanolamine*	13	Lysolipid	Lipid	-0.391474	0.191607	0.0410411	-0.502203	0.203439	0.0135657	-0.733426	0.511781	0.179638	19.4038	11	0.0542192	20.3259	12	0.0611665	0.00876733	0.0121261	0.484763
met-a-498	AIS	X-11327	39			0.0185324	0.142394	0.896448	0.0197743	0.253815	0.937901	-0.180972	0.469671	0.70221	27.1511	37	0.882284	27.3579	38	0.899624	0.00229981	0.00505679	0.651912
met-a-499	AIS	X-11334	26			0.100411	0.169401	0.553353	0.119212	0.23062	0.605213	0.201455	0.510314	0.696501	35.5009	24	0.0613111	35.5664	25	0.0784414	-0.00167178	0.00794483	0.835113
met-a-500	AIS	3-dehydrocarnitine*	25	Carnitine metabolism	Lipid	0.0601905	0.159898	0.706596	-0.131258	0.237054	0.57978	0.69844	0.456151	0.13937	23.2153	23	0.448258	25.4531	24	0.381484	-0.0125327	0.00841699	0.150079
met-a-501	AIS	Pyroglutamine*	18	Glutamate metabolism	Amino acid	0.0969751	0.0948757	0.30672	-0.015006	0.139489	0.91433	0.055204	0.257149	0.832731	17.2223	16	0.371354	17.2555	17	0.437189	0.00139413	0.00793887	0.862805
met-a-502	AIS	C-glycosyltryptophan*	21	Tryptophan metabolism	Amino acid	0.331565	0.272358	0.223457	0.452252	0.430824	0.293838	0.421471	0.641491	0.519049	18.1424	19	0.512947	18.1669	20	0.576416	-0.00114558	0.007318	0.877256
met-a-503	AIS	X-11374	18			-0.0700027	0.0791366	0.376383	-0.0532212	0.106147	0.616096	-0.222371	0.190841	0.261011	19.9041	16	0.224573	20.8644	17	0.232413	0.00816493	0.00929275	0.392604
met-a-504	AIS	X-11381	17			0.351015	0.267063	0.188727	0.248306	0.318338	0.435387	1.14397	0.735045	0.140473	23.4004	15	0.0760008	25.4855	16	0.061711	-0.0135168	0.0116916	0.265718
met-a-505	AIS	X-03056--N-[3-(2-Oxopyrrolidin-1-yl)propyl]acetamide	30	Polyamine metabolism	Amino acid	0.141898	0.0930942	0.127449	0.109493	0.159503	0.492423	0.0887446	0.213125	0.680294	20.2474	28	0.85528	20.3328	29	0.88228	0.00127106	0.00434807	0.772191
met-a-506	AIS	X-11412	47			0.130553	0.172955	0.450348	0.419035	0.235419	0.0750829	-0.629312	0.428397	0.148791	56.3216	45	0.120032	60.9755	46	0.0686309	0.00913698	0.00473831	0.060139
met-a-507	AIS	X-01911	17			-0.141108	0.0914268	0.122735	-0.122738	0.107244	0.252426	0.0709899	0.289089	0.809348	22.6899	15	0.0909491	23.5972	16	0.098678	-0.00886242	0.0114431	0.450686
met-a-508	AIS	X-11422--xanthine	8	Purine metabolism, (hypo)xanthine/inosine containing	Nucleotide	0.426931	0.182632	0.019405	0.351285	0.358647	0.327347	0.643952	0.767375	0.433533	3.23254	6	0.779146	3.32335	7	0.853566	-0.00518933	0.0172199	0.773314
met-a-509	AIS	X-11423--O-sulfo-L-tyrosine	49	Phenylalanine & tyrosine metabolism	Amino acid	-0.178769	0.159505	0.262382	-0.271528	0.239207	0.256328	-0.262721	0.500359	0.602006	44.3208	47	0.584185	44.3524	48	0.623089	0.00273761	0.00611358	0.656237
met-a-510	AIS	X-09789	12			0.00505753	0.116383	0.965338	-0.140674	0.130512	0.281095	-0.34455	0.412899	0.423506	15.8192	10	0.104927	17.0533	11	0.106308	0.014076	0.0159362	0.397826
met-a-511	AIS	X-11437	15			-0.00789156	0.0525784	0.880693	0.0420323	0.0691958	0.543559	-0.0147267	0.0881647	0.869912	16.9261	13	0.202705	16.9388	14	0.259456	0.000738775	0.00748687	0.922901
met-a-512	AIS	X-11438	24			0.0130994	0.111392	0.906387	-0.00428241	0.132084	0.974136	-0.0791215	0.227302	0.731081	31.0543	22	0.0950093	31.3636	23	0.11412	0.00301551	0.00644271	0.644353
met-a-513	AIS	X-11440	19			-0.0419418	0.0665416	0.528492	0.0139541	0.0802489	0.861955	0.0412482	0.103969	0.696499	19.9805	17	0.275226	21.2511	18	0.266933	-0.00499945	0.00480836	0.313023
met-a-514	AIS	X-11441	15			0.107006	0.0961246	0.265623	0.102446	0.0931096	0.271215	0.160827	0.162802	0.341247	22.4796	13	0.0483615	22.7798	14	0.0639478	-0.00292324	0.00701571	0.683717
met-a-515	AIS	X-11442	18			0.069756	0.087458	0.425106	0.0905125	0.0903862	0.316635	0.141287	0.141185	0.331856	25.2067	16	0.0662639	25.8775	17	0.076722	-0.00377352	0.00578292	0.523326
met-a-516	AIS	X-11444	13			-0.140623	0.181495	0.438457	-0.167499	0.222684	0.45194	-0.139804	0.442041	0.757718	18.0298	11	0.0808911	18.0298	12	0.114788	-2.06581e-05	0.0100798	0.998401
met-a-517	AIS	X-11445--5-alpha-pregnan-3beta,20alpha-disulfate	15	Sterol/Steroid	Lipid	-0.00340914	0.0823292	0.96697	0.0529698	0.0961242	0.581596	-0.427646	0.26607	0.132001	20.5362	13	0.0826234	24.9251	14	0.0353138	0.0249164	0.0149484	0.119445
met-a-518	AIS	X-11452	6			0.0601272	0.136012	0.658437	-0.0543585	0.165638	0.742778	-0.268743	0.525434	0.635963	5.55965	4	0.234535	6.14878	5	0.292011	0.0123736	0.0190059	0.550528
met-a-519	AIS	X-11469	18			0.0508521	0.0905383	0.574345	-0.00959108	0.109659	0.930303	-0.144048	0.403093	0.725496	26.941	16	0.0421439	27.3566	17	0.0530415	0.00844441	0.0169976	0.626086
met-a-520	AIS	X-11470	9			0.0254039	0.156174	0.870783	0.271821	0.225271	0.227571	0.310383	0.510613	0.562472	6.0213	7	0.537264	6.37423	8	0.60539	-0.00744179	0.0125267	0.571154
met-a-521	AIS	X-11478	11			0.238508	0.104636	0.0226431	0.267498	0.142522	0.060533	0.385113	0.183115	0.0647894	9.51803	9	0.390891	10.5268	10	0.395548	-0.00746756	0.00764589	0.354249
met-a-522	AIS	X-11483	12			-0.0406523	0.0455263	0.371888	-0.0346694	0.0734402	0.636872	-0.00344718	0.0791079	0.9661	7.42784	10	0.684531	7.84099	11	0.727473	-0.00373523	0.00581114	0.534832
met-a-523	AIS	X-11485	6			-0.162774	0.0610125	0.00763312	-0.179028	0.162699	0.271175	-0.420713	0.363478	0.311492	0.48442	4	0.975	1.0648	5	0.957172	0.0119975	0.0157484	0.488608
met-a-524	AIS	X-11491	13			-0.129079	0.094145	0.170355	-0.225537	0.114251	0.0483768	-0.37128	0.201669	0.0927232	14.7906	11	0.192286	17.2274	12	0.141243	0.00399859	0.0112779	0.729078
met-a-525	AIS	X-11497	15			0.0908031	0.246397	0.712482	-0.0584208	0.304315	0.847762	0.604749	1.27937	0.644269	18.2882	13	0.146879	18.5246	14	0.183922	-0.00720194	0.0175708	0.688566
met-a-526	AIS	HWESASXX*	6	Polypeptide	Peptide	0.208999	0.170705	0.220828	0.185308	0.176385	0.293447	-0.0528733	0.820919	0.951736	9.16854	4	0.0570221	9.41475	5	0.0936215	0.0123911	0.0378076	0.759544
met-a-527	AIS	X-11521	12			0.00359212	0.130679	0.97807	0.0439517	0.196019	0.822584	-0.489545	0.356397	0.199575	7.70444	10	0.657681	9.95312	11	0.534609	0.0136241	0.00908541	0.16462
met-a-528	AIS	X-11529	12			-0.126269	0.0362443	0.000494298	-0.132762	0.0431929	0.00211422	-0.143198	0.052987	0.0222176	9.60082	10	0.476185	9.81542	11	0.547063	0.00242437	0.0052334	0.653103
met-a-529	AIS	X-11530	14			0.0572943	0.0686602	0.404021	0.0855055	0.0916638	0.350915	0.0815492	0.11989	0.50929	10.2469	12	0.594311	10.3167	13	0.667858	-0.00143657	0.0054391	0.796169
met-a-530	AIS	X-11537	6			-0.271893	0.131152	0.038162	-0.236901	0.178761	0.185092	-0.15369	0.688049	0.834191	5.09585	4	0.277604	5.13522	5	0.399602	-0.0045709	0.0260003	0.868991
met-a-531	AIS	X-11538	19			-0.254114	0.0822011	0.00199238	-0.409481	0.106325	0.000117529	-0.379697	0.151007	0.0222793	21.2433	17	0.215595	22.472	18	0.211702	0.00622308	0.00627585	0.335302
met-a-532	AIS	X-11540	8			-0.0746949	0.109557	0.495373	-0.0151058	0.142769	0.915736	0.196494	0.42792	0.662267	5.91404	6	0.432888	6.34696	7	0.49987	-0.0100008	0.0151996	0.534974
met-a-533	AIS	X-11546	15			-0.000824371	0.0488986	0.986549	0.00803681	0.0642459	0.900449	-0.0555897	0.103725	0.601053	17.4805	13	0.178258	17.9691	14	0.208191	0.00522307	0.00866457	0.557007
met-a-534	AIS	X-11550	21			0.22901	0.348539	0.511143	0.287762	0.504042	0.568062	1.39905	1.37886	0.323022	18.4794	19	0.490656	19.2507	20	0.505589	-0.00879957	0.0100199	0.390801
met-a-535	AIS	X-11552	17			0.158619	0.0913311	0.0824325	0.247817	0.144282	0.085872	0.437672	0.452755	0.349029	11.0485	15	0.749149	11.4513	16	0.780811	-0.00864196	0.0136169	0.535217
met-a-536	AIS	X-11593--O-methylascorbate*	50	Ascorbate and aldarate metabolism	Cofactors and vitamins	-0.0574334	0.148854	0.699617	-0.0569481	0.205524	0.781713	-0.218174	0.27183	0.426155	62.5852	48	0.0768642	63.2393	49	0.0830769	0.00243322	0.00343547	0.482207
met-a-537	AIS	Adrenate (22:4n6)	10	Long chain fatty acid	Lipid	0.0279404	0.192067	0.884338	-0.00823822	0.259266	0.974651	0.372368	0.481499	0.461551	12.1701	8	0.143775	13.1037	9	0.15797	-0.0099765	0.0127348	0.455955
met-a-538	AIS	Homostachydrine*	6	Food component, Plant	Xenobiotics	0.0456353	0.162736	0.779152	-0.0156398	0.177759	0.92989	0.899922	0.412607	0.0946322	2.77883	4	0.595492	7.55743	5	0.182372	-0.0389788	0.0178311	0.0941113
met-a-539	AIS	ADSGEGDFXAEGGGVR*	10	Fibrinogen cleavage peptide	Peptide	0.133506	0.126799	0.292389	0.049445	0.137616	0.719374	0.297676	0.263579	0.291469	17.7447	8	0.023224	18.8839	9	0.0261984	-0.0084657	0.0118129	0.493977
met-a-540	AIS	X-11786--methylcysteine	13	Cysteine, methionine, SAM, taurine metabolism	Amino acid	0.25424	0.109928	0.0207346	0.286883	0.14783	0.0523027	0.425616	0.445319	0.359729	12.437	11	0.331707	12.6162	12	0.397543	-0.0058278	0.0146389	0.698171
met-a-541	AIS	X-11787	29			-0.0406218	0.198656	0.837976	0.00258684	0.261082	0.992095	-0.091839	0.361365	0.801309	31.2912	27	0.259352	31.3251	28	0.302837	0.000903438	0.00528307	0.865494
met-a-542	AIS	X-11792	15			0.113149	0.0507191	0.0256877	0.0552198	0.0706351	0.434355	0.0650079	0.168514	0.705905	16.2391	13	0.236462	16.3519	14	0.292357	0.00334195	0.0111171	0.768462
met-a-543	AIS	X-11793--oxidized bilirubin*	15	Hemoglobin and porphyrin metabolism	Cofactors and vitamins	0.0193313	0.114852	0.866335	0.088346	0.107166	0.40972	0.146481	0.202813	0.482933	21.9901	13	0.0555149	22.9831	14	0.0605454	-0.00549572	0.007173	0.457264
met-a-544	AIS	X-11795	12			0.0411754	0.276627	0.881673	-0.21936	0.299355	0.463695	-0.386319	0.867713	0.665647	22.1814	10	0.0142069	22.7855	11	0.0189472	0.00986772	0.0189079	0.613114
met-a-545	AIS	X-11799	8			-0.0390998	0.085476	0.647357	-0.0921361	0.0842971	0.274398	-0.128439	0.189772	0.523748	11.5879	6	0.07182	12.1408	7	0.0960218	0.00691758	0.0129282	0.611838
met-a-546	AIS	X-11805	10			-0.00165687	0.0369036	0.964189	-0.000378103	0.0577756	0.994778	0.0061596	0.065441	0.927325	6.03596	8	0.643204	6.06298	9	0.733598	-0.00116098	0.00706249	0.873504
met-a-547	AIS	X-11818	19			-0.0650379	0.182836	0.722052	-0.0959728	0.230964	0.677753	-0.185197	0.478797	0.703706	25.4334	17	0.0854213	25.5447	18	0.110633	0.00225533	0.00826726	0.788291
met-a-548	AIS	X-11820	14			-0.0658628	0.135832	0.627758	-0.00298256	0.149437	0.984076	0.0917158	0.280834	0.749609	22.1416	12	0.0359635	22.9109	13	0.0427577	-0.00572489	0.00886575	0.530608
met-a-549	AIS	X-11843	3			-0.016212	0.0736179	0.825701	-0.0273149	0.106362	0.797324	-0.0712949	0.165463	0.740997	1.07628	1	0.299531	1.25675	2	0.533459	0.00541824	0.013232	0.752576
met-a-550	AIS	X-11845	20			0.03701	0.0420757	0.379073	0.0747278	0.058875	0.204347	0.128595	0.103536	0.230164	21.1878	18	0.270042	22.2918	19	0.269975	-0.00762411	0.00787259	0.34566
met-a-551	AIS	X-11847	13			0.0174497	0.0598947	0.770792	-0.0159793	0.084825	0.850579	-0.0715132	0.166935	0.676635	13.5577	11	0.25844	13.963	12	0.303076	0.0066801	0.011649	0.577876
met-a-552	AIS	X-11849	13			-0.0915635	0.0364968	0.0121139	-0.108552	0.0611418	0.0758281	-0.157158	0.117603	0.208423	7.25016	11	0.778478	7.61691	12	0.814306	0.0051971	0.00858183	0.557073
met-a-553	AIS	X-11850	8			0.0229258	0.0362471	0.52707	0.0552109	0.0755821	0.465099	0.114637	0.111182	0.342261	1.93975	6	0.925155	2.85949	7	0.897689	-0.00877255	0.00914733	0.374578
met-a-554	AIS	X-11852	10			0.024572	0.0465321	0.597453	0.036299	0.0673078	0.589681	0.12467	0.0842743	0.177313	6.17517	8	0.627618	8.2846	9	0.505739	-0.0117319	0.00807766	0.184459
met-a-555	AIS	X-11858	14			-0.0284958	0.0381816	0.455472	-0.0319867	0.0539239	0.55306	0.0384324	0.0724693	0.60556	11.6443	12	0.474656	12.8309	13	0.460954	-0.00912139	0.00837329	0.297396
met-a-556	AIS	X-11859	13			-0.298782	0.154689	0.053421	-0.210054	0.236759	0.374969	-0.126477	0.434237	0.776269	9.69719	11	0.557813	9.88331	12	0.626197	-0.0040531	0.00939468	0.674494
met-a-557	AIS	X-11876	18			-0.151739	0.122233	0.214462	-0.166423	0.144484	0.249385	-0.185219	0.266146	0.496457	25.1639	16	0.0669885	25.1959	17	0.0904095	0.00118505	0.00829942	0.888241
met-a-558	AIS	1-arachidonoylglycerophosphocholine*	21	Lysolipid	Lipid	0.303367	0.101026	0.00267455	0.479655	0.169372	0.00462637	0.526889	0.240474	0.0411163	11.6809	19	0.898807	12.8714	20	0.882834	-0.00521694	0.00478145	0.288882
met-a-559	AIS	1-palmitoleoylglycerophosphocholine*	14	Lysolipid	Lipid	-0.457157	0.243482	0.0604385	-0.450706	0.277604	0.104471	0.266874	0.791735	0.741883	19.3458	12	0.0805181	20.8358	13	0.0762414	-0.0134039	0.0139428	0.355346
met-a-560	AIS	X-11905	18			-0.0182211	0.0818307	0.823794	0.0992489	0.0861335	0.249211	0.135531	0.142646	0.356181	28.2803	16	0.0292656	31.2829	17	0.0184462	-0.0103706	0.00795677	0.210895
met-a-561	AIS	X-12007	20			0.0503316	0.0328069	0.124986	0.0793606	0.0555967	0.153455	0.0795488	0.06766	0.255026	14.7277	18	0.680569	14.9933	19	0.72302	-0.00301566	0.00585145	0.612567
met-a-562	AIS	X-12013	9			-0.00102628	0.0739852	0.988933	0.0349791	0.0835082	0.675311	-0.0739436	0.11475	0.539857	16.2784	7	0.0226909	17.9297	8	0.0217599	0.00906063	0.0107525	0.427272
met-a-563	AIS	Gamma-glutamylmethionine*	8	gamma-glutamyl	Peptide	-0.323274	0.142872	0.0236554	-0.307929	0.21421	0.150573	-0.260625	0.324881	0.453022	6.02315	6	0.420602	6.07124	7	0.531456	-0.00218108	0.00996459	0.833997
met-a-564	AIS	Gamma-glutamylthreonine*	10	gamma-glutamyl	Peptide	0.0399833	0.151612	0.791995	0.117774	0.240764	0.624723	-0.040237	0.494173	0.937106	6.10673	8	0.635278	6.1373	9	0.726102	0.00207703	0.0118791	0.865544
met-a-565	AIS	X-12029	40			-0.0190679	0.136329	0.888766	-0.413807	0.240522	0.08535	-0.412014	0.266923	0.130981	27.7713	38	0.88888	30.9972	39	0.815898	0.00643479	0.00358266	0.080434
met-a-566	AIS	X-12038	57			0.0873449	0.143007	0.541349	0.0110729	0.227156	0.961122	0.349372	0.752847	0.644431	47.9	55	0.740268	48.0265	56	0.766895	-0.00254743	0.00716355	0.723493
met-a-567	AIS	X-12039	15			0.0779682	0.0793295	0.325686	0.0229699	0.0984702	0.815553	0.197141	0.15449	0.224257	18.984	13	0.123599	20.1699	14	0.124874	-0.00844394	0.00937008	0.383895
met-a-568	AIS	X-12040	16			-0.0366752	0.026407	0.164881	-0.0316901	0.0314524	0.313667	-0.0239129	0.0444279	0.598864	21.6144	14	0.0868919	21.8183	15	0.112659	-0.00330752	0.0091028	0.72177
met-a-569	AIS	X-12056	12			0.0173049	0.0762545	0.820474	0.0715456	0.0985519	0.467858	0.193991	0.15675	0.24414	10.2504	10	0.418803	11.9281	11	0.36907	-0.0232326	0.00879878	0.0215567
met-a-570	AIS	X-12063	16			-0.0785492	0.075383	0.297411	0.0257363	0.0882554	0.770583	-0.0794946	0.121608	0.523901	25.6813	14	0.0284074	25.6815	15	0.0415063	6.59679e-05	0.00650875	0.992056
met-a-571	AIS	Gamma-tocopherol	13	Tocopherol metabolism	Cofactors and vitamins	0.00341452	0.108914	0.97499	0.0498986	0.133051	0.707636	0.0377189	0.239487	0.877706	18.0731	11	0.0799007	18.1166	12	0.112197	-0.00157183	0.00965973	0.87369
met-a-572	AIS	Gamma-glutamylphenylalanine	37	gamma-glutamyl	Peptide	0.00100373	0.186825	0.995713	0.00300463	0.315106	0.992392	0.325762	0.356649	0.367283	37.749	35	0.344716	38.9797	36	0.337221	-0.00429498	0.00402077	0.292744
met-a-573	AIS	Isobutyrylcarnitine	11	Valine, leucine and isoleucine metabolism	Amino acid	0.166276	0.0997648	0.0955785	0.206732	0.145584	0.155603	0.127703	0.221761	0.578825	8.16255	9	0.517852	8.20272	10	0.609043	0.0013717	0.00684442	0.845614
met-a-574	AIS	Pseudouridine	27	Pyrimidine metabolism, uracil containing	Nucleotide	-0.0175064	0.208524	0.933093	0.0654208	0.384772	0.864991	-0.62862	0.877424	0.480361	14.2232	25	0.957701	14.7619	26	0.961535	0.00657768	0.00896206	0.469809
met-a-575	AIS	Valerate	10	Short chain fatty acid	Lipid	0.164514	0.224318	0.463317	0.152892	0.288984	0.596759	-1.02888	0.661308	0.158359	7.21531	8	0.51359	10.8167	9	0.288485	0.0264812	0.0139542	0.0942978
met-a-576	AIS	Palmitoleate (16:1n7)	10	Long chain fatty acid	Lipid	0.0394417	0.172649	0.819297	-0.147846	0.240428	0.5386	-0.471433	0.356293	0.222347	7.56532	8	0.477039	10.1612	9	0.337597	0.0149805	0.00929794	0.14581
met-a-577	AIS	Alpha-ketoglutarate	16	Krebs cycle	Energy	-0.114345	0.146131	0.433932	-0.0816378	0.199704	0.682691	0.0289497	0.339742	0.9333	19.6511	14	0.141531	19.9613	15	0.173421	-0.00541885	0.010314	0.60652
met-a-578	AIS	Erythronate*	47	Aminosugars metabolism	Carbohydrate	-0.064945	0.182974	0.722634	-0.0459178	0.270028	0.864972	-0.361309	0.808252	0.657001	51.1773	45	0.244121	51.3386	46	0.272478	0.0029247	0.00776526	0.708212
met-a-579	AIS	Lathosterol	18	Sterol, Steroid	Lipid	-0.00575969	0.0768666	0.94027	-0.0113664	0.114924	0.921214	-0.0595554	0.16607	0.72457	14.5941	16	0.554541	14.7335	17	0.614669	0.00262241	0.00702403	0.71379
met-a-580	AIS	X-12092	27			-0.0547903	0.0323974	0.0907995	-0.0548474	0.0374301	0.142831	-0.0735977	0.0455151	0.118429	22.076	25	0.631352	22.4882	26	0.661713	0.00211133	0.00328853	0.526699
met-a-581	AIS	X-12093	13			0.0200075	0.0699756	0.774939	0.0123167	0.0787716	0.875749	0.0207313	0.143422	0.887682	18.1739	11	0.0776332	18.1739	12	0.110511	-5.60923e-05	0.00956299	0.995425
met-a-582	AIS	X-12094	9			-0.0489635	0.175129	0.779796	0.0131946	0.2273	0.95371	0.545917	0.52453	0.332587	7.02431	7	0.426353	8.46754	8	0.389181	-0.0145518	0.0121339	0.269441
met-a-583	AIS	X-12095--N1-methyl-3-pyridone-4-carboxamide	24	NAD metabolism	Nucleotide	-0.0198618	0.121819	0.870484	-0.0375015	0.192846	0.845813	0.189677	0.238265	0.434494	20.8087	22	0.532584	21.8753	23	0.527792	-0.00489395	0.00473884	0.312949
met-a-584	AIS	X-12100--hydroxytryptophan*	44	Tryptophan metabolism	Amino acid	0.241373	0.205445	0.240045	0.0835418	0.262782	0.750551	0.995172	0.885713	0.267572	62.0544	42	0.0236605	63.1857	43	0.0240589	-0.00753807	0.00861431	0.386516
met-a-585	AIS	X-12116	10			0.0212324	0.0832344	0.798652	-0.0394233	0.134955	0.770194	0.0119789	0.299046	0.969029	6.30423	8	0.613195	6.3053	9	0.709016	0.000402817	0.012277	0.974629
met-a-586	AIS	Eicosenoate (20:1n9 or 11)	13	Long chain fatty acid	Lipid	-0.0534654	0.166744	0.74848	0.122704	0.215421	0.568949	-0.359933	0.451228	0.441939	14.7075	11	0.196281	15.4264	12	0.218942	0.0084988	0.0115906	0.478743
met-a-587	AIS	X-12188	20			-0.0178197	0.0190326	0.349134	-0.013899	0.0374462	0.710509	-0.00104428	0.0416571	0.980276	9.77515	18	0.938998	10.0432	19	0.951873	-0.00326706	0.00631078	0.610975
met-a-588	AIS	X-12189	28			0.00292673	0.0221887	0.895062	0.0412043	0.0268502	0.124883	0.0138716	0.0345206	0.691088	37.4903	26	0.0674763	37.7429	27	0.0820144	-0.0024426	0.00583592	0.678985
met-a-589	AIS	X-12206	11			-0.00194808	0.177985	0.991267	0.076295	0.23421	0.74461	-0.15876	0.668232	0.817526	10.4032	9	0.318842	10.4722	10	0.400083	0.003506	0.0143435	0.812378
met-a-590	AIS	X-12212	11			-0.00873337	0.0756897	0.908141	0.124752	0.111096	0.261472	0.16098	0.144368	0.29371	6.46364	9	0.692767	8.50543	10	0.579592	-0.0099053	0.00693206	0.186804
met-a-591	AIS	X-12216	10			-0.154229	0.0618274	0.0126133	-0.180383	0.111324	0.10516	-0.147252	0.144665	0.338527	4.65472	8	0.793762	4.65832	9	0.863019	-0.000394826	0.00658592	0.953666
met-a-592	AIS	X-12217	10			0.247241	0.132162	0.0613815	0.109196	0.181356	0.547102	0.254308	0.263726	0.36314	8.59147	8	0.377922	8.59254	9	0.475703	-0.000286795	0.00906581	0.975538
met-a-593	AIS	X-12230	9			-0.0187946	0.107574	0.861304	-0.090914	0.142431	0.523278	0.0597541	0.20441	0.778513	8.72164	7	0.273264	8.98719	8	0.343378	-0.00403965	0.00875027	0.658329
met-a-594	AIS	X-12231	14			0.0386389	0.0612923	0.52843	0.0809684	0.132782	0.542003	0.136793	0.224495	0.553663	4.79147	12	0.964584	5.02827	13	0.974566	-0.00363566	0.00747125	0.635294
met-a-595	AIS	X-12236	9			0.0742033	0.0547305	0.175165	0.0732735	0.105322	0.48661	0.00502436	0.197419	0.980406	3.50376	7	0.834827	3.65141	8	0.887126	0.00403926	0.0105118	0.712193
met-a-596	AIS	X-12244--N-acetylcarnosine	24	Dipeptide	Peptide	0.195056	0.174427	0.263453	0.144783	0.242736	0.550866	0.138735	0.473795	0.772406	30.8592	22	0.0990327	30.8823	23	0.125712	0.00101178	0.00788597	0.899076
met-a-597	AIS	X-12253	8			-0.114805	0.144739	0.427667	-0.14179	0.165565	0.391776	-0.307604	0.552077	0.597562	11.0344	6	0.0873185	11.2778	7	0.126952	0.0065471	0.017997	0.728491
met-a-598	AIS	X-12261	12			0.0106581	0.0305294	0.727006	0.0397626	0.0544489	0.465223	0.0271087	0.0799662	0.741619	6.08593	10	0.807993	6.1432	11	0.863641	-0.00201526	0.00842135	0.815703
met-a-599	AIS	X-12329	27			0.0146878	0.0141884	0.300578	0.0131067	0.0232357	0.572704	-0.00119448	0.0199218	0.952666	22.2132	25	0.623408	23.6499	26	0.595975	0.00506233	0.00422335	0.241902
met-a-600	AIS	X-10346	14			0.0134975	0.0419326	0.747538	0.0161947	0.0624457	0.795373	-0.00141197	0.0758289	0.98545	11.5953	12	0.478706	11.6539	13	0.556204	0.00172176	0.007108	0.812693
met-a-601	AIS	ADpSGEGDFXAEGGGVR*	7	Fibrinogen cleavage peptide	Peptide	0.574096	0.128611	8.05134e-06	0.524049	0.17089	0.00216524	1.28173	0.343308	0.0135225	3.03722	5	0.694247	7.8	6	0.253125	-0.0329476	0.0150971	0.0808699
met-a-602	AIS	1-eicosatrienoylglycerophosphocholine*	20	Lysolipid	Lipid	0.0497984	0.113092	0.659693	0.0120923	0.18022	0.946504	-0.240944	0.327444	0.471312	15.7406	18	0.610646	16.6532	19	0.613351	0.00751732	0.00786906	0.352081
met-a-603	AIS	1-docosahexaenoylglycerophosphocholine*	8	Lysolipid	Lipid	-0.0685633	0.268315	0.798311	-0.463638	0.289686	0.109491	0.979781	0.76206	0.245936	9.34223	6	0.155226	12.6415	7	0.0813395	-0.0261188	0.0179429	0.195733
met-a-604	AIS	X-12405	6			0.257815	0.0969975	0.0078617	0.248088	0.220267	0.260035	0.508172	0.534523	0.395591	1.45518	4	0.834549	1.69811	5	0.889137	0.0146595	0.0259189	0.592178
met-a-605	AIS	X-12407	9			-0.0302984	0.0813129	0.709436	0.0864312	0.0925086	0.350147	-0.00106606	0.2303	0.996436	13.2413	7	0.066443	13.2768	8	0.102673	-0.00192861	0.0140733	0.894857
met-a-606	AIS	X-12428	9			-0.0981806	0.0620602	0.113645	-0.125907	0.10805	0.243911	-0.120933	0.181365	0.526264	4.62034	7	0.706183	4.64005	8	0.795263	0.00135408	0.0096428	0.89228
met-a-607	AIS	1-eicosadienoylglycerophosphocholine*	13	Lysolipid	Lipid	-0.10443	0.152729	0.494125	-0.0490868	0.180042	0.785129	-0.0304672	0.295612	0.919767	17.2879	11	0.0996424	17.4263	12	0.134253	-0.00249771	0.00841821	0.77222
met-a-608	AIS	X-12435	29			0.0232124	0.018458	0.208544	0.0188809	0.0249166	0.448593	0.0288473	0.0344588	0.409855	36.5721	27	0.103335	36.6237	28	0.127394	-0.00159598	0.00818225	0.846811
met-a-609	AIS	X-12441--12-hydroxyeicosatetraenoate (12-HETE)	14	Eicosanoid	Lipid	0.106745	0.0613029	0.081637	0.0181131	0.0671301	0.787298	0.0526327	0.198064	0.794953	21.7374	12	0.0405708	21.8881	13	0.0571197	0.00392132	0.0135933	0.777906
met-a-610	AIS	X-12442--5,8-tetradecadienoate	13	Long chain fatty acid	Lipid	-0.0797664	0.0926577	0.389309	-0.00696036	0.151066	0.96325	0.145385	0.241162	0.558831	7.84754	11	0.726892	8.93472	12	0.708496	-0.00896789	0.00860082	0.319471
met-a-611	AIS	X-12443	13			-0.0071036	0.058214	0.902879	-0.0490523	0.0823834	0.551566	-0.0910217	0.118643	0.459119	12.5596	11	0.323078	13.3189	12	0.346293	0.00728469	0.0089331	0.432105
met-a-612	AIS	X-12450	30			0.144343	0.0964221	0.134394	0.220589	0.17294	0.202124	0.219162	0.190457	0.259582	20.8989	28	0.829539	21.1369	29	0.854113	-0.00181363	0.00371741	0.629437
met-a-613	AIS	X-12456	19			0.107919	0.107539	0.315605	0.166598	0.13278	0.209589	-0.0232304	0.240706	0.924245	24.5818	17	0.10447	25.1229	18	0.121567	0.0111248	0.00741597	0.150921
met-a-614	AIS	X-12465	13			-0.0576408	0.110907	0.603257	-0.0837833	0.139537	0.548214	0.11398	0.185417	0.551242	13.2323	11	0.278414	14.8145	12	0.25174	-0.00760536	0.00663155	0.275779
met-a-615	AIS	Octanoylcarnitine	18	Carnitine metabolism	Lipid	-0.0368753	0.106356	0.728806	0.125065	0.128993	0.332271	0.315965	0.172303	0.0853569	15.3396	16	0.499922	21.3582	17	0.210675	-0.0123098	0.00501767	0.0260006
met-a-616	AIS	Alpha-hydroxyisovalerate	14	Valine, leucine and isoleucine metabolism	Amino acid	0.171483	0.122752	0.16242	0.136317	0.15792	0.388027	0.0966983	0.368292	0.797344	13.8744	12	0.308798	13.9286	13	0.378891	0.00228569	0.0105602	0.832277
met-a-617	AIS	N-acetylthreonine	13	Glycine, serine and threonine metabolism	Amino acid	-0.0581928	0.26632	0.827034	-0.171389	0.306766	0.576369	0.174066	0.822209	0.836208	18.0073	11	0.0814109	18.1547	12	0.111074	-0.00437125	0.0145696	0.769752
met-a-618	AIS	Decanoylcarnitine	15	Carnitine metabolism	Lipid	0.0640935	0.0857898	0.455003	0.171317	0.124054	0.167281	0.277025	0.186507	0.161298	9.48695	13	0.735253	11.2559	14	0.665825	-0.0083369	0.00626824	0.206375
met-a-619	AIS	1-palmitoylglycerophosphocholine	33	Lysolipid	Lipid	-0.18091	0.185306	0.328927	-0.0821467	0.332153	0.804664	0.616307	0.632898	0.3377	22.1659	31	0.877734	23.9577	32	0.845942	-0.00857013	0.00640233	0.190437
met-a-620	AIS	1-heptadecanoylglycerophosphocholine	10	Lysolipid	Lipid	-0.247929	0.207891	0.233029	-0.397386	0.230941	0.0853002	-0.121607	0.822359	0.8861	14.0299	8	0.0809905	14.0744	9	0.119702	-0.00338212	0.0212139	0.877282
met-a-621	AIS	1-oleoylglycerophosphocholine	16	Lysolipid	Lipid	0.0401025	0.129892	0.757522	-0.0664382	0.254047	0.793692	-0.0642397	0.451103	0.888788	6.90331	14	0.938375	6.96844	15	0.95852	0.00186021	0.00728933	0.802283
met-a-622	AIS	1-stearoylglycerophosphocholine	11	Lysolipid	Lipid	-0.109759	0.232119	0.636315	-0.292408	0.265804	0.271293	-0.744613	0.710834	0.322175	12.6926	9	0.177014	13.9534	10	0.175126	0.0137695	0.0145629	0.369088
met-a-623	AIS	5-dodecenoate (12:1n7)	19	Medium chain fatty acid	Lipid	0.0548194	0.0817312	0.502394	0.0400759	0.146162	0.78394	-0.187739	0.257899	0.476549	9.63335	17	0.918278	10.6978	18	0.906738	0.00814389	0.00789348	0.316658
met-a-624	AIS	Stearidonate (18:4n3)	11	Long chain fatty acid	Lipid	0.0119457	0.147378	0.935398	-0.0623407	0.197569	0.752353	0.431047	0.386562	0.293705	9.96092	9	0.353658	11.474	10	0.3218	-0.0125032	0.0106935	0.272342
met-a-625	AIS	10-heptadecenoate (17:1n7)	6	Long chain fatty acid	Lipid	0.0464295	0.220772	0.833429	-0.11835	0.319109	0.71073	-1.31054	1.48312	0.426806	2.97297	4	0.562359	3.83499	5	0.57341	0.0260239	0.0280294	0.405729
met-a-626	AIS	10-nonadecenoate (19:1n9)	7	Long chain fatty acid	Lipid	-0.114679	0.279944	0.682065	0.0679106	0.28412	0.81109	-0.456867	0.790216	0.588222	11.2738	5	0.0462133	11.7679	6	0.0673514	0.00843877	0.0180271	0.659398
met-a-627	AIS	Epiandrosterone sulfate	12	Sterol, Steroid	Lipid	0.105716	0.0543286	0.0516718	0.125207	0.0870167	0.150183	0.158276	0.122482	0.225338	6.69966	10	0.753462	6.96679	11	0.801766	-0.00335991	0.00650072	0.616497
met-a-628	AIS	Linolenate [alpha or gamma; (18:3n3 or 6)]	5	Essential fatty acid	Lipid	-0.43393	0.171186	0.0112498	-0.422904	0.276467	0.126097	-0.386543	0.459837	0.462283	2.46235	3	0.482134	2.47603	4	0.648933	-0.00145237	0.012416	0.914271
met-a-629	AIS	X-12510--2-aminooctanoic acid	15	Amino fatty acid	Amino acid	-0.0344058	0.101824	0.735442	-0.013179	0.0992437	0.894356	0.0669279	0.159347	0.681333	20.5117	13	0.0831648	21.6071	14	0.0870571	-0.00514838	0.0061791	0.419782
met-a-630	AIS	X-12524	30			-0.100035	0.237543	0.673664	-0.0886869	0.384593	0.817626	0.784172	0.730176	0.292013	23.1334	28	0.726337	24.8068	29	0.688232	-0.0102128	0.00789471	0.206367
met-a-631	AIS	Bilirubin (E,Z or Z,E)*	15	Hemoglobin and porphyrin metabolism	Cofactors and vitamins	0.0262847	0.0955834	0.783322	-0.000397693	0.109189	0.997094	-0.204846	0.19916	0.322449	18.4829	13	0.140028	20.9348	14	0.103316	0.00740763	0.0106741	0.499048
met-a-632	AIS	X-12544	18			0.0118852	0.0786991	0.879959	0.00614616	0.120693	0.959386	0.0878786	0.16045	0.591457	17.5227	16	0.352579	17.8506	17	0.398323	-0.00337043	0.00615905	0.591771
met-a-633	AIS	X-12556	19			0.0755619	0.177949	0.671109	0.0983127	0.229936	0.668968	0.761317	0.463337	0.118725	20.0165	17	0.273386	23.0014	18	0.190538	-0.0198743	0.00972719	0.0559569
met-a-634	AIS	1-arachidonoylglycerophosphoinositol*	18	Lysolipid	Lipid	0.00330847	0.199017	0.986737	-0.0568752	0.241546	0.813849	0.102572	0.402511	0.802101	26.1068	16	0.0525444	26.2406	17	0.0701876	0.00236872	0.00863887	0.787058
met-a-635	AIS	X-12627	11			-0.118297	0.156307	0.449157	-0.0636858	0.185871	0.731873	0.382296	0.463791	0.43108	13.3209	9	0.148615	15.2587	10	0.122911	-0.0157133	0.0137328	0.282051
met-a-636	AIS	X-12644	23			-0.101316	0.144403	0.482914	0.0924936	0.191573	0.629229	-0.0813736	0.352289	0.819562	26.5112	21	0.187622	26.5161	22	0.230182	-0.000424016	0.00679929	0.950864
met-a-637	AIS	X-12645	20			0.0453768	0.104108	0.662935	-0.0465919	0.159443	0.770121	-0.240765	0.266741	0.378648	19.9794	18	0.333979	21.4814	19	0.310823	0.00834885	0.00717725	0.259922
met-a-638	AIS	Asparagine	43	Alanine and aspartate metabolism	Amino acid	-0.00557482	0.161679	0.972494	0.0736628	0.235638	0.754577	-0.552447	0.298401	0.0713301	49.1102	41	0.180061	54.6241	42	0.0916564	0.00778267	0.00362739	0.0378819
met-a-639	AIS	X-12680	14			0.00682346	0.121659	0.955273	0.00200942	0.174797	0.990828	-0.0313316	0.311709	0.921595	13.983	12	0.301798	14.0039	13	0.373572	0.00129795	0.00969067	0.895672
met-a-640	AIS	X-12696	22			-0.0331441	0.0713241	0.642148	-0.0133462	0.0795665	0.866791	0.0116651	0.0907177	0.898968	20.9677	20	0.399034	21.6561	21	0.419554	-0.00279489	0.00344917	0.427301
met-a-641	AIS	X-12704	12			-0.0112108	0.0506472	0.824819	0.0496088	0.0890251	0.57736	0.223591	0.228985	0.351873	4.91039	10	0.897083	6.06424	11	0.869044	-0.0131533	0.012245	0.30798
met-a-642	AIS	X-12712	39			0.0109347	0.0166285	0.510803	-0.0199201	0.0276503	0.471259	0.0297437	0.0332088	0.376226	32.3606	37	0.686244	32.8127	38	0.707816	-0.00372152	0.00553509	0.505539
met-a-643	AIS	X-12717	9			0.119045	0.0476812	0.012536	0.0446996	0.0811844	0.581912	0.0203212	0.267726	0.94162	4.94154	7	0.667098	5.08466	8	0.748491	0.00766871	0.020271	0.716412
met-a-644	AIS	X-12719	12			0.0666363	0.0460623	0.147993	0.0190724	0.0845882	0.821611	0.0872513	0.151307	0.576924	6.25333	10	0.793549	6.2755	11	0.854364	-0.00147079	0.00987943	0.884612
met-a-645	AIS	X-12726	21			0.0159522	0.0727719	0.826488	-0.022689	0.0876951	0.795847	0.0234521	0.0920946	0.801728	26.2868	19	0.122395	26.3135	20	0.155707	-0.000610937	0.00439623	0.890938
met-a-646	AIS	X-12728	43			0.00962945	0.0079528	0.225963	0.0149539	0.0102482	0.144514	0.0193879	0.0124978	0.128514	57.468	41	0.0453787	58.9034	42	0.043343	-0.00667745	0.00659832	0.317477
met-a-647	AIS	X-12729	20			0.0945198	0.0369025	0.010427	0.121015	0.054393	0.0260934	0.192665	0.0716809	0.0150357	16.0799	18	0.586972	18.6481	19	0.479611	-0.0118953	0.0074227	0.126435
met-a-648	AIS	X-12734	12			0.0518509	0.048114	0.281182	0.0122123	0.0590061	0.836035	-0.0475048	0.0768828	0.550462	10.1377	10	0.4285	12.7163	11	0.312271	0.0124346	0.00779659	0.141824
met-a-649	AIS	X-12740	13			-0.0194472	0.0338898	0.566079	-0.005153	0.0674131	0.93907	-0.00578015	0.103353	0.956404	5.30549	11	0.915474	5.32856	12	0.946095	-0.00111996	0.00737305	0.882017
met-a-650	AIS	X-12749	44			-0.190657	0.171852	0.267249	-0.217743	0.253458	0.390291	-0.0367278	0.358311	0.918846	59.4641	42	0.0390424	59.8053	43	0.0456602	-0.00204582	0.0041675	0.626053
met-a-651	AIS	Stachydrine	7	Food component, Plant	Xenobiotics	0.00242187	0.0463381	0.958317	0.0114099	0.0852136	0.893483	0.00147798	0.266753	0.995794	3.23523	5	0.663771	3.23525	6	0.778794	7.63173e-05	0.0209559	0.997235
met-a-652	AIS	Isovalerylcarnitine	20	Valine, leucine and isoleucine metabolism	Amino acid	0.0153741	0.125811	0.902741	-0.0847281	0.172927	0.624159	0.267396	0.23483	0.269765	22.4795	18	0.211393	24.4726	19	0.178646	-0.00691806	0.00547616	0.222598
met-a-653	AIS	Stearoylcarnitine	6	Carnitine metabolism	Lipid	0.369355	0.347748	0.288175	0.376913	0.364648	0.301306	-2.4343	2.10847	0.31256	6.12961	4	0.189676	8.90404	5	0.112953	0.051891	0.0385648	0.249659
met-a-654	AIS	1-stearoylglycerophosphoethanolamine	13	Lysolipid	Lipid	-0.0227784	0.135698	0.866693	-0.127869	0.184094	0.487316	0.343365	0.320054	0.306318	11.7265	11	0.38455	13.4104	12	0.339928	-0.0103458	0.0082317	0.234848
met-a-655	AIS	1-linoleoylglycerophosphocholine	15	Lysolipid	Lipid	-0.274537	0.274889	0.317931	0.00801498	0.289581	0.977919	0.232056	0.767966	0.767303	24.3688	13	0.0279025	25.3094	14	0.0316328	-0.00960142	0.0135539	0.491213
met-a-656	AIS	Bradykinin, des-arg(9)	20	Polypeptide	Peptide	0.102891	0.0371437	0.00560423	0.109447	0.0527682	0.0380684	0.179063	0.077713	0.0333459	20.6236	18	0.298827	22.045	19	0.282021	-0.00709117	0.00636648	0.280006
met-a-657	AIS	X-12771	17			-0.0777138	0.0903955	0.389949	-0.0756258	0.12593	0.548146	0.0299432	0.242397	0.903328	16.8823	15	0.325949	17.1423	16	0.376447	-0.00394546	0.00820893	0.637714
met-a-658	AIS	X-12776	3			-1.19722	0.620273	0.053589	-0.877954	0.96467	0.362766	-0.28753	1.19357	0.849506	0.0289654	1	0.864859	1.13622	2	0.566597	-0.0176114	0.0167367	0.483792
met-a-659	AIS	Gamma-glutamylisoleucine*	26	gamma-glutamyl	Peptide	0.0155095	0.147997	0.916537	0.0447612	0.199364	0.822353	0.549606	0.365391	0.145587	26.9958	24	0.304647	29.8387	25	0.230386	-0.00962797	0.00605622	0.124975
met-a-660	AIS	X-12786	11			0.0429865	0.101097	0.67069	-0.0530967	0.157651	0.736268	-0.250868	0.210418	0.263654	4.92246	9	0.841015	7.70672	10	0.65746	0.0113515	0.00680298	0.129538
met-a-661	AIS	X-12798	11			0.0139584	0.0761725	0.854604	0.045976	0.084362	0.585764	0.0775552	0.107826	0.490234	9.53783	9	0.389178	10.2959	10	0.414929	-0.0047668	0.00563611	0.419604
met-a-662	AIS	X-12816	7			0.138975	0.0953599	0.145014	0.0877207	0.112205	0.43434	0.105371	0.175452	0.574312	7.78351	5	0.168577	7.87143	6	0.247675	0.00270798	0.0113944	0.821578
met-a-663	AIS	X-12830	12			0.0558856	0.100888	0.57962	0.142796	0.116671	0.220982	0.129073	0.232234	0.590573	16.6816	10	0.0817123	16.89	11	0.111171	-0.00367142	0.0103872	0.731084
met-a-664	AIS	X-12833	18			0.049416	0.0174305	0.00458218	0.0384125	0.026237	0.143178	-0.011554	0.0394819	0.773558	11.2752	16	0.792189	14.3743	17	0.640453	0.0128203	0.0072825	0.0974351
met-a-665	AIS	X-12844	15			0.0111818	0.108267	0.91774	0.154243	0.212774	0.468504	-0.0539515	0.518713	0.918749	6.9231	13	0.906071	6.94038	14	0.936986	0.00143469	0.0109121	0.897411
met-a-666	AIS	X-12847	9			-0.0208127	0.0816379	0.79877	-0.0458771	0.0960497	0.632907	-0.108688	0.116517	0.381968	8.37616	7	0.300596	9.69679	8	0.286955	0.0106412	0.0101292	0.328373
met-a-667	AIS	X-12850	16			-0.0218332	0.0761625	0.774368	0.10123	0.108188	0.349436	0.0469648	0.146511	0.753283	13.8856	14	0.458266	14.1943	15	0.510849	-0.00366785	0.00660216	0.587285
met-a-668	AIS	Laurylcarnitine	13	Carnitine metabolism	Lipid	-0.0545937	0.142986	0.702601	0.131436	0.170277	0.440177	0.691199	0.371327	0.0895982	12.4598	11	0.33009	17.6192	12	0.12775	-0.0215986	0.0101201	0.0561658
met-a-669	AIS	X-12851	8			-0.00403313	0.0272503	0.88234	-0.00953352	0.0239412	0.690479	-0.0371912	0.0305068	0.268551	8.00516	6	0.237726	12.1054	7	0.0971469	0.0111595	0.00636578	0.130141
met-a-670	AIS	X-12855	20			0.017101	0.0829061	0.83658	0.053307	0.150906	0.723903	0.0263127	0.312295	0.933783	11.6062	18	0.866887	11.6072	19	0.901723	-0.000285519	0.00910419	0.975327
met-a-671	AIS	X-12990--docosapentaenoic acid (n6-DPA)	12	Essential fatty acid	Lipid	0.0739486	0.130824	0.571902	-0.0683894	0.168367	0.684602	0.64064	0.29505	0.0550496	9.96353	10	0.443699	14.3092	11	0.216351	-0.0257951	0.0123739	0.0636998
met-a-672	AIS	Isovalerate	4	Fatty acid metabolism	Lipid	-0.223044	0.421168	0.596401	-0.313548	0.44007	0.476157	-21.8266	11.9469	0.209231	1.413	2	0.493368	4.68556	3	0.196324	0.361428	0.199792	0.212169
met-a-673	AIS	X-13069	17			0.0554312	0.118351	0.639526	0.00280764	0.171452	0.986935	-0.28817	0.418527	0.501627	14.3315	15	0.500553	15.068	16	0.519662	0.00964726	0.011241	0.404275
met-a-674	AIS	X-13183--stearamide	11	Fatty acid amide	Lipid	0.0543252	0.115101	0.636942	0.011677	0.136395	0.931775	-0.0863525	0.244817	0.732416	13.9478	9	0.124195	14.6161	10	0.146696	0.00799646	0.0121765	0.5278
met-a-675	AIS	X-13215	45			-0.0791451	0.127689	0.535373	0.129373	0.23867	0.587779	0.221025	0.309579	0.479114	34.4641	43	0.820253	35.654	44	0.810783	-0.00398623	0.00365421	0.28141
met-a-676	AIS	7-methylguanine	11	Purine metabolism, guanine containing	Nucleotide	-0.132351	0.187433	0.480111	-0.0451626	0.223808	0.84008	-0.188515	0.557454	0.742988	14.0932	9	0.119049	14.1113	10	0.167973	0.00143971	0.0133633	0.916569
met-a-677	AIS	Phenylacetylglutamine	18	Phenylalanine & tyrosine metabolism	Amino acid	-0.119914	0.105274	0.254678	-0.10644	0.13922	0.444543	-0.174693	0.211994	0.422027	25.2931	16	0.0648216	25.4359	17	0.0853698	0.00221379	0.00736711	0.767668
met-a-678	AIS	Pro-hydroxy-pro	19	Dipeptide	Peptide	-0.0605409	0.169641	0.721184	-0.0534776	0.247294	0.828792	-0.115287	0.520226	0.827259	18.2043	17	0.376062	18.2177	18	0.441401	0.000911827	0.00816276	0.912365
met-a-679	AIS	N2,N2-dimethylguanosine	61	Purine metabolism, guanine containing	Nucleotide	0.006391	0.116629	0.9563	-0.0925163	0.192703	0.631158	-0.0642493	0.251126	0.79896	51.9645	59	0.730165	52.0698	60	0.757074	0.000926178	0.00285421	0.746711
met-a-680	AIS	Cysteine-glutathione disulfide	7	Glutathione metabolism	Amino acid	0.0977863	0.149933	0.514271	0.155917	0.16664	0.349452	-0.270027	0.848887	0.763269	8.87547	5	0.114136	9.22118	6	0.161516	0.0513072	0.0294329	0.124827
met-a-681	AIS	Oleoylcarnitine	12	Carnitine metabolism	Lipid	0.081456	0.176115	0.643712	-0.0341646	0.23556	0.884683	0.120798	0.80167	0.883222	11.7062	10	0.305201	11.7092	11	0.385896	-0.000839345	0.0166432	0.960771
met-a-682	AIS	1-arachidonoylglycerophosphoethanolamine*	25	Lysolipid	Lipid	-0.0735875	0.194172	0.704702	-0.0262283	0.228357	0.908559	0.29552	0.518395	0.574159	46.5112	23	0.00258238	47.7071	24	0.00274348	-0.00731962	0.00915238	0.4317
met-a-683	AIS	X-13429	9			-0.117562	0.0695602	0.0910124	-0.171906	0.0840456	0.0408161	-0.275161	0.142778	0.0953142	7.98708	7	0.333734	9.77325	8	0.281303	0.0123855	0.00989911	0.251066
met-a-684	AIS	X-13431--nonanoylcarnitine*	14	Carnitine metabolism	Lipid	0.0455877	0.0731355	0.533066	0.000162101	0.0890139	0.998547	-0.0552541	0.126915	0.671027	11.9989	12	0.445769	12.946	13	0.451988	0.00550769	0.00565924	0.349653
met-a-685	AIS	X-13435	25			0.0793591	0.118798	0.504121	0.0256374	0.174386	0.88312	-0.226358	0.247407	0.369725	21.3707	23	0.55846	23.3713	24	0.497978	0.00682444	0.00482489	0.170633
met-a-686	AIS	X-13477	7			-0.0892904	0.215486	0.678605	-0.0315537	0.356124	0.929397	0.73643	0.734879	0.362291	2.50633	5	0.775541	3.95806	6	0.682353	-0.0166875	0.01385	0.282163
met-a-687	AIS	2-palmitoylglycerophosphocholine*	22	Lysolipid	Lipid	0.00328995	0.171932	0.984733	0.169983	0.240469	0.47964	0.142175	0.299122	0.639718	27.1463	20	0.131197	27.5906	21	0.152149	-0.000538807	0.00573822	0.92608
met-a-688	AIS	2-oleoylglycerophosphocholine*	18	Lysolipid	Lipid	-0.387579	0.185209	0.0363802	-0.456339	0.262573	0.0822195	-0.0634278	0.692896	0.9282	15.1762	16	0.511775	15.4138	17	0.565706	-0.00497285	0.0102024	0.632572
met-a-689	AIS	2-stearoylglycerophosphocholine*	12	Lysolipid	Lipid	-0.00559377	0.130039	0.965689	-0.0339591	0.186864	0.855793	-0.770454	0.668472	0.275898	7.71248	10	0.656898	9.08453	11	0.61409	0.0184043	0.0157121	0.268614
met-a-690	AIS	2-linoleoylglycerophosphocholine*	21	Lysolipid	Lipid	0.00244092	0.173039	0.988745	0.108151	0.219804	0.622697	-0.0360664	0.656896	0.956788	23.8235	19	0.203008	23.8282	20	0.249977	0.000719341	0.0118147	0.952086
met-a-691	AIS	X-13496	41			0.256371	0.227126	0.258997	0.294406	0.31246	0.34608	-0.245916	0.830954	0.768842	53.6394	39	0.0594028	54.1831	40	0.0665278	0.00520064	0.00827086	0.533152
met-a-692	AIS	1-palmitoylglycerophosphoinositol*	11	Lysolipid	Lipid	-0.0593653	0.157471	0.70618	0.00781316	0.19348	0.967788	0.0689035	0.354155	0.85006	15.0507	9	0.0895521	15.3304	10	0.120472	-0.0038777	0.00948196	0.692133
met-a-693	AIS	X-13548	45			-0.0850918	0.195485	0.663355	-0.108712	0.272223	0.689637	0.15187	0.549636	0.783634	58.7143	43	0.0555434	59.0056	44	0.0647058	-0.00260267	0.00563477	0.646485
met-a-694	AIS	X-13549	20			-0.216082	0.286824	0.451233	-0.403538	0.41834	0.334737	0.805135	0.869528	0.366723	17.0249	18	0.521393	18.577	19	0.484259	-0.0106534	0.00855133	0.228804
met-a-695	AIS	X-13553	8			0.153386	0.172092	0.372768	0.25251	0.261351	0.333959	0.143848	0.330315	0.67844	5.16713	6	0.522563	5.16845	7	0.639415	0.000305956	0.00842586	0.972212
met-a-696	AIS	X-13619	31			0.047974	0.215095	0.823507	-0.454328	0.319983	0.155652	-0.91472	0.685178	0.192259	23.6904	29	0.744046	25.9187	30	0.679277	0.00990474	0.00663528	0.146306
met-a-697	AIS	2-methylbutyroylcarnitine	25	Valine, leucine and isoleucine metabolism	Amino acid	-0.0211256	0.175062	0.903948	-0.223399	0.245718	0.363262	0.311448	0.553822	0.579311	24.6174	23	0.370308	25.0475	24	0.403185	0.00255906	0.0109033	0.816428
met-a-698	AIS	Hydroxyisovaleroyl carnitine	7	Valine, leucine and isoleucine metabolism	Amino acid	0.0574563	0.0807579	0.476797	0.113197	0.207983	0.586261	0.29425	0.30882	0.384437	0.618274	5	0.987151	1.4404	6	0.963355	-0.0096361	0.0106275	0.406134
met-a-699	AIS	Glutaroyl carnitine	33	Lysine metabolism	Amino acid	-0.0580562	0.107176	0.588032	-0.129281	0.1517	0.394095	0.120606	0.254457	0.63884	32.231	31	0.405615	32.8558	32	0.424924	-0.00405626	0.0052325	0.444092
met-a-700	AIS	X-13658	18			-0.0052947	0.0157293	0.736407	-0.0128315	0.018782	0.494492	-0.0119769	0.0237741	0.621282	17.5956	16	0.348106	17.7567	17	0.404343	0.00228403	0.00596667	0.706908
met-a-701	AIS	X-13671	15			-0.350419	0.222837	0.115827	-0.139218	0.300367	0.64301	0.243067	0.724535	0.742615	14.0502	13	0.37032	14.8527	14	0.388299	-0.00855172	0.00992428	0.404469
met-a-702	AIS	2-tetradecenoyl carnitine	19	Carnitine metabolism	Lipid	-0.0704659	0.0964981	0.465249	-0.0071211	0.130227	0.956392	0.0968204	0.198872	0.632584	20.0485	17	0.271757	21.1413	18	0.272344	-0.00673039	0.00699172	0.34923
met-a-703	AIS	4-hydroxyhippurate	8	Benzoate metabolism	Xenobiotics	-0.107239	0.115038	0.351234	-0.0364902	0.144431	0.80054	0.2109	0.517904	0.697978	8.12364	6	0.229184	8.66369	7	0.277712	-0.0133031	0.0210638	0.550962
met-a-704	AIS	X-13741	11			-0.050934	0.0894502	0.569076	-0.0253511	0.11916	0.831524	-0.188784	0.389448	0.639434	11.3914	9	0.249834	11.5597	10	0.315606	0.00651419	0.0178641	0.723792
met-a-705	AIS	1-myristoylglycerophosphocholine	7	Lysolipid	Lipid	0.0855175	0.105089	0.415781	0.129597	0.161977	0.423656	0.133504	0.180065	0.49177	4.64745	5	0.460401	4.77167	6	0.573414	-0.00251526	0.00713639	0.738867
met-a-706	AIS	1-oleoylglycerophosphoethanolamine	10	Lysolipid	Lipid	-0.197813	0.227668	0.38492	-0.103713	0.263782	0.694187	-0.877986	1.40323	0.548949	11.903	8	0.155585	12.2629	9	0.198889	0.0128678	0.0261626	0.636043
met-a-707	AIS	1-palmitoylglycerophosphoethanolamine	27	Lysolipid	Lipid	-0.0861776	0.129393	0.505402	-0.0645334	0.198278	0.744827	-0.203342	0.259179	0.440081	26.2033	25	0.396816	26.4913	26	0.43637	0.0024307	0.00463668	0.604733
met-a-708	AIS	3-(3-hydroxyphenyl)propionate	10	Phenylalanine & tyrosine metabolism	Amino acid	-0.143324	0.0517479	0.00561159	-0.185151	0.0669047	0.00565086	-0.135937	0.144103	0.373121	9.90534	8	0.271733	9.90915	9	0.35789	0.00899394	0.0145877	0.552809
met-a-709	AIS	Tetradecanedioate	21	Fatty acid, dicarboxylate	Lipid	-0.112357	0.0845539	0.183906	-0.204796	0.107189	0.0560562	-0.0780327	0.158137	0.627349	32.3724	19	0.0283654	32.4871	20	0.0383769	-0.00181402	0.00699284	0.798108
met-a-710	AIS	2-hydroxypalmitate	47	Fatty acid, monohydroxy	Lipid	-0.143115	0.160361	0.372149	-0.308401	0.237189	0.193522	-0.488633	0.333321	0.149615	53.7245	45	0.174787	55.3894	46	0.161643	0.00441988	0.00374276	0.243841
met-a-711	AIS	Hexadecanedioate	24	Fatty acid, dicarboxylate	Lipid	0.0985749	0.0875539	0.260218	-0.0464149	0.127052	0.714871	0.289782	0.199274	0.160013	22.764	22	0.415157	23.9428	23	0.40698	0.00490196	0.00637499	0.449756
met-a-712	AIS	Dihomo-linolenate (20:3n3 or n6)	22	Essential fatty acid	Lipid	0.0413459	0.130299	0.751005	0.0493033	0.224022	0.825807	0.149781	0.447434	0.741295	14.3167	20	0.814083	14.3837	21	0.85256	-0.00246244	0.0103262	0.813831
met-a-713	AIS	X-13859	42			0.169111	0.135187	0.210956	0.179205	0.198155	0.365801	0.00524758	0.279451	0.985111	40.8773	40	0.43177	41.338	41	0.455857	0.00242713	0.00361513	0.505836
met-a-714	AIS	Threitol	13	Nucleotide sugars, pentose metabolism	Carbohydrate	0.209585	0.141111	0.137479	0.112241	0.197609	0.570037	0.247103	0.361117	0.507962	13.1891	11	0.281143	13.2047	12	0.354342	-0.000994978	0.00874391	0.911454
met-a-715	AIS	X-14056	9			0.132969	0.108375	0.219849	0.0680089	0.219806	0.757014	0.211387	0.35151	0.566552	2.93939	7	0.890551	3.00602	8	0.933979	-0.0024462	0.00947726	0.803744
met-a-716	AIS	X-14057	17			-0.00760738	0.116219	0.94781	0.0308197	0.155118	0.842509	-0.25713	0.306352	0.414461	19.1727	15	0.206012	20.1656	16	0.212854	0.00870322	0.00987485	0.392031
met-a-717	AIS	X-14086	13			-0.0597537	0.0678197	0.378282	-0.0454256	0.129136	0.725015	-0.15989	0.336133	0.643612	5.17385	11	0.922455	5.27166	12	0.948284	0.00401753	0.0128458	0.76032
met-a-718	AIS	P-cresol sulfate	14	Phenylalanine & tyrosine metabolism	Amino acid	-0.174958	0.103985	0.0924669	-0.27209	0.131897	0.0391227	-0.356598	0.167005	0.0540469	17.9835	12	0.116193	20.7694	13	0.0776169	0.0113977	0.00906359	0.230684
met-a-719	AIS	X-14189--leucylalanine	11	Dipeptide	Peptide	0.0220812	0.0509014	0.664431	0.0419477	0.0922908	0.649457	0.0821648	0.120148	0.511282	5.82981	9	0.756824	6.1822	10	0.799731	-0.011631	0.0119531	0.353476
met-a-720	AIS	X-14205--alpha-glutamyltyrosine	18	Dipeptide	Peptide	0.124178	0.0756571	0.10073	0.18674	0.113323	0.0993837	0.012857	0.262294	0.961512	15.1073	16	0.516792	15.3058	17	0.573466	0.00457888	0.0102781	0.66193
met-a-721	AIS	X-14208--phenylalanylserine	12	Dipeptide	Peptide	-0.137017	0.0659122	0.0376382	-0.173102	0.0972641	0.0751229	-0.184138	0.122255	0.16294	10.1699	10	0.425714	10.3898	11	0.4957	0.00165774	0.0124519	0.896295
met-a-722	AIS	X-14304--leucylalanine	20	Dipeptide	Peptide	0.0309265	0.0727344	0.670692	0.047852	0.10093	0.635421	-0.130869	0.206276	0.533778	20.1077	18	0.326791	20.8943	19	0.342672	0.00621928	0.0127876	0.63228
met-a-723	AIS	X-14374	9			0.306351	0.145612	0.0353885	0.273411	0.229894	0.234325	0.204352	0.58286	0.736201	5.01946	7	0.657588	5.05344	8	0.751849	0.00238669	0.0129472	0.858973
met-a-724	AIS	X-14450--phenylalanylleucine	5	Dipeptide	Peptide	-0.0747207	0.0797145	0.348577	-0.0895597	0.15573	0.565226	-0.393516	0.669118	0.597797	1.42665	3	0.6993	1.66168	4	0.797667	0.0128779	0.0265636	0.661016
met-a-725	AIS	X-14473	13			-0.0638952	0.107188	0.551106	-0.101901	0.141867	0.472582	-0.221135	0.342987	0.532315	13.4325	11	0.265999	13.719	12	0.319008	0.00528393	0.0109081	0.6376
met-a-726	AIS	X-14541	16			0.0625745	0.086324	0.468526	0.009363	0.108165	0.931019	0.631166	0.264935	0.0319299	18.3366	14	0.191879	24.9203	15	0.0510239	-0.0278004	0.0123996	0.0416753
met-a-727	AIS	X-14588	10			-0.46922	0.603138	0.436591	-0.775263	0.953789	0.416319	1.84005	1.62039	0.289015	4.34039	8	0.825181	6.82536	9	0.655296	-0.0151115	0.00958624	0.153589
met-a-728	AIS	X-14625	19			0.0826385	0.279347	0.767362	0.166504	0.365895	0.649066	-0.527189	0.739312	0.48547	20.9458	17	0.228724	21.9256	18	0.235305	0.0141429	0.00746199	0.0742247
met-a-729	AIS	X-14626	18			-0.193921	0.116793	0.0968394	-0.0378485	0.176272	0.829989	-0.0990087	0.21918	0.657532	17.9032	16	0.329596	18.2016	17	0.376233	-0.00287566	0.00556894	0.612656
met-a-730	AIS	X-14632	17			0.00750274	0.0762638	0.921632	0.162883	0.104454	0.118907	0.206161	0.11041	0.0815359	13.9822	15	0.526881	19.3321	16	0.251816	-0.0130109	0.00562513	0.0353248
met-a-731	AIS	X-14658	11			-0.0388758	0.132032	0.76842	0.198198	0.155616	0.202794	0.633737	0.385588	0.13468	12.4168	9	0.190821	17.0547	10	0.0731619	-0.0286273	0.0156135	0.0999386
met-a-732	AIS	X-14662	19			-0.0321689	0.0618763	0.603141	0.0174517	0.0743291	0.814372	0.102551	0.100287	0.32084	24.572	17	0.104708	28.5648	18	0.0539645	-0.0102033	0.00613903	0.114832
met-a-733	AIS	X-14745	13			-0.261332	0.142061	0.0658313	-0.381836	0.21764	0.0793559	-0.354549	0.954555	0.717374	9.0595	11	0.6164	9.06933	12	0.696998	0.0020456	0.0206381	0.922828
met-a-734	AIS	Gamma-glutamylglutamate	10	gamma-glutamyl	Peptide	0.0477133	0.0835523	0.56796	0.0553761	0.123259	0.653239	0.0585348	0.231738	0.806954	8.61479	8	0.375826	8.61754	9	0.4733	-0.000596094	0.0117952	0.960933
met-a-735	AIS	Octadecanedioate	10	Fatty acid, dicarboxylate	Lipid	-0.390736	0.129992	0.00264853	-0.56413	0.198078	0.00439924	-0.411288	0.301156	0.209192	7.35784	8	0.498562	7.36387	9	0.599292	0.000685692	0.00882972	0.940008
met-a-736	AIS	Leucylleucine	11	Dipeptide	Peptide	0.151573	0.109865	0.1677	0.234358	0.181789	0.197336	0.382946	0.423272	0.389186	6.94209	9	0.643149	7.2714	10	0.699599	-0.00663185	0.0115566	0.580119
met-a-737	AIS	7-alpha-hydroxy-3-oxo-4-cholestenoate (7-Hoca)	16	Sterol, Steroid	Lipid	-0.019477	0.216589	0.928346	0.291205	0.319669	0.362317	0.353816	0.773584	0.65442	12.6373	14	0.55526	12.8935	15	0.610522	-0.00569307	0.011247	0.620605
met-a-738	AIS	N-Butyl Oleate	10	Fatty acid, ester	Lipid	-0.178685	0.147424	0.225495	-0.0100828	0.272971	0.970535	-0.470718	0.586257	0.445218	4.28122	8	0.830902	4.56469	9	0.870486	0.00602388	0.011314	0.608896
met-a-739	AIS	Dimethylarginine (SDMA + ADMA)	35	Urea cycle; arginine-, proline-, metabolism	Amino acid	0.251894	0.256221	0.325553	-0.144882	0.327191	0.657907	0.0789708	0.640964	0.902691	50.9508	33	0.0238031	51.0853	34	0.0301387	0.00200691	0.00680078	0.769766
met-a-740	AIS	Taurolithocholate 3-sulfate	11	Bile acid metabolism	Lipid	-0.147164	0.095553	0.123529	-0.054622	0.111083	0.622916	0.0651216	0.191172	0.741188	11.8847	9	0.219885	14.0144	10	0.172336	-0.0112453	0.00885506	0.235958
met-a-741	AIS	X-14977--vanillin	9	Food component/Plant	Xenobiotics	-0.0827105	0.107165	0.44023	-0.111115	0.198378	0.5754	0.0372059	0.376663	0.924084	3.83262	7	0.798842	3.95383	8	0.861265	-0.00406928	0.0116883	0.737962
met-a-742	AIS	Succinylcarnitine	44	Krebs cycle	Energy	-0.0606667	0.112075	0.588297	0.184032	0.211891	0.385109	0.301557	0.325359	0.359304	26.1955	42	0.973216	27.7146	43	0.965887	-0.00461943	0.00374795	0.22461
met-a-743	AIS	Tryptophan betaine	11	Tryptophan metabolism	Amino acid	-0.019362	0.0394861	0.623887	-0.00109556	0.0674361	0.987038	-0.0808974	0.141291	0.580961	5.52677	9	0.786186	5.74629	10	0.836109	0.00547842	0.0116929	0.650548
met-a-744	AIS	Cyclo(leu-pro)	15	Dipeptide	Peptide	-0.0679076	0.0711782	0.340058	-0.0696521	0.111584	0.532489	-0.0403472	0.159909	0.804745	10.8178	13	0.626075	10.8577	14	0.697174	-0.00127013	0.00635884	0.844773
met-a-745	AIS	Chiro-inositol	13	Inositol metabolism	Lipid	0.00516568	0.0283792	0.855564	-0.0456792	0.0417952	0.274425	-0.109251	0.0783613	0.19078	6.84653	11	0.811372	9.40685	12	0.667843	0.013525	0.0084526	0.137882
met-a-746	AIS	5alpha-androstan-3beta,17beta-diol disulfate	16	Sterol, Steroid	Lipid	-0.10478	0.0800094	0.190331	-0.160659	0.100849	0.111145	-0.186293	0.200214	0.367895	20.916	14	0.103805	21.2139	15	0.130134	-0.00760893	0.00796417	0.354523
met-a-747	AIS	4-androsten-3beta,17beta-diol disulfate 1*	20	Sterol, Steroid	Lipid	-0.217972	0.0889273	0.0142409	-0.319086	0.105987	0.00260706	-0.241486	0.288624	0.413742	33.8521	18	0.0131358	33.8659	19	0.0190581	-0.00944669	0.00682106	0.182122
met-a-748	AIS	4-androsten-3beta,17beta-diol disulfate 2*	18	Sterol, Steroid	Lipid	0.281743	0.111501	0.0115099	0.26239	0.157467	0.0956502	-0.0416109	0.473204	0.93102	16.0112	16	0.452178	16.5068	17	0.488231	0.0233158	0.0104433	0.0393126
met-a-749	AIS	2-hydroxyglutarate	13	Fatty acid, dicarboxylate	Lipid	-0.263264	0.151991	0.0832563	-0.166899	0.215058	0.437711	-0.413778	0.346468	0.257488	11.308	11	0.41783	11.5522	12	0.482277	0.00395146	0.00810754	0.635556
met-a-750	AIS	Ergothioneine	3	Food component, Plant	Xenobiotics	-0.147677	0.101591	0.146046	-0.196721	0.153152	0.198974	-0.577379	0.460739	0.42877	0.418783	1	0.517545	1.35579	2	0.507684	0.0675895	0.0698244	0.510353
met-a-751	AIS	Palmitoyl sphingomyelin	46	Sphingolipid	Lipid	0.285012	0.205934	0.166359	0.354784	0.269295	0.187687	0.281203	0.811767	0.730687	58.9368	44	0.0654721	58.9369	45	0.0794588	-0.00363987	0.0083564	0.665224
met-a-752	AIS	Phenylalanylphenylalanine	4	Dipeptide	Peptide	-0.194375	0.29863	0.515118	-0.103242	0.274136	0.706465	-1.58706	0.696254	0.150259	0.770515	2	0.680275	5.24231	3	0.15489	0.0357888	0.0169241	0.168756
met-a-753	AIS	Cis-4-decenoyl carnitine	10	Carnitine metabolism	Lipid	0.0881367	0.100675	0.381325	0.147101	0.162043	0.363991	0.1163	0.261423	0.668202	5.39897	8	0.714205	5.41438	9	0.796795	-0.000983736	0.00792642	0.904291
met-a-754	AIS	15-methylpalmitate (isobar with 2-methylpalmitate)	13	Fatty acid, branched	Lipid	0.135372	0.187673	0.470713	0.204818	0.294814	0.487222	0.277278	0.485421	0.57934	9.16925	11	0.606273	9.2752	12	0.679262	-0.00476368	0.0114734	0.685328

## Sheet: LAS
id.exposure	outcome	exposure	nsnp	Pathway	metabolic groups	b_Inverse.variance.weighted..multiplicative.random.effects.	se_Inverse.variance.weighted..multiplicative.random.effects.	pval_Inverse.variance.weighted	b_Weighted.median	se_Weighted.median	pval_Weighted.median	b_MR.Egger	se_MR.Egger	pval_MR.Egger	Q_MR.Egger	Q_df_MR.Egger	Q_pval_MR.Egger	Q_Inverse.variance.weighted	Q_df_Inverse.variance.weighted	Q_pval_Inverse.variance.weighted	egger_intercept	se	pval
met-a-303	LAS	Glutamine	8	Glutamate metabolism	Amino acid	-0.179459	0.669205	0.788571	-0.558779	1.44442	0.698864	-1.1614	2.03937	0.589694	2.15821	6	0.904588	2.49065	7	0.927799	0.0112417	0.0194974	0.585192
met-a-304	LAS	Tryptophan	192	Tryptophan metabolism	Amino acid	-0.376844	0.394867	0.339903	-0.478008	0.608547	0.432166	-2.58635	1.41034	0.0682403	192.605	190	0.433615	195.302	191	0.400309	0.0111112	0.00681117	0.104479
met-a-305	LAS	Histidine	7	Histidine metabolism	Amino acid	-2.51011	1.96852	0.202264	-1.1016	1.96749	0.575545	-6.80853	2.7046	0.0533443	7.59719	5	0.179877	13.5585	6	0.0349756	0.0558651	0.0282039	0.104477
met-a-306	LAS	Leucine	203	Valine, leucine and isoleucine metabolism	Amino acid	0.16221	0.405626	0.689229	0.634301	0.599191	0.289784	-1.52553	1.69195	0.368328	215.941	201	0.223459	217.076	202	0.222098	0.0080807	0.00786469	0.305436
met-a-307	LAS	Cholesterol	45	Sterol, Steroid	Lipid	1.34137	0.475767	0.00481152	1.52455	0.688425	0.0267911	0.245104	1.22861	0.842814	45.5691	43	0.365681	46.5619	44	0.367388	0.0122154	0.0126203	0.338498
met-a-308	LAS	Phenylalanine	5	Phenylalanine & tyrosine metabolism	Amino acid	-0.982819	2.24481	0.661518	0.548782	2.43714	0.821843	2.96512	4.50977	0.557811	4.76006	3	0.190234	6.37425	4	0.172888	-0.0397933	0.0394528	0.387449
met-a-309	LAS	Creatinine	26	Creatine metabolism	Amino acid	-0.93412	1.00252	0.351453	0.288466	1.25407	0.818072	0.803079	2.28619	0.728448	45.6868	24	0.0048267	47.0513	25	0.0048353	-0.0165193	0.0195114	0.405555
met-a-310	LAS	Lactate	13	Glycolysis, gluconeogenesis, pyruvate metabolism	Carbohydrate	0.249018	0.556099	0.654301	0.571116	0.881894	0.517243	2.6709	1.98898	0.206374	7.64202	11	0.744967	9.29119	12	0.677878	-0.0369914	0.028805	0.22546
met-a-311	LAS	3-hydroxybutyrate (BHBA)	10	Ketone bodies	Lipid	0.0458089	0.16541	0.781825	0.0129517	0.195042	0.947056	0.134951	0.24219	0.592626	11.2739	8	0.186655	11.6614	9	0.233075	-0.0108814	0.0207508	0.614228
met-a-312	LAS	Arabinose	5	Nucleotide sugars, pentose metabolism	Carbohydrate	0.220889	0.212077	0.297621	0.378633	0.31714	0.232518	0.657527	0.430516	0.224132	1.03179	3	0.79356	2.6537	4	0.617341	-0.0354749	0.0278554	0.292544
met-a-313	LAS	Fructose	3	Fructose, mannose, galactose, starch, and sucrose metabolism	Carbohydrate	1.67536	0.685207	0.0144833	1.34224	1.05602	0.203717	-1.3365	2.80383	0.716825	0.182974	1	0.66883	1.44115	2	0.486472	0.0759444	0.0677056	0.463528
met-a-314	LAS	Mannose	19	Fructose, mannose, galactose, starch, and sucrose metabolism	Carbohydrate	-0.00378995	0.394948	0.992344	-0.465238	0.528093	0.37833	-0.586632	0.815736	0.481821	19.2919	17	0.312037	20.053	18	0.329846	0.0146249	0.0178585	0.424159
met-a-315	LAS	Pyruvate	14	Glycolysis, gluconeogenesis, pyruvate metabolism	Carbohydrate	-0.469074	0.281329	0.0954441	-0.495273	0.509987	0.331474	0.192279	1.05528	0.858462	7.48233	12	0.824165	7.92692	13	0.848329	-0.0166497	0.0249706	0.517533
met-a-316	LAS	Uridine	21	Pyrimidine metabolism, uracil containing	Nucleotide	0.0246717	0.772214	0.974513	0.19072	1.01818	0.851414	4.12677	2.21698	0.0782262	19.6546	19	0.415626	23.6174	20	0.259506	-0.046541	0.0237788	0.0651742
met-a-317	LAS	Linoleate (18:2n6)	17	Essential fatty acid	Lipid	-0.0257548	0.606105	0.966106	0.838401	0.798581	0.293781	0.0235266	2.32866	0.992072	18.6484	15	0.230113	18.649	16	0.287287	-0.000728415	0.0331524	0.98276
met-a-318	LAS	Allantoin	19	Purine metabolism, urate metabolism	Nucleotide	-0.505344	0.219772	0.0214821	-0.689481	0.348624	0.0479605	-1.37805	0.463312	0.00850701	10.4906	17	0.881788	15.3144	18	0.640278	0.0295604	0.0134591	0.0422294
met-a-319	LAS	Arachidonate (20:4n6)	20	Long chain fatty acid	Lipid	0.963955	0.457359	0.0350609	1.43003	0.533264	0.00732578	0.992835	0.78745	0.223471	27.2746	18	0.0739869	27.2778	19	0.0983474	-0.000636551	0.013928	0.96405
met-a-320	LAS	Deoxycholate	16	Bile acid metabolism	Lipid	-0.150067	0.183879	0.414434	0.252445	0.272766	0.354705	-0.360212	0.488175	0.472778	14.8428	14	0.388986	15.0738	15	0.446113	-0.0207511	0.0252844	0.424663
met-a-321	LAS	Margarate (17:0)	8	Long chain fatty acid	Lipid	0.0708911	0.350361	0.839653	0.342464	0.728755	0.638405	-0.0945492	1.84551	0.960804	2.69008	6	0.846618	2.69894	7	0.911387	0.0038677	0.0410787	0.928053
met-a-322	LAS	Inosine	10	Purine metabolism, (hypo)xanthine, inosine containing	Nucleotide	0.128227	0.0978258	0.189936	0.0748802	0.120829	0.535441	-0.0508287	0.134395	0.715118	6.52996	8	0.588086	9.94132	9	0.355257	0.0308008	0.0166762	0.101947
met-a-323	LAS	Isoleucine	18	Valine, leucine and isoleucine metabolism	Amino acid	-0.287446	1.06286	0.786817	0.185693	1.30976	0.887257	-2.77987	2.9278	0.356503	25.4289	16	0.0626121	26.7575	17	0.0617215	0.027098	0.0296381	0.374134
met-a-324	LAS	Threonine	20	Glycine, serine and threonine metabolism	Amino acid	-0.137065	0.49636	0.78244	-0.318816	0.69717	0.647456	1.79258	1.85929	0.347762	17.2985	18	0.502678	18.4609	19	0.491876	-0.0285052	0.0264395	0.295213
met-a-325	LAS	Tyrosine	32	Phenylalanine & tyrosine metabolism	Amino acid	0.157971	0.598903	0.79196	0.971527	0.867238	0.262606	-1.12239	2.58318	0.667035	32.7592	30	0.333086	33.0431	31	0.367558	0.0124594	0.0244353	0.613858
met-a-326	LAS	Lysine	24	Lysine metabolism	Amino acid	-0.333069	0.572119	0.560453	0.434907	1.04836	0.678255	3.54759	3.50127	0.321965	13.0794	22	0.930924	14.3627	23	0.916012	-0.0376197	0.0332082	0.269477
met-a-327	LAS	Methionine	22	Cysteine, methionine, SAM, taurine metabolism	Amino acid	0.228467	0.662228	0.730097	0.362162	1.21588	0.76581	1.66252	3.13765	0.602042	10.9409	20	0.947741	11.1689	21	0.959396	-0.0128101	0.0268287	0.638198
met-a-328	LAS	Malate	16	Krebs cycle	Energy	-0.850118	0.706133	0.228626	-0.747236	0.758356	0.324459	-0.700174	3.578	0.847666	29.2587	14	0.00963958	29.2625	15	0.0148771	-0.0453614	0.0249778	0.0893978
met-a-329	LAS	Palmitate (16:0)	28	Long chain fatty acid	Lipid	0.989597	0.436097	0.0232553	0.903345	0.708862	0.202536	0.789198	1.40354	0.578735	18.5616	26	0.854398	18.5853	27	0.884616	0.00232305	0.0150859	0.878809
met-a-330	LAS	Nonadecanoate (19:0)	16	Long chain fatty acid	Lipid	1.16496	0.469184	0.0130301	0.727498	0.594299	0.220904	0.628761	0.898923	0.495722	19.3916	14	0.15052	20.0779	15	0.168966	0.0138294	0.0196467	0.493036
met-a-331	LAS	Stearate (18:0)	43	Long chain fatty acid	Lipid	-0.0556824	0.366995	0.879404	0.403105	0.583618	0.489753	0.382615	1.1553	0.742193	31.0689	41	0.869717	31.2354	42	0.888518	-0.00491683	0.0120489	0.685342
met-a-332	LAS	Oleate (18:1n9)	20	Long chain fatty acid	Lipid	-0.100927	0.545841	0.853306	-0.284284	0.749704	0.704543	-1.30575	2.06222	0.534581	19.7492	18	0.347116	20.153	19	0.385428	0.017519	0.0288792	0.551672
met-a-333	LAS	Pentadecanoate (15:0)	19	Long chain fatty acid	Lipid	-0.615143	0.413224	0.136581	-0.680344	0.66897	0.309152	0.0952448	1.29347	0.94216	13.4311	17	0.706886	13.7791	18	0.743375	-0.0120317	0.0203946	0.562988
met-a-334	LAS	Myristate (14:0)	23	Long chain fatty acid	Lipid	0.255828	0.461953	0.579718	0.240768	0.587058	0.681713	1.34366	0.889077	0.145615	28.4428	21	0.128035	31.1756	22	0.0925777	-0.0233006	0.0164035	0.17015
met-a-335	LAS	Pipecolate	16	Lysine metabolism	Amino acid	0.272537	0.37615	0.468733	0.504309	0.453218	0.265825	1.01616	0.981035	0.317853	20.978	14	0.102197	21.9912	15	0.108035	-0.0209555	0.0254842	0.424694
met-a-336	LAS	Ornithine	11	Urea cycle; arginine-, proline-, metabolism	Amino acid	-0.155928	0.82064	0.849303	0.143421	0.964307	0.881767	0.404281	2.64076	0.881702	15.8889	9	0.069238	15.9778	10	0.100268	-0.00889903	0.0396477	0.827418
met-a-337	LAS	5-oxoproline	22	Glutathione metabolism	Amino acid	-1.27034	0.544506	0.0196474	-2.15008	0.708226	0.00239845	-2.34493	0.861618	0.0131427	20.8908	20	0.403583	23.4824	21	0.318808	0.0194094	0.0123224	0.130913
met-a-338	LAS	Pantothenate	26	Pantothenate and CoA metabolism	Cofactors and vitamins	0.475529	0.412893	0.249445	0.397137	0.570249	0.486161	0.0530894	0.972745	0.956927	31.1589	24	0.149253	31.4597	25	0.174246	0.00782715	0.0162623	0.634658
met-a-339	LAS	4-acetamidobutanoate	35	Guanidino and acetamido metabolism	Amino acid	0.429283	0.483872	0.374981	0.860883	0.728773	0.237493	-0.438635	1.18975	0.714722	37.7788	33	0.260031	38.5103	34	0.272727	0.0103324	0.0129256	0.429792
met-a-340	LAS	Alpha-tocopherol	11	Tocopherol metabolism	Cofactors and vitamins	-0.205701	0.543779	0.705222	0.342043	0.661269	0.604981	0.216783	1.40134	0.880474	15.351	9	0.0817345	15.5368	10	0.113684	-0.0123131	0.0373132	0.748957
met-a-341	LAS	Citrate	45	Krebs cycle	Energy	-0.241172	0.449587	0.591661	-0.709964	0.641866	0.268686	-0.908574	1.31142	0.49215	50.1676	43	0.21049	50.5107	44	0.231839	0.00735263	0.0135574	0.590388
met-a-342	LAS	Glycerate	17	Glycolysis, gluconeogenesis, pyruvate metabolism	Carbohydrate	-0.400778	0.564359	0.477613	0.0901949	0.797431	0.909946	-0.507304	2.05019	0.80792	16.4846	15	0.350595	16.4878	16	0.419462	0.00157731	0.0291042	0.957495
met-a-343	LAS	Guanosine	13	Purine metabolism, guanine containing	Nucleotide	0.270887	0.244434	0.267765	0.130946	0.295541	0.657713	0.247189	0.75553	0.749679	16.8576	11	0.112158	16.8593	12	0.154966	0.00125343	0.0376105	0.974011
met-a-344	LAS	N-acetylalanine	22	Alanine and aspartate metabolism	Amino acid	-0.809192	0.952975	0.395814	-0.72799	1.23357	0.555089	14.8293	16.0336	0.366049	24.0085	20	0.242023	25.1545	21	0.240534	-0.127789	0.130786	0.340197
met-a-345	LAS	Urate	21	Purine metabolism, urate metabolism	Nucleotide	-0.797022	0.517922	0.123833	-0.798531	0.791348	0.312938	-0.754622	1.1268	0.511104	15.538	19	0.687843	15.54	20	0.744721	-0.000646802	0.0146672	0.965286
met-a-346	LAS	Ursodeoxycholate	11	Bile acid metabolism	Lipid	0.284236	0.0967087	0.00329171	0.40865	0.236909	0.0845411	0.324033	0.412816	0.452659	2.70015	9	0.975008	2.7118	10	0.987417	-0.00237906	0.0220403	0.91641
met-a-347	LAS	Arginine	22	Urea cycle; arginine-, proline-, metabolism	Amino acid	0.46009	0.473744	0.33146	1.26475	0.638435	0.0475889	-0.367625	1.56989	0.817231	23.6882	20	0.256278	24.0517	21	0.290562	0.011922	0.0215208	0.585737
met-a-348	LAS	Ascorbate (Vitamin C)	14	Ascorbate and aldarate metabolism	Cofactors and vitamins	0.154281	0.0725738	0.033516	0.120442	0.131484	0.35966	0.21441	0.161335	0.208571	8.6331	12	0.733908	8.83094	13	0.785588	-0.00701329	0.0157676	0.664387
met-a-349	LAS	Heptanoate (7:0)	36	Medium chain fatty acid	Lipid	-0.104208	0.417763	0.803018	-0.540782	0.633335	0.393181	0.204436	1.44422	0.888267	31.3708	34	0.597146	31.4211	35	0.641619	-0.00333514	0.0148609	0.82377
met-a-350	LAS	Laurate (12:0)	41	Medium chain fatty acid	Lipid	-0.100333	0.380898	0.792234	-0.634817	0.610675	0.298557	-0.483478	1.00573	0.633399	34.5595	39	0.672537	34.7334	40	0.705879	0.00459951	0.0110313	0.679
met-a-351	LAS	Valine	6	Valine, leucine and isoleucine metabolism	Amino acid	-0.0478866	0.835449	0.954292	-0.374893	1.70093	0.825556	0.22618	2.03194	0.91673	1.93975	4	0.746839	1.9716	5	0.853061	-0.00356939	0.020002	0.867042
met-a-352	LAS	Urea	14	Urea cycle; arginine-, proline-, metabolism	Amino acid	0.292229	0.496313	0.555996	0.968646	0.816115	0.235268	-0.858787	1.88376	0.656609	8.03503	12	0.782387	8.453	13	0.812888	0.0182051	0.0281594	0.530124
met-a-353	LAS	Cortisol	13	Sterol, Steroid	Lipid	-0.118896	0.376303	0.752034	-0.187792	0.571359	0.742401	-1.32385	0.92462	0.180002	8.76923	11	0.643184	10.8485	12	0.541946	0.0289118	0.0200503	0.177173
met-a-354	LAS	Cortisone	39	Sterol, Steroid	Lipid	0.236913	0.552678	0.668168	0.0724429	0.707432	0.918437	-1.85575	1.28354	0.15665	57.8644	37	0.0156749	62.9043	38	0.00673228	0.0235026	0.0130922	0.0807991
met-a-355	LAS	Proline	37	Urea cycle; arginine-, proline-, metabolism	Amino acid	0.608735	0.328786	0.0641027	0.90485	0.560805	0.106639	1.20844	0.620925	0.059695	31.5499	35	0.635439	32.8956	36	0.617028	-0.00995329	0.00857995	0.253875
met-a-356	LAS	Citrulline	45	Urea cycle; arginine-, proline-, metabolism	Amino acid	0.575492	0.453061	0.204002	0.304868	0.621423	0.623711	-0.572986	1.20468	0.636742	48.5132	43	0.260414	49.7072	44	0.256452	0.012515	0.012165	0.309339
met-a-357	LAS	Biliverdin	18	Hemoglobin and porphyrin metabolism	Cofactors and vitamins	0.14103	0.205426	0.492383	0.0370416	0.235178	0.874847	0.0567601	0.364639	0.878247	23.7196	16	0.0958108	23.8387	17	0.123883	0.00434554	0.0153275	0.78042
met-a-358	LAS	Serotonin (5HT)	16	Tryptophan metabolism	Amino acid	-0.518717	0.327293	0.112996	-0.519021	0.465374	0.264732	-1.41442	0.762302	0.0847059	12.4146	14	0.573041	14.1311	15	0.515608	0.0221045	0.0168718	0.211236
met-a-359	LAS	Gamma-glutamylglutamine	20	gamma-glutamyl	Peptide	-0.967778	0.652483	0.138015	-0.146343	0.778121	0.85082	1.9897	1.35325	0.158742	23.4778	18	0.172891	31.1228	19	0.0391376	-0.048248	0.0199289	0.026268
met-a-360	LAS	Gamma-glutamyltyrosine	46	gamma-glutamyl	Peptide	0.0337736	0.429943	0.937388	0.698215	0.619643	0.259826	0.432507	1.39083	0.757291	51.5037	44	0.203647	51.6103	45	0.231214	-0.00427738	0.0141738	0.764241
met-a-361	LAS	Hypoxanthine	24	Purine metabolism, (hypo)xanthine, inosine containing	Nucleotide	-0.246733	0.369111	0.503845	-0.883257	0.547715	0.106827	0.742443	1.19034	0.539224	20.5118	22	0.551057	21.2825	23	0.563842	-0.0165477	0.0188499	0.389504
met-a-362	LAS	Betaine	22	Glycine, serine and threonine metabolism	Amino acid	-0.104134	0.341378	0.760336	-0.216396	0.571799	0.705098	0.0101058	1.00114	0.992046	14.7856	20	0.788541	14.8012	21	0.832793	-0.00199092	0.0159434	0.90187
met-a-363	LAS	Xanthine	5	Purine metabolism, (hypo)xanthine, inosine containing	Nucleotide	-1.10646	1.05911	0.29616	-1.61942	1.05633	0.12526	-0.618173	2.80263	0.839587	7.85759	3	0.0490485	7.95551	4	0.0932218	-0.0138683	0.0717263	0.859034
met-a-364	LAS	Phosphate	5	Oxidative phosphorylation	Energy	1.41994	0.620469	0.0221089	1.55468	1.21205	0.199602	0.866992	1.56639	0.618501	1.43033	3	0.698442	1.63275	4	0.802894	0.0099383	0.0220891	0.683292
met-a-365	LAS	3-methoxytyrosine	16	Phenylalanine & tyrosine metabolism	Amino acid	-0.485652	0.443237	0.273212	-0.439279	0.571056	0.441751	-1.14512	1.38367	0.421785	15.8211	14	0.324422	16.1089	15	0.374854	0.0124175	0.0246074	0.62167
met-a-366	LAS	Pelargonate (9:0)	35	Medium chain fatty acid	Lipid	-0.332239	0.441237	0.451466	-0.517333	0.657865	0.431644	-0.237872	1.60238	0.882892	31.8904	33	0.522225	31.8942	34	0.571213	-0.000979052	0.0159384	0.951389
met-a-367	LAS	Undecanoate (11:0)	28	Medium chain fatty acid	Lipid	-0.357864	0.628962	0.569373	-0.228044	0.887224	0.797155	-0.453534	1.36576	0.742496	30.5086	26	0.247078	30.516	27	0.291474	0.0012737	0.0160569	0.937382
met-a-368	LAS	Beta-hydroxyisovalerate	23	Valine, leucine and isoleucine metabolism	Amino acid	-0.41061	0.392734	0.295784	-0.495871	0.546349	0.364085	1.71013	0.93548	0.0817806	19.4375	21	0.557095	25.4985	22	0.273834	-0.0382677	0.0155439	0.0225554
met-a-369	LAS	Taurodeoxycholate	13	Bile acid metabolism	Lipid	0.187201	0.128532	0.145266	0.254307	0.186924	0.173676	0.9634	0.487463	0.0737272	7.24323	11	0.779058	10.0093	12	0.615146	-0.0536317	0.0322471	0.124482
met-a-370	LAS	X-02973	25			0.294394	0.650649	0.650936	0.411284	1.0492	0.695061	0.950203	1.74553	0.591431	22.0254	23	0.518721	22.1915	24	0.567839	-0.00712938	0.0174922	0.687354
met-a-371	LAS	X-03003	9			0.880585	0.913782	0.335211	0.718848	1.13491	0.526476	0.0449285	6.77959	0.994897	10.5512	7	0.159431	10.5745	8	0.22699	0.0111747	0.089715	0.904375
met-a-372	LAS	X-03088	19			-0.0668284	0.417802	0.872919	0.508982	0.597371	0.394193	-0.0532699	0.727604	0.942491	21.1561	17	0.219386	21.1568	18	0.271578	-0.000307473	0.0133121	0.981842
met-a-373	LAS	X-03094	32			-0.49978	0.475584	0.293315	-0.117298	0.659667	0.858869	-1.66991	1.13971	0.153269	37.6094	30	0.160038	39.2065	31	0.147929	0.0159735	0.0141521	0.267968
met-a-374	LAS	Glycerol	18	Glycerolipid metabolism	Lipid	-0.317881	0.482167	0.509719	-0.194539	0.659446	0.767991	-0.0835011	1.09789	0.940317	20.4655	16	0.199981	20.5388	17	0.247602	-0.00482612	0.0201668	0.813904
met-a-375	LAS	Kynurenine	39	Tryptophan metabolism	Amino acid	-0.00458999	0.414254	0.99116	-0.165403	0.600222	0.782878	-0.22814	0.896195	0.800469	42.3092	37	0.252506	42.4003	38	0.286942	0.00137403	0.0123688	0.912131
met-a-376	LAS	Mannitol	13	Fructose, mannose, galactose, starch, and sucrose metabolism	Carbohydrate	0.24239	0.163362	0.137872	0.160391	0.197944	0.417777	0.038707	0.471374	0.93603	16.9978	11	0.107941	17.3289	12	0.13764	0.0146711	0.0316959	0.652479
met-a-377	LAS	Glycerol 3-phosphate (G3P)	13	Glycerolipid metabolism	Lipid	0.6225	0.836348	0.456691	-0.436909	0.938152	0.641422	0.391972	2.03485	0.850759	23.3634	11	0.0157012	23.3968	12	0.0245403	0.00410354	0.0327193	0.902457
met-a-378	LAS	Acetylphosphate	18	Oxidative phosphorylation	Energy	-0.5599	1.11103	0.614298	0.370745	1.26201	0.768931	-1.49075	4.7555	0.757967	30.7787	16	0.014359	30.8569	17	0.0207877	0.00835154	0.0414137	0.842723
met-a-379	LAS	Carnitine	222	Carnitine metabolism	Lipid	-0.498232	0.377155	0.186492	-1.53268	0.57712	0.00791364	-2.09972	1.02127	0.0409639	252.692	220	0.064405	255.958	221	0.053293	0.00942112	0.00524217	0.0736723
met-a-380	LAS	Choline	23	Glycerolipid metabolism	Lipid	1.08681	0.84782	0.199883	0.58543	1.21818	0.630817	-0.237056	2.61633	0.928664	22.1976	21	0.3882	22.5012	22	0.430337	0.0126595	0.0236221	0.597648
met-a-381	LAS	N-acetylornithine	17	Urea cycle; arginine-, proline-, metabolism	Amino acid	0.0561705	0.121236	0.643137	0.154061	0.1698	0.364242	0.154786	0.206833	0.465815	10.3818	15	0.795059	10.8429	16	0.819075	-0.00731163	0.0107676	0.507457
met-a-382	LAS	N1-methyladenosine	8	Purine metabolism, adenine containing	Nucleotide	2.89452	1.80011	0.107841	1.16624	2.08579	0.576071	4.79413	7.7376	0.558307	9.61626	6	0.14177	9.7193	7	0.205046	-0.0129688	0.0511484	0.808307
met-a-383	LAS	3-methyl-2-oxovalerate	34	Valine, leucine and isoleucine metabolism	Amino acid	0.308831	0.473719	0.514448	-0.162913	0.658339	0.804552	-0.414428	1.07157	0.701502	37.3137	32	0.237919	37.9761	33	0.252904	0.00899979	0.011941	0.456545
met-a-384	LAS	3-methylhistidine	10	Histidine metabolism	Amino acid	-0.0817445	0.126501	0.518154	-0.135356	0.2537	0.593668	0.132866	0.559236	0.818175	3.7526	8	0.878726	3.91948	9	0.916632	-0.0121548	0.0297543	0.693619
met-a-385	LAS	3-phenylpropionate (hydrocinnamate)	16	Phenylalanine & tyrosine metabolism	Amino acid	0.119491	0.224139	0.593958	-0.0110748	0.350943	0.974825	-0.244673	0.468176	0.609418	11.2215	14	0.668558	12.0675	15	0.67391	0.0149159	0.0162161	0.373243
met-a-386	LAS	Phenylacetate	8	Phenylalanine & tyrosine metabolism	Amino acid	0.222686	0.260762	0.393115	0.40714	0.454713	0.370584	0.431883	0.553407	0.464816	3.34359	6	0.76465	3.59529	7	0.825032	-0.0114791	0.0228805	0.633754
met-a-387	LAS	Glycerophosphorylcholine (GPC)	19	Glycerolipid metabolism	Lipid	-0.102867	0.217756	0.636646	-0.160308	0.27566	0.560876	-0.247443	0.304548	0.427741	18.1603	17	0.378797	18.6688	18	0.412479	0.00634026	0.00918948	0.499539
met-a-388	LAS	Aspartate	4	Alanine and aspartate metabolism	Amino acid	0.637223	0.514184	0.215238	0.317495	0.733985	0.665332	-1.2393	1.55972	0.510176	0.688338	2	0.708809	2.36703	3	0.499801	0.0587809	0.045368	0.324479
met-a-389	LAS	X-04357	10			-0.331971	0.162074	0.0405342	-0.307856	0.405464	0.447692	-0.313493	0.638637	0.636693	2.33048	8	0.969168	2.33159	9	0.985075	-0.000884844	0.0265103	0.974191
met-a-390	LAS	X-04494	14			0.0361345	0.55416	0.94801	-0.44585	0.679398	0.511668	-1.18223	1.02582	0.271569	17.5835	12	0.128933	20.4235	13	0.0851414	0.0253609	0.0182167	0.18913
met-a-391	LAS	X-04495	11			-0.279589	0.45968	0.543039	-0.430228	0.540374	0.425934	-0.291586	1.14279	0.804341	12.9696	9	0.163988	12.9698	10	0.225367	0.000344678	0.0297358	0.991005
met-a-392	LAS	X-04498	23			-0.231784	0.327622	0.479272	-0.480529	0.520721	0.356104	-0.725604	0.879525	0.418648	19.01	21	0.584498	19.3842	22	0.621501	0.00980915	0.0160362	0.54731
met-a-393	LAS	X-04499--3,4-dihydroxybutyrate	21	Butanoate metabolism	Amino acid	0.162737	0.570947	0.775622	1.04662	0.693314	0.131147	-1.80292	2.33719	0.449954	28.8043	19	0.0691266	29.9456	20	0.0707401	0.0296905	0.0342191	0.396408
met-a-394	LAS	X-04500	11			0.125619	0.0824529	0.127629	0.0291934	0.157331	0.852794	0.162462	0.228544	0.495181	5.20792	9	0.81582	5.24249	10	0.874402	-0.00397755	0.0213921	0.856619
met-a-395	LAS	Dihomo-linoleate (20:2n6)	9	Long chain fatty acid	Lipid	-0.15854	0.256676	0.536796	-0.303	0.590129	0.607639	-1.50677	1.48202	0.34314	1.49625	7	0.982439	2.41516	8	0.96557	0.0306223	0.031945	0.369692
met-a-396	LAS	X-18601	22			-0.390449	0.211885	0.0653668	-0.562571	0.300742	0.061399	-0.452868	0.533665	0.406147	23.2444	20	0.276954	23.2635	21	0.330094	0.00213422	0.01667	0.899406
met-a-397	LAS	2-hydroxystearate	36	Fatty acid, monohydroxy	Lipid	-0.58356	0.508586	0.25121	-0.0265239	0.671139	0.968475	-0.00482815	1.32464	0.997113	43.1452	34	0.135219	43.4305	35	0.155103	-0.00642999	0.0135628	0.638467
met-a-398	LAS	X-05426	10			-0.179306	0.382312	0.639067	-0.322642	0.444116	0.467543	-0.38386	1.40926	0.792225	16.9099	8	0.0310609	16.9585	9	0.0493706	0.00662768	0.0437353	0.883301
met-a-399	LAS	Indolelactate	19	Tryptophan metabolism	Amino acid	-0.203569	0.497217	0.682234	-0.123749	0.582808	0.831847	1.32965	1.15849	0.266969	24.6346	17	0.103192	27.7054	18	0.0666829	-0.0300129	0.0206175	0.163695
met-a-400	LAS	Glycylvaline	7	Dipeptide	Peptide	0.0266581	0.329239	0.935467	0.122664	0.364896	0.736748	-1.52432	1.44598	0.340056	8.05204	5	0.153391	10.0025	6	0.124547	0.0678963	0.0616946	0.321244
met-a-401	LAS	Gamma-glutamylleucine	37	gamma-glutamyl	Peptide	0.456126	0.49271	0.354576	0.39492	0.683773	0.563561	0.683866	1.16081	0.559559	44.0014	35	0.141497	44.0608	36	0.167422	-0.00269282	0.0123906	0.829215
met-a-402	LAS	Eicosapentaenoate (EPA; 20:5n3)	11	Essential fatty acid	Lipid	0.124552	0.414504	0.763808	0.27019	0.57071	0.635908	-0.0444976	0.902608	0.961758	12.7851	9	0.172574	12.8501	10	0.232176	0.003541	0.0323	0.914873
met-a-403	LAS	Estrone 3-sulfate	13	Sterol, Steroid	Lipid	0.0660224	0.101187	0.514092	0.150107	0.118484	0.20519	0.288782	0.13685	0.058556	12.1435	11	0.352955	17.1968	12	0.142345	-0.0357455	0.0167075	0.0556544
met-a-404	LAS	Glycocholate	9	Bile acid metabolism	Lipid	-0.0681095	0.194104	0.72567	0.102176	0.254088	0.687589	0.0822717	0.296943	0.789735	8.41439	7	0.297475	8.98261	8	0.343765	-0.0130404	0.0189668	0.513871
met-a-405	LAS	Glycodeoxycholate	7	Bile acid metabolism	Lipid	0.14294	0.0791066	0.0707743	0.157352	0.171669	0.359353	0.243633	0.511552	0.653971	2.07798	5	0.838254	2.11954	6	0.908383	-0.00967276	0.0474479	0.8465
met-a-406	LAS	Taurochenodeoxycholate	13	Bile acid metabolism	Lipid	0.123612	0.149775	0.409192	0.180264	0.245854	0.463427	0.378257	0.301472	0.235591	7.95838	11	0.717027	9.02064	12	0.701167	-0.0170428	0.0165358	0.32483
met-a-407	LAS	Taurocholate	16	Bile acid metabolism	Lipid	0.117008	0.121529	0.335646	0.0928227	0.158147	0.557246	-0.0616762	0.189584	0.749746	17.5629	14	0.22742	19.4149	15	0.195546	0.0174909	0.0143954	0.24445
met-a-408	LAS	X-05907	10			-1.38232	0.532639	0.00945304	-1.20803	0.77001	0.116683	-1.27268	1.4063	0.391914	8.06607	8	0.427043	8.07337	9	0.526769	-0.000598944	0.0363771	0.987187
met-a-409	LAS	Docosahexaenoate (DHA; 22:6n3)	6	Essential fatty acid	Lipid	-0.0153927	0.444655	0.972385	-0.0898722	0.643618	0.888948	0.403485	1.1586	0.745207	3.85975	4	0.42532	4.01978	5	0.546572	-0.0149115	0.0372755	0.709574
met-a-410	LAS	1-stearoylglycerophosphoinositol	7	Lysolipid	Lipid	1.1524	0.248617	3.57e-06	1.36127	0.44865	0.00241206	1.29139	0.584676	0.0782293	3.0588	5	0.690922	3.14507	6	0.790432	-0.00770332	0.0262268	0.780773
met-a-411	LAS	X-06226	23			-0.150436	0.588546	0.798255	-0.208988	0.791484	0.791745	-0.359179	1.29374	0.784012	24.2499	21	0.281108	24.2883	22	0.332302	0.00272648	0.0149578	0.857112
met-a-412	LAS	X-06246	21			0.0958324	0.332461	0.773154	0.245469	0.491634	0.617574	-1.11198	0.656052	0.10641	15.6421	19	0.681005	20.1881	20	0.446219	0.0278353	0.0130552	0.0462654
met-a-413	LAS	X-06267	12			-0.849192	0.746551	0.255335	-0.837923	0.781446	0.283598	-3.68168	1.64745	0.0494408	15.8327	10	0.104522	21.4494	11	0.0290028	0.0495537	0.0263095	0.0890109
met-a-414	LAS	X-06307	8			-0.845501	0.482779	0.0798909	-1.4451	0.590443	0.0143854	-1.13647	1.62041	0.509361	8.97371	6	0.175062	9.02747	7	0.25069	0.00822639	0.0433909	0.855883
met-a-415	LAS	X-06350	13			0.867226	0.485018	0.0737716	0.763149	0.614359	0.214167	0.611993	0.983645	0.546511	15.2147	11	0.172877	15.3411	12	0.223312	-0.00257192	0.0246258	0.918546
met-a-416	LAS	X-06351	5			-0.184474	0.938706	0.844204	-0.527428	1.00118	0.598327	-4.23722	4.79618	0.442049	6.50074	3	0.0896333	8.11397	4	0.0874915	0.0819514	0.0949794	0.451689
met-a-417	LAS	Myo-inositol	39	Inositol metabolism	Lipid	0.0752172	0.357302	0.833266	-0.189368	0.542849	0.727209	0.237432	0.736864	0.7491	35.882	37	0.521334	35.9465	38	0.564747	-0.00236014	0.00929356	0.800937
met-a-418	LAS	Glucose	38	Glycolysis, gluconeogenesis, pyruvate metabolism	Carbohydrate	0.0237618	0.425142	0.955428	0.589061	0.723137	0.415306	0.744708	1.12231	0.511206	25.2053	36	0.910971	25.7253	37	0.918377	-0.00836919	0.0116064	0.475515
met-a-419	LAS	1,5-anhydroglucitol (1,5-AG)	28	Glycolysis, gluconeogenesis, pyruvate metabolism	Carbohydrate	-0.196711	0.395389	0.618828	-0.16745	0.484477	0.729621	-0.712633	1.02637	0.493637	41.1363	26	0.0300681	41.6079	27	0.0359634	0.00995933	0.0182412	0.589735
met-a-420	LAS	2-hydroxybutyrate (AHB)	18	Cysteine, methionine, SAM, taurine metabolism	Amino acid	0.355176	0.467415	0.447331	0.129255	0.582422	0.824371	-0.221586	1.17175	0.852387	25.3307	16	0.0642034	25.7907	17	0.0783597	0.0123903	0.0229875	0.597305
met-a-421	LAS	3-methyl-2-oxobutyrate	18	Valine, leucine and isoleucine metabolism	Amino acid	0.0265593	0.56708	0.962645	0.135399	0.797573	0.865196	-1.46647	2.17957	0.510661	14.5103	16	0.56075	15.0185	17	0.594147	0.0210108	0.0294738	0.486196
met-a-422	LAS	1,6-anhydroglucose	15	Glycolysis, gluconeogenesis, pyruvate metabolism	Carbohydrate	0.251876	0.153945	0.10181	0.133663	0.234992	0.569492	0.185294	0.321634	0.574386	13.9573	13	0.376859	14.0183	14	0.44835	0.00444876	0.0186651	0.815328
met-a-423	LAS	1-palmitoylglycerol (1-monopalmitin)	14	Monoacylglycerol	Lipid	-0.0209053	0.349084	0.952246	0.585408	0.671341	0.383209	1.50131	1.48911	0.333261	6.02221	12	0.914958	7.18258	13	0.892499	-0.0252714	0.0234602	0.302568
met-a-424	LAS	1-oleoylglycerol (1-monoolein)	16	Monoacylglycerol	Lipid	-0.0191883	0.277159	0.944805	-0.158572	0.363572	0.662727	0.0157589	1.16465	0.989395	18.9013	14	0.168755	18.9026	15	0.218181	-0.00115736	0.0373819	0.975738
met-a-425	LAS	1-stearoylglycerol (1-monostearin)	25	Monoacylglycerol	Lipid	0.145331	0.394671	0.7127	-0.113975	0.541257	0.833219	-0.0730923	1.15037	0.949887	26.9915	23	0.256329	27.0397	24	0.302605	0.00372056	0.0183546	0.841148
met-a-426	LAS	X-08402	22			-1.06204	0.307423	0.000550984	-1.14519	0.49394	0.0204231	-0.792	0.574384	0.183163	18.0829	20	0.581944	18.4112	21	0.622851	-0.00640102	0.0111715	0.573046
met-a-427	LAS	2-hydroxyisobutyrate	18	Valine, leucine and isoleucine metabolism	Amino acid	-0.210432	0.545807	0.699835	-0.377909	0.68815	0.582891	0.890358	1.54515	0.57248	23.073	16	0.111796	23.9123	17	0.121838	-0.0184852	0.0242309	0.456637
met-a-428	LAS	X-08766	16			-0.189455	0.375335	0.613726	-0.142498	0.551692	0.796182	-0.469862	0.891718	0.6065	15.5038	14	0.344606	15.6387	15	0.406463	0.00644623	0.0184703	0.732278
met-a-429	LAS	4-methyl-2-oxopentanoate	14	Valine, leucine and isoleucine metabolism	Amino acid	-0.0224582	0.722736	0.975211	0.451137	0.804257	0.574841	3.25105	2.44515	0.208376	17.8788	12	0.119421	20.7858	13	0.0772749	-0.0520432	0.0372579	0.187759
met-a-430	LAS	Phenyllactate (PLA)	19	Phenylalanine & tyrosine metabolism	Amino acid	-0.233306	0.421625	0.580024	-0.382639	0.584435	0.512651	-1.02797	1.13077	0.376011	19.2906	17	0.31211	19.9441	18	0.335978	0.0154291	0.0203318	0.458327
met-a-431	LAS	Homocitrulline	7	Urea cycle; arginine-, proline-, metabolism	Amino acid	-0.239688	0.430581	0.577758	-0.237074	0.570922	0.677961	0.635358	1.23868	0.62985	5.45795	5	0.362579	6.08416	6	0.413828	-0.0270209	0.0356755	0.482951
met-a-432	LAS	Aspartylphenylalanine	5	Dipeptide	Peptide	0.0646796	0.379956	0.86483	0.122771	0.471611	0.794615	0.402854	0.950017	0.700099	4.31306	3	0.229583	4.5415	4	0.337654	-0.0388645	0.0553971	0.521623
met-a-433	LAS	Levulinate (4-oxovalerate)	61	Valine, leucine and isoleucine metabolism	Amino acid	0.115853	0.423949	0.784645	0.449814	0.560523	0.422269	1.36416	1.1616	0.244963	87.6728	59	0.00907882	89.651	60	0.00784854	-0.0140472	0.012175	0.253245
met-a-434	LAS	Palmitoylcarnitine	10	Carnitine metabolism	Lipid	0.8141	0.369686	0.0276553	1.24001	0.595071	0.0371786	0.910408	1.0813	0.424265	6.67297	8	0.572292	6.68238	9	0.670149	-0.00247927	0.0255514	0.925089
met-a-435	LAS	X-08988	36			0.423785	0.363765	0.24402	0.655127	0.533776	0.219693	0.84415	0.588999	0.160934	50.1605	34	0.0365253	51.3791	35	0.0365153	-0.00897194	0.00987187	0.369832
met-a-436	LAS	X-09026	15			-0.552686	0.390689	0.157172	-0.26669	0.666806	0.689192	1.79097	2.0351	0.394814	6.85343	13	0.909546	8.26793	14	0.874905	-0.0363968	0.0306028	0.255581
met-a-437	LAS	X-09108	13			0.590775	0.584097	0.311809	0.826627	0.869599	0.341815	1.61057	1.54464	0.319468	9.39435	11	0.585541	9.9214	12	0.622857	-0.0160648	0.0221286	0.483015
met-a-438	LAS	Cholate	9	Bile acid metabolism	Lipid	0.128423	0.138057	0.352258	0.0897023	0.190152	0.637112	0.0396381	0.345375	0.911851	7.45191	7	0.383389	7.53776	8	0.479872	0.00662774	0.0233391	0.784645
met-a-439	LAS	X-09706	22			-0.524177	0.420352	0.2124	-0.401021	0.559258	0.473338	-1.13912	1.02984	0.281805	23.3692	20	0.271033	23.8719	21	0.299308	0.0119025	0.0181461	0.519348
met-a-440	LAS	X-10395	31			-0.262715	0.223524	0.239863	-0.194077	0.391016	0.619655	-0.496737	0.365478	0.184578	19.8897	29	0.896322	20.781	30	0.89461	0.00641415	0.00679405	0.352927
met-a-441	LAS	X-10429	21			-0.0657078	0.382862	0.863734	-0.0924752	0.497538	0.85255	-0.334034	0.732504	0.653547	25.8111	19	0.135538	26.066	20	0.163643	0.00617882	0.0142653	0.669792
met-a-442	LAS	X-10500	37			0.0843199	0.555439	0.879339	-0.179914	0.85917	0.834133	1.17777	1.72813	0.500023	40.988	35	0.22445	41.5118	36	0.242958	-0.0118172	0.0176695	0.508017
met-a-443	LAS	X-10506	12			0.0686625	0.659367	0.917063	0.659525	0.878081	0.452594	1.27503	1.81973	0.499485	11.427	10	0.325234	12.0092	11	0.362953	-0.0214336	0.0300275	0.491676
met-a-444	LAS	X-10510	22			-0.207494	0.413383	0.615708	-0.49097	0.585642	0.401838	-1.33271	1.00079	0.197952	21.8288	20	0.349874	23.4841	21	0.318719	0.0223455	0.0181445	0.23241
met-a-445	LAS	1-linoleoylglycerol (1-monolinolein)	14	Monoacylglycerol	Lipid	-0.144669	0.246941	0.557981	-0.171061	0.323564	0.597029	-0.18104	0.679768	0.794509	17.656	12	0.126543	17.6609	13	0.170825	0.00162235	0.0280708	0.954863
met-a-446	LAS	Indoleacetate	22	Tryptophan metabolism	Amino acid	-0.241159	0.433107	0.577657	-0.612134	0.543915	0.26041	-0.256339	0.844441	0.764598	33.3536	20	0.030845	33.3543	21	0.0424331	0.000375781	0.0177836	0.983351
met-a-447	LAS	Hyodeoxycholate	16	Bile acid metabolism	Lipid	0.199547	0.171866	0.245617	0.232172	0.223201	0.298252	0.110109	0.364643	0.76712	19.1178	14	0.160498	19.2254	15	0.203701	0.00567215	0.0202042	0.783015
met-a-448	LAS	3-indoxyl sulfate	4	Tryptophan metabolism	Amino acid	-0.706259	0.504963	0.161922	-0.742729	0.527097	0.158808	-2.09417	7.16808	0.797689	4.52078	2	0.10431	4.60614	3	0.203016	0.283726	0.19382	0.23944
met-a-449	LAS	N-acetylglycine	16	Glycine, serine and threonine metabolism	Amino acid	-0.0177199	0.153977	0.908381	-0.27627	0.252724	0.27432	-0.212697	0.355416	0.559101	9.71992	14	0.78236	10.1366	15	0.811061	0.0090388	0.0140027	0.529038
met-a-450	LAS	Bilirubin (Z,Z)	11	Hemoglobin and porphyrin metabolism	Cofactors and vitamins	0.0251919	0.10445	0.809411	0.0116088	0.141537	0.934631	-0.0127704	0.225493	0.956075	6.71363	9	0.666906	6.75517	10	0.748339	0.00332981	0.0163385	0.843042
met-a-451	LAS	Creatine	8	Creatine metabolism	Amino acid	-0.53039	0.307965	0.0850263	-0.601956	0.463529	0.194069	-0.363622	0.756544	0.647799	5.67209	6	0.460906	5.73301	7	0.571248	-0.00599831	0.0243032	0.813282
met-a-452	LAS	Erythrose	8	Fructose, mannose, galactose, starch, and sucrose metabolism	Carbohydrate	0.11154	0.612384	0.855472	0.0188073	0.650759	0.976944	1.35887	1.47465	0.392344	11.0393	6	0.0871681	12.6364	7	0.0814789	-0.035836	0.0384641	0.387458
met-a-453	LAS	Threonate	18	Ascorbate and aldarate metabolism	Cofactors and vitamins	0.00793062	0.352602	0.982056	0.0122263	0.443527	0.978008	0.690617	0.689875	0.331691	20.0475	16	0.218088	21.6977	17	0.196625	-0.020624	0.0179712	0.267999
met-a-454	LAS	X-10810	16			0.0339803	0.239594	0.887219	0.0178122	0.365782	0.961161	0.0356395	0.430357	0.935172	9.67128	14	0.7858	9.67131	15	0.839891	-6.66e-05	0.0124389	0.995806
met-a-455	LAS	Cysteine	18	Cysteine, methionine, SAM, taurine metabolism	Amino acid	-0.0847286	0.337574	0.80182	-0.385211	0.574575	0.502585	-0.900991	0.71967	0.228582	10.0861	16	0.862095	11.9581	17	0.802669	0.0210474	0.0153832	0.190155
met-a-456	LAS	Pyroglutamylglycine	4	Dipeptide	Peptide	0.116706	0.132986	0.380172	0.0387169	0.331263	0.906958	0.0147149	0.836521	0.987563	0.654392	2	0.720942	0.67115	3	0.879968	0.00618872	0.0478063	0.908843
met-a-457	LAS	N-(2-furoyl)glycine	26	Food component, Plant	Xenobiotics	0.0524912	0.0499721	0.29353	0.0334498	0.0784395	0.669786	0.0770925	0.0838437	0.366995	24.371	24	0.440554	24.5093	25	0.490124	-0.00502873	0.0136253	0.715311
met-a-458	LAS	DSGEGDFXAEGGGVR*	13	Fibrinogen cleavage peptide	Peptide	-0.0907044	0.179616	0.613566	0.105959	0.298147	0.722296	0.844991	0.723873	0.267763	5.66208	11	0.894934	7.51513	12	0.821782	-0.0395516	0.029055	0.200661
met-a-459	LAS	Pyridoxate	11	Vitamin B6 metabolism	Cofactors and vitamins	-0.470895	0.244906	0.0545111	-0.155	0.446394	0.72842	-0.171074	0.5525	0.763887	5.31641	9	0.8059	5.76323	10	0.834748	-0.0123971	0.0185462	0.520623
met-a-460	LAS	Androsterone sulfate	20	Sterol, Steroid	Lipid	-0.145922	0.141591	0.302732	-0.103098	0.144729	0.476246	-0.166931	0.221912	0.461631	32.1325	18	0.0212059	32.1606	19	0.0299778	0.00184444	0.0147174	0.901656
met-a-461	LAS	3-carboxy-4-methyl-5-propyl-2-furanpropanoate (CMPF)	13	Fatty acid, dicarboxylate	Lipid	0.0137258	0.16997	0.935637	0.0375166	0.191127	0.844382	-0.338733	0.441928	0.459518	16.1616	11	0.135237	17.2625	12	0.139988	0.0239883	0.0277125	0.405185
met-a-462	LAS	3-(4-hydroxyphenyl)lactate	22	Phenylalanine & tyrosine metabolism	Amino acid	-0.188326	0.415851	0.650643	-0.197985	0.553329	0.720488	0.137242	0.918005	0.882656	22.9471	20	0.291401	23.1306	21	0.337054	-0.00722156	0.0180556	0.693425
met-a-463	LAS	Acetylcarnitine	19	Carnitine metabolism	Lipid	-0.553853	0.288732	0.0550821	-0.857036	0.59091	0.146956	-1.89315	1.14003	0.115121	6.91843	17	0.984581	8.51506	18	0.969942	0.0253298	0.0200461	0.223436
met-a-464	LAS	Serine	34	Glycine, serine and threonine metabolism	Amino acid	-0.632011	0.493475	0.200287	-1.21526	0.655849	0.0638894	0.77434	1.41817	0.588844	43.7507	32	0.0806048	45.2796	33	0.0754446	-0.01748	0.0165295	0.298199
met-a-465	LAS	Trans-4-hydroxyproline	6	Urea cycle; arginine-, proline-, metabolism	Amino acid	-0.879214	0.51103	0.0853462	-0.584331	0.588099	0.320421	-2.42485	0.91924	0.0577075	3.99314	4	0.406935	7.54815	5	0.182959	0.0483544	0.0256458	0.132441
met-a-466	LAS	Glutamate	3	Glutamate metabolism	Amino acid	-1.30449	0.159204	2.53e-16	-1.23448	1.03131	0.231306	1.34447	11.768	0.927582	0.0178129	1	0.893826	0.0687534	2	0.966207	-0.0467207	0.207003	0.858683
met-a-467	LAS	Hexanoylcarnitine	18	Carnitine metabolism	Lipid	0.392066	0.311713	0.208472	0.519452	0.360317	0.149401	0.955608	0.60739	0.135213	21.9408	16	0.145112	23.5379	17	0.132545	-0.0181509	0.0168193	0.29651
met-a-468	LAS	Glycine	26	Glycine, serine and threonine metabolism	Amino acid	-0.241346	0.33307	0.468691	-0.35682	0.331121	0.281207	-0.282392	0.543098	0.607851	36.7853	24	0.0459657	36.7997	25	0.0603115	0.00114206	0.0117864	0.923613
met-a-469	LAS	Alanine	39	Alanine and aspartate metabolism	Amino acid	0.249371	0.371981	0.502612	0.456524	0.617208	0.459507	1.23885	1.66846	0.462466	25.4798	37	0.923756	25.8592	38	0.932923	-0.00987465	0.016031	0.541684
met-a-470	LAS	Glycochenodeoxycholate	14	Bile acid metabolism	Lipid	-0.0848694	0.101222	0.40178	-0.0694792	0.199537	0.727689	-0.127507	0.320794	0.697998	5.80687	12	0.925503	5.82958	13	0.952136	0.00263202	0.0174665	0.882724
met-a-471	LAS	2-aminobutyrate	45	Butanoate metabolism	Amino acid	-0.101539	0.378556	0.788524	-0.372624	0.592851	0.529658	-0.963235	1.27903	0.455495	37.3151	43	0.715504	37.8205	44	0.732491	0.00924624	0.0130062	0.48098
met-a-472	LAS	Scyllo-inositol	12	Inositol metabolism	Lipid	0.364611	0.301429	0.22643	0.438588	0.413389	0.28871	0.737358	0.493016	0.16563	12.0634	10	0.280835	13.1696	11	0.282382	-0.0168816	0.0176289	0.360839
met-a-473	LAS	Dodecanedioate	7	Fatty acid, dicarboxylate	Lipid	-0.0444986	0.177654	0.802217	-0.0667631	0.448481	0.88166	-1.2341	1.33313	0.397074	0.599223	5	0.988039	1.45826	6	0.962219	0.040176	0.043347	0.396543
met-a-474	LAS	Gamma-glutamylvaline	15	gamma-glutamyl	Peptide	0.395916	0.777679	0.610683	0.774376	0.858281	0.366929	-1.55375	3.235	0.638999	25.8126	13	0.0180126	26.5802	14	0.0218189	0.0282372	0.0454148	0.544849
met-a-475	LAS	Indolepropionate	15	Tryptophan metabolism	Amino acid	0.346002	0.320099	0.279732	0.339291	0.379897	0.371796	-0.432153	0.695454	0.545082	17.2685	13	0.187319	19.3565	14	0.151768	0.0281127	0.0233716	0.248981
met-a-476	LAS	Butyrylcarnitine	28	Fatty acid metabolism (also BCAA metabolism)	Lipid	-0.116069	0.129869	0.371459	-0.0786636	0.182291	0.666085	-0.0911006	0.211832	0.670695	24.8459	26	0.527714	24.8693	27	0.581785	-0.00140726	0.00918568	0.879422
met-a-477	LAS	Myristoleate (14:1n5)	15	Long chain fatty acid	Lipid	-0.578316	0.28823	0.0448092	-0.574465	0.450909	0.202658	-0.234821	0.771447	0.765648	11.6396	13	0.557391	11.8769	14	0.616184	-0.0101056	0.0207449	0.634271
met-a-478	LAS	Dehydroisoandrosterone sulfate (DHEA-S)	21	Sterol, Steroid	Lipid	0.193628	0.270082	0.473422	0.286541	0.33941	0.398539	-0.379613	0.825285	0.650752	28.4202	19	0.0756684	29.2307	20	0.0833143	0.0180577	0.0245312	0.470654
met-a-479	LAS	Propionylcarnitine	37	Fatty acid metabolism (also BCAA metabolism)	Lipid	-0.539692	0.353633	0.126976	-0.288745	0.503624	0.566418	-0.650608	0.769397	0.403516	39.084	35	0.291371	39.1136	36	0.331785	0.00179541	0.0110196	0.871512
met-a-480	LAS	Caproate (6:0)	37	Medium chain fatty acid	Lipid	0.0313478	0.528889	0.952736	0.101264	0.721404	0.888367	0.498217	1.78266	0.781522	47.818	35	0.0728904	47.921	36	0.0883527	-0.0047188	0.0171848	0.785245
met-a-481	LAS	Caprylate (8:0)	45	Medium chain fatty acid	Lipid	0.0505035	0.41933	0.904136	-0.256246	0.574128	0.655364	0.0644651	1.00029	0.948914	50.9866	43	0.188365	50.9869	44	0.218013	-0.000168234	0.0109159	0.987775
met-a-482	LAS	10-undecenoate (11:1n1)	28	Medium chain fatty acid	Lipid	0.222596	0.214441	0.299256	0.430867	0.324466	0.184202	0.384318	0.31186	0.22885	29.4726	26	0.290033	30.0604	27	0.311446	-0.00642313	0.00891977	0.477887
met-a-483	LAS	Docosapentaenoate (n3 DPA; 22:5n3)	11	Essential fatty acid	Lipid	0.0949654	0.423316	0.822495	-0.338398	0.491148	0.490826	-0.364206	1.13416	0.755449	13.7692	9	0.130774	14.0648	10	0.170057	0.0153412	0.0349043	0.670647
met-a-484	LAS	X-11204	41			-0.410642	0.51531	0.425519	-0.813258	0.746894	0.276218	0.859093	1.99195	0.668638	42.9577	39	0.305458	43.4379	40	0.327083	-0.0131408	0.0199033	0.512984
met-a-485	LAS	X-02269	9			-0.189344	0.238155	0.426588	-0.430016	0.312846	0.169278	0.635086	0.920745	0.512561	7.6314	7	0.366216	8.5693	8	0.37992	-0.0367002	0.0395678	0.384518
met-a-486	LAS	Phenol sulfate	13	Phenylalanine & tyrosine metabolism	Amino acid	0.367078	0.358363	0.305685	0.404777	0.408869	0.322178	1.33393	1.03773	0.225043	21.0584	11	0.0327714	22.9455	12	0.028192	-0.0410382	0.0413332	0.342116
met-a-487	LAS	X-06126	13			-0.0935435	0.237979	0.694264	-0.169849	0.341693	0.619131	-0.533427	0.922366	0.574694	9.89594	11	0.539771	10.1428	12	0.603432	0.0163768	0.0329596	0.629058
met-a-488	LAS	X-07765	13			0.0796719	0.170459	0.640215	0.156924	0.198394	0.428961	0.425647	0.285854	0.164579	15.8584	11	0.146468	18.9828	12	0.0889439	-0.0306602	0.020827	0.169009
met-a-489	LAS	X-11247	20			-0.0800359	0.153525	0.602142	0.0651146	0.224246	0.771532	0.275898	0.392763	0.491382	20.4558	18	0.307749	21.5578	19	0.306814	-0.0200951	0.0204073	0.337822
met-a-490	LAS	X-11261	15			-0.195277	0.178197	0.273147	-0.197955	0.304881	0.516153	-0.384808	0.554171	0.499663	8.67562	13	0.796978	8.81557	14	0.842681	-0.017489	0.0238926	0.476254
met-a-491	LAS	Bilirubin (E,E)*	10	Hemoglobin and porphyrin metabolism	Cofactors and vitamins	0.0635393	0.146987	0.66554	0.0165366	0.185697	0.929041	0.00837076	0.300773	0.978479	7.24126	8	0.51084	7.28898	9	0.60706	0.00350887	0.0160636	0.832559
met-a-492	LAS	X-02249	10			-0.108407	0.463959	0.815252	0.399714	0.605714	0.509314	0.539566	1.87229	0.78053	10.058	8	0.26098	10.2196	9	0.333005	0.0423367	0.0473553	0.394588
met-a-493	LAS	Heme*	13	Hemoglobin and porphyrin metabolism	Cofactors and vitamins	0.668363	0.388491	0.0853581	0.581496	0.464472	0.210588	1.58209	0.933891	0.11834	17.2206	11	0.101517	19.0281	12	0.0878533	-0.0292547	0.0272266	0.305607
met-a-494	LAS	X-11299	12			-0.167154	0.140713	0.234871	-0.144805	0.223069	0.516242	-0.793362	0.838648	0.366446	7.11816	10	0.714245	7.69907	11	0.73998	0.0322105	0.0422615	0.463555
met-a-495	LAS	X-11315	28			-0.230397	0.288398	0.424356	-0.192217	0.412765	0.641444	-0.666642	0.527731	0.21772	29.8751	26	0.272819	30.9951	27	0.271342	0.0118008	0.011953	0.332609
met-a-496	LAS	X-11317	43			-0.139644	0.441212	0.751622	-0.519317	0.616454	0.399549	-1.16921	1.02842	0.262181	50.129	41	0.155252	51.6289	42	0.146601	0.0166079	0.0121433	0.178691
met-a-497	LAS	1-linoleoylglycerophosphoethanolamine*	13	Lysolipid	Lipid	-1.62038	0.394034	3.92e-05	-2.30923	0.522827	1.0017e-05	-3.61499	0.958054	0.00308288	8.98687	11	0.623105	14.0531	12	0.29733	0.0510597	0.0226848	0.045823
met-a-498	LAS	X-11327	39			0.264967	0.479423	0.580483	0.901954	0.615965	0.143114	0.680027	1.35263	0.618124	50.0159	37	0.0748551	50.1619	38	0.0895139	-0.00480553	0.0146187	0.744216
met-a-499	LAS	X-11334	26			0.461898	0.365655	0.206515	0.590389	0.539286	0.273622	1.41569	1.08539	0.204495	25.4581	24	0.381222	26.3827	25	0.387409	-0.0157572	0.0168774	0.359795
met-a-500	LAS	3-dehydrocarnitine*	25	Carnitine metabolism	Lipid	-0.724359	0.491599	0.140623	-0.115208	0.584886	0.843847	0.867467	1.43595	0.551685	37.1646	23	0.0312458	39.4092	24	0.0247266	-0.0312534	0.0265173	0.250606
met-a-501	LAS	Pyroglutamine*	18	Glutamate metabolism	Amino acid	0.0999668	0.298106	0.737368	0.280211	0.349607	0.42284	-0.334942	0.804106	0.682549	26.3489	16	0.0493123	26.911	17	0.0593857	0.0142946	0.0244671	0.567207
met-a-502	LAS	C-glycosyltryptophan*	21	Tryptophan metabolism	Amino acid	0.099397	0.597445	0.867866	-0.263072	1.08956	0.809209	-0.853875	1.67249	0.615553	13.3191	19	0.821842	13.7182	20	0.84449	0.0118589	0.0187712	0.535073
met-a-503	LAS	X-11374	18			-0.0496476	0.177594	0.779818	-0.0342924	0.250979	0.89132	-0.714839	0.422559	0.110086	14.0966	16	0.591514	17.1025	17	0.447443	0.0356258	0.0205485	0.102187
met-a-504	LAS	X-11381	17			0.431445	0.667889	0.51829	-0.635482	0.779195	0.414751	0.078504	1.94999	0.968418	25.9319	15	0.0387446	25.9966	16	0.054076	0.00595105	0.030759	0.849184
met-a-505	LAS	X-03056--N-[3-(2-Oxopyrrolidin-1-yl)propyl]acetamide	30	Polyamine metabolism	Amino acid	-0.205578	0.288402	0.475959	-0.394369	0.409774	0.335845	0.198537	0.560942	0.726039	30.5159	28	0.338992	31.2876	29	0.351995	-0.00956253	0.011364	0.40721
met-a-506	LAS	X-11412	47			-0.276872	0.38168	0.468205	-0.644359	0.56832	0.25688	-0.843159	0.989184	0.398518	47.4269	45	0.373957	47.8336	46	0.398189	0.00677135	0.0108992	0.537557
met-a-507	LAS	X-01911	17			-0.541069	0.24098	0.0247496	-0.444026	0.279977	0.112754	0.498488	0.718374	0.498344	23.2566	15	0.0788415	26.8796	16	0.0428407	-0.0434632	0.0284325	0.147163
met-a-508	LAS	X-11422--xanthine	8	Purine metabolism, (hypo)xanthine/inosine containing	Nucleotide	0.458807	0.9918	0.643651	-0.927256	1.0299	0.367944	1.73287	3.15529	0.602696	15.1319	6	0.0192549	15.5949	7	0.0290862	-0.029731	0.0693909	0.683273
met-a-509	LAS	X-11423--O-sulfo-L-tyrosine	52	Phenylalanine & tyrosine metabolism	Amino acid	-0.317965	0.461902	0.491212	-0.201949	0.606442	0.739129	0.386512	1.40318	0.784102	68.1943	50	0.0444536	68.5806	51	0.0507489	-0.00731971	0.0137549	0.596977
met-a-510	LAS	X-09789	12			0.292537	0.245167	0.232785	-0.0214993	0.31362	0.945346	0.0558886	0.885618	0.950925	12.3966	10	0.25939	12.4932	11	0.327735	0.00958675	0.0343435	0.785823
met-a-511	LAS	X-11437	15			-0.00180403	0.166258	0.991342	0.0618617	0.178494	0.72891	-0.0412819	0.281445	0.885636	26.6104	13	0.0140607	26.6749	14	0.0212144	0.00418517	0.0235901	0.861919
met-a-512	LAS	X-11438	23			-0.0502659	0.299873	0.866879	-0.117718	0.369026	0.74973	0.4166	0.606276	0.499509	32.9208	21	0.0471022	34.1554	22	0.0473653	-0.0124339	0.0196567	0.533544
met-a-513	LAS	X-11440	19			0.0145533	0.133557	0.913228	0.0900497	0.197181	0.647898	0.141341	0.2389	0.561883	13.28	17	0.717246	13.7566	18	0.744816	-0.00762182	0.0110411	0.499314
met-a-514	LAS	X-11441	15			-0.163297	0.216683	0.451074	-0.0172015	0.226468	0.939455	0.218296	0.344068	0.536789	16.5706	13	0.219682	19.0643	14	0.162508	-0.020632	0.0147511	0.185312
met-a-515	LAS	X-11442	18			0.0101306	0.190007	0.95748	0.0556412	0.222187	0.802258	0.153087	0.308901	0.626925	19.1966	16	0.258598	19.6202	17	0.294114	-0.00746305	0.0125606	0.560711
met-a-516	LAS	X-11444	12			0.0720637	0.442437	0.870614	0.233966	0.597127	0.695191	-0.30818	1.11097	0.787125	13.4031	10	0.202001	13.5927	11	0.256356	0.0262234	0.0261341	0.337222
met-a-517	LAS	X-11445--5-alpha-pregnan-3beta,20alpha-disulfate	15	Sterol/Steroid	Lipid	0.170762	0.197908	0.388228	0.202229	0.235626	0.390748	0.0437317	0.707178	0.951631	23.4275	13	0.0368237	23.4909	14	0.0527356	0.00742492	0.0395578	0.854012
met-a-518	LAS	X-11452	6			0.130525	0.462718	0.777879	0.129227	0.463528	0.780407	-1.08156	1.77299	0.574802	10.223	4	0.0368347	11.5151	5	0.0420711	0.0455193	0.0640177	0.516323
met-a-519	LAS	X-11469	18			-0.130891	0.192477	0.496482	0.0235004	0.270373	0.930736	-0.0570423	0.868386	0.94844	19.9251	16	0.223611	19.9346	17	0.277586	-0.00318203	0.036428	0.931476
met-a-520	LAS	X-11470	7			-0.621208	0.493311	0.207935	-0.600727	0.659751	0.36254	1.08211	1.38614	0.470327	4.48058	5	0.482485	6.20146	6	0.401005	-0.0781768	0.0462464	0.134788
met-a-521	LAS	X-11478	11			0.184033	0.296134	0.534303	0.0816281	0.36548	0.823267	-0.124601	0.530088	0.819426	12.9324	9	0.165688	13.6577	10	0.189187	0.0156871	0.0220809	0.49543
met-a-522	LAS	X-11483	12			0.0481615	0.139004	0.728986	0.0295478	0.194113	0.879013	0.0598649	0.216361	0.787653	11.4408	10	0.324223	11.4469	11	0.406617	-0.00114118	0.015592	0.943098
met-a-523	LAS	X-11485	6			0.554489	0.329003	0.0919191	0.427903	0.436335	0.326753	-0.109538	0.931225	0.912033	4.37284	4	0.357893	5.01621	5	0.413905	0.0309454	0.0403384	0.48577
met-a-524	LAS	X-11491	13			-0.204043	0.260105	0.43277	-0.31915	0.275171	0.246119	-1.04008	0.543879	0.0822153	16.5505	11	0.121894	20.977	12	0.0507178	0.0153711	0.0325152	0.644883
met-a-525	LAS	X-11497	15			0.032364	0.490927	0.947438	-0.261937	0.725599	0.718104	1.12304	2.66997	0.680904	11.7423	13	0.548879	11.9161	14	0.613042	-0.0152676	0.0366252	0.683582
met-a-526	LAS	HWESASXX*	6	Polypeptide	Peptide	-0.186791	0.427269	0.661985	-0.468522	0.41414	0.257923	0.617503	2.05111	0.778371	9.35267	4	0.0528642	9.73196	5	0.0831962	-0.0379837	0.0943077	0.707719
met-a-527	LAS	X-11521	12			0.0125947	0.306894	0.967265	-0.172297	0.436518	0.693059	0.0331852	0.87528	0.970503	9.14084	10	0.518792	9.14149	11	0.608834	-0.00057224	0.0224542	0.98017
met-a-528	LAS	X-11529	12			-0.125508	0.105099	0.232404	-0.190453	0.109731	0.0826272	-0.164683	0.151254	0.301793	12.9114	10	0.228666	13.0933	11	0.287272	0.00559023	0.0148957	0.715281
met-a-529	LAS	X-11530	14			-0.0212328	0.183353	0.907809	0.0125376	0.232796	0.957049	0.0576227	0.302424	0.852074	11.479	12	0.488373	11.5947	13	0.561128	-0.00459751	0.0135191	0.739679
met-a-530	LAS	X-11537	6			-0.337665	0.471152	0.473572	0.154828	0.451537	0.731681	0.177833	2.43453	0.945276	10.3836	4	0.0344387	10.5056	5	0.0621123	-0.0199937	0.0922135	0.838958
met-a-531	LAS	X-11538	19			-0.450221	0.181297	0.0130162	-0.629574	0.255544	0.0137526	-0.539792	0.340547	0.131374	17.5822	17	0.415647	17.6841	18	0.476636	0.00444036	0.0141411	0.757338
met-a-532	LAS	X-11540	8			0.162696	0.292855	0.578519	0.163353	0.391321	0.676358	1.6163	1.09218	0.189398	5.18087	6	0.520833	7.0876	7	0.419816	-0.0534428	0.038703	0.216558
met-a-533	LAS	X-11546	15			0.0854521	0.0969989	0.37834	0.0353129	0.154878	0.819642	-0.0168439	0.224957	0.941453	10.9509	13	0.614933	11.2201	14	0.668664	0.00972922	0.0187501	0.612557
met-a-534	LAS	X-11550	21			0.304319	0.786906	0.698958	-0.357833	1.28416	0.780513	0.621625	3.51363	0.861445	15.6468	19	0.680701	15.6555	20	0.737755	-0.0023715	0.025405	0.926605
met-a-535	LAS	X-11552	17			0.446128	0.230006	0.0524233	0.463175	0.376063	0.218083	-0.0576897	1.12268	0.959696	11.7084	15	0.700952	11.9218	16	0.749343	0.0156819	0.0339462	0.650738
met-a-536	LAS	X-11593--O-methylascorbate*	50	Ascorbate and aldarate metabolism	Cofactors and vitamins	-0.645435	0.342963	0.0598444	-1.01389	0.507968	0.0459372	-1.09382	0.625069	0.0865232	54.0015	48	0.255866	54.8317	49	0.263044	0.00677176	0.00788312	0.394599
met-a-537	LAS	Adrenate (22:4n6)	9	Long chain fatty acid	Lipid	-0.878858	0.524243	0.0936538	-1.11632	0.640378	0.0812936	-2.2105	1.17774	0.102633	8.3344	7	0.304032	10.202	8	0.251133	0.00918008	0.0489238	0.855831
met-a-538	LAS	Homostachydrine*	6	Food component, Plant	Xenobiotics	0.0746425	0.214291	0.727597	0.245559	0.411198	0.550388	0.558632	1.04183	0.620249	1.8332	4	0.766403	2.07353	5	0.83888	-0.0219208	0.0447148	0.649642
met-a-539	LAS	ADSGEGDFXAEGGGVR*	9	Fibrinogen cleavage peptide	Peptide	0.136127	0.2249	0.544995	0.0476353	0.283284	0.866462	-0.735066	0.463394	0.156699	3.63314	7	0.820929	8.21905	8	0.41237	0.00518479	0.0318068	0.874554
met-a-540	LAS	X-11786--methylcysteine	13	Cysteine, methionine, SAM, taurine metabolism	Amino acid	-0.316828	0.250758	0.206417	-0.135216	0.376026	0.719153	-0.59484	1.05745	0.585042	10.356	11	0.498677	10.4299	12	0.5783	0.00939018	0.034542	0.790773
met-a-541	LAS	X-11787	29			-0.250889	0.53536	0.639331	0.0251374	0.638823	0.968612	-0.0592869	0.968998	0.951664	37.9715	27	0.0783128	38.0519	28	0.097421	-0.00340329	0.014236	0.812863
met-a-542	LAS	X-11792	15			-0.00884551	0.128009	0.94491	0.0281852	0.170053	0.868359	-0.247288	0.424851	0.570485	16.1889	13	0.239077	16.6225	14	0.276854	0.0165124	0.0279857	0.565285
met-a-543	LAS	X-11793--oxidized bilirubin*	15	Hemoglobin and porphyrin metabolism	Cofactors and vitamins	0.00661385	0.237749	0.977807	0.0353549	0.27025	0.895915	0.0411056	0.428628	0.925062	15.5566	13	0.273905	15.5682	14	0.34045	-0.00147982	0.0150404	0.923124
met-a-544	LAS	X-11795	12			0.66567	0.436924	0.127624	1.00351	0.651901	0.123717	2.22475	1.43789	0.152846	8.11935	10	0.617181	9.43681	11	0.58164	-0.0360708	0.0314258	0.277765
met-a-545	LAS	X-11799	8			-0.277668	0.123235	0.0242495	-0.13432	0.194943	0.490811	0.128981	0.335539	0.713937	2.24188	6	0.896163	4.14407	7	0.763042	-0.0316916	0.0229783	0.217038
met-a-546	LAS	X-11805	10			-0.31104	0.166778	0.0621816	-0.176729	0.153249	0.248823	-0.218205	0.255384	0.417723	18.782	8	0.0160701	19.3623	9	0.0222828	-0.0136136	0.0273825	0.632446
met-a-547	LAS	X-11818	19			-0.454265	0.385218	0.238303	0.128383	0.558596	0.818223	0.185736	1.01283	0.856666	17.6236	17	0.412948	18.1101	18	0.448424	-0.011916	0.0173954	0.502575
met-a-548	LAS	X-11820	14			-0.11351	0.269995	0.674184	-0.00879043	0.34143	0.97946	0.325124	0.552788	0.567334	13.5369	12	0.331254	14.4736	13	0.341359	-0.0158983	0.0174471	0.380116
met-a-549	LAS	X-11843	3			-0.225588	0.276436	0.414467	-0.125329	0.274003	0.647382	-0.0666769	0.644233	0.934345	2.599	1	0.106931	2.83762	2	0.242002	-0.0154319	0.0509299	0.812701
met-a-550	LAS	X-11845	21			0.210111	0.0831993	0.0115571	0.194247	0.149027	0.192427	0.260561	0.230483	0.272336	15.0722	19	0.717996	15.1301	20	0.768915	-0.00425022	0.017666	0.812451
met-a-551	LAS	X-11847	13			-0.146511	0.206872	0.478809	-0.314505	0.226379	0.164747	0.188542	0.579855	0.751166	25.0033	11	0.0091066	25.8798	12	0.0111622	-0.0249028	0.0401029	0.54727
met-a-552	LAS	X-11849	13			-0.070667	0.096296	0.463039	-0.114069	0.155751	0.463937	0.419101	0.289887	0.176134	5.35373	11	0.912834	8.71928	12	0.726702	-0.0389866	0.0212514	0.093739
met-a-553	LAS	X-11850	8			0.191073	0.186414	0.305368	0.00779159	0.217773	0.971459	0.470048	0.370721	0.251802	10.8192	6	0.0941264	12.2021	7	0.0941066	-0.0267446	0.0305405	0.414865
met-a-554	LAS	X-11852	10			0.11113	0.102636	0.278915	0.153573	0.159859	0.336716	0.257248	0.203589	0.241963	5.9965	8	0.647624	6.7742	9	0.660615	-0.0174577	0.0197962	0.403563
met-a-555	LAS	X-11858	14			0.0771821	0.0929159	0.406162	0.0749362	0.136269	0.582379	0.195171	0.186424	0.315768	11.1095	12	0.519557	11.6635	13	0.555414	-0.0157644	0.021181	0.471035
met-a-556	LAS	X-11859	13			-0.295703	0.543368	0.5863	-0.514309	0.641412	0.422647	-0.911125	1.43885	0.539525	18.9079	11	0.0627669	19.279	12	0.0820146	0.0144081	0.0310097	0.651257
met-a-557	LAS	X-11876	18			-0.0763205	0.200528	0.703502	0.0569988	0.361962	0.874873	0.297993	0.530931	0.582393	10.2333	16	0.854163	10.873	17	0.863087	-0.0132059	0.016511	0.435525
met-a-558	LAS	1-arachidonoylglycerophosphocholine*	21	Lysolipid	Lipid	0.697366	0.384238	0.0695342	1.65185	0.459891	0.000328366	2.12977	0.655872	0.00424007	22.5123	19	0.259507	30.2426	20	0.0660172	-0.0330462	0.0129377	0.019383
met-a-559	LAS	1-palmitoleoylglycerophosphocholine*	14	Lysolipid	Lipid	-0.24953	0.422684	0.554958	-0.273008	0.638395	0.668908	-0.017364	1.52537	0.991105	10.3394	12	0.586214	10.365	13	0.663848	-0.00431844	0.0269721	0.87546
met-a-560	LAS	X-11905	18			-0.116781	0.165151	0.479494	0.140787	0.211131	0.504884	0.129711	0.292363	0.663228	19.1241	16	0.262279	20.3704	17	0.255723	-0.0166157	0.0162719	0.322387
met-a-561	LAS	X-12007	20			0.12723	0.112665	0.258781	0.178845	0.146076	0.220828	0.49697	0.184036	0.0146394	22.0941	18	0.227832	29.1684	19	0.0633828	-0.0385632	0.0160634	0.0273879
met-a-562	LAS	X-12013	9			0.000126665	0.159099	0.999365	-0.114949	0.16892	0.496192	-0.100299	0.257977	0.708987	12.1262	7	0.0964839	12.5781	8	0.127214	0.0120419	0.0235775	0.625244
met-a-563	LAS	Gamma-glutamylmethionine*	8	gamma-glutamyl	Peptide	0.0030817	0.309278	0.99205	0.390994	0.502226	0.436262	0.600844	0.814592	0.488588	3.85329	6	0.696522	4.54543	7	0.71524	-0.0206673	0.024842	0.437289
met-a-564	LAS	Gamma-glutamylthreonine*	10	gamma-glutamyl	Peptide	0.309346	0.273506	0.258038	0.629863	0.58097	0.278295	-0.530867	1.221	0.675211	2.66048	8	0.953827	3.21149	9	0.955316	0.021784	0.0293465	0.47913
met-a-565	LAS	X-12029	40			-0.390291	0.387704	0.314092	-0.487319	0.664512	0.463346	-1.40821	0.667135	0.041423	37.0273	38	0.514285	40.4784	39	0.404908	0.0165652	0.00891703	0.0709726
met-a-566	LAS	X-12038	57			-0.300504	0.374292	0.422055	-0.290061	0.559486	0.60415	-0.500457	1.89497	0.792692	53.3562	55	0.53766	53.3678	56	0.575121	0.00193887	0.0179948	0.914589
met-a-567	LAS	X-12039	15			0.282115	0.188388	0.134258	0.150413	0.236639	0.525024	0.385979	0.381845	0.330545	17.6235	13	0.172344	17.7591	14	0.217974	-0.00718399	0.0227178	0.75685
met-a-568	LAS	X-12040	16			-0.0618244	0.0686878	0.368078	-0.0306997	0.0800223	0.701246	0.0684982	0.107029	0.53251	19.695	14	0.140055	23.0437	15	0.0832155	-0.0336231	0.0217926	0.14516
met-a-569	LAS	X-12056	14			-0.11984	0.130316	0.357776	-0.113267	0.221717	0.609447	0.0820948	0.32549	0.80514	7.51089	12	0.822091	8.03066	13	0.841597	-0.0127696	0.0177121	0.484748
met-a-570	LAS	X-12063	16			-0.220367	0.194023	0.256049	-0.357951	0.229625	0.119032	0.0240322	0.30878	0.939065	23.9461	14	0.0465132	25.7142	15	0.0411364	-0.016208	0.0159417	0.326545
met-a-571	LAS	Gamma-tocopherol	12	Tocopherol metabolism	Cofactors and vitamins	0.419769	0.256256	0.101404	0.319696	0.314998	0.310146	0.445889	0.552369	0.438312	14.2003	10	0.164049	14.2045	11	0.221885	-0.00514903	0.0273831	0.854272
met-a-572	LAS	Gamma-glutamylphenylalanine	37	gamma-glutamyl	Peptide	-0.491806	0.440874	0.264626	-0.638541	0.777579	0.411537	-0.597407	0.867398	0.495531	34.4633	35	0.493854	34.4836	36	0.540756	0.00138366	0.00971241	0.887531
met-a-573	LAS	Isobutyrylcarnitine	11	Valine, leucine and isoleucine metabolism	Amino acid	-0.234008	0.271491	0.388724	-0.149071	0.372946	0.689368	-0.425685	0.570941	0.474939	9.56984	9	0.386417	9.72902	10	0.46458	0.00677452	0.0175089	0.707807
met-a-574	LAS	Pseudouridine	27	Pyrimidine metabolism, uracil containing	Nucleotide	-1.28229	0.821427	0.118511	-1.25946	1.01463	0.214495	-1.95832	2.70131	0.475214	35.8372	25	0.0741074	35.9365	26	0.0928441	0.00720855	0.0273886	0.794557
met-a-575	LAS	Valerate	10	Short chain fatty acid	Lipid	-0.154149	0.492338	0.754208	0.127883	0.701089	0.855264	-1.74895	1.70398	0.334739	7.05942	8	0.530236	8.02585	9	0.531544	0.0349136	0.0355148	0.354365
met-a-576	LAS	Palmitoleate (16:1n7)	10	Long chain fatty acid	Lipid	-0.33861	0.369614	0.359605	-0.430905	0.541475	0.426149	0.370736	0.910005	0.694398	6.89387	8	0.548126	7.64786	9	0.569985	-0.0205498	0.023666	0.410506
met-a-577	LAS	Alpha-ketoglutarate	18	Krebs cycle	Energy	-0.53203	0.283949	0.0609746	-0.647087	0.459359	0.158932	-0.335383	0.696537	0.63668	15.102	16	0.517182	15.1999	17	0.581087	-0.00498689	0.0159381	0.758404
met-a-578	LAS	Erythronate*	48	Aminosugars metabolism	Carbohydrate	0.00996854	0.442584	0.98203	-0.520079	0.643177	0.418739	-0.0673186	1.97435	0.972948	51.915	46	0.254329	51.9168	47	0.288183	0.000761023	0.0189352	0.968115
met-a-579	LAS	Lathosterol	18	Sterol, Steroid	Lipid	0.16697	0.177381	0.346547	0.33344	0.278107	0.230541	0.648092	0.408545	0.132225	11.1294	16	0.801429	12.9713	17	0.738105	-0.0236191	0.0174032	0.193565
met-a-580	LAS	X-12092	27			-0.0300653	0.0637153	0.637021	0.0060285	0.0923527	0.947954	0.0054903	0.112779	0.96156	13.996	25	0.961801	14.2344	26	0.969781	-0.00396989	0.00813155	0.629657
met-a-581	LAS	X-12093	13			0.108976	0.170221	0.522041	-0.0099929	0.189275	0.957895	0.20805	0.342883	0.556322	17.483	11	0.0943796	17.6638	12	0.126288	-0.00778053	0.023068	0.742249
met-a-582	LAS	X-12094	8			0.540858	0.550639	0.325983	0.571057	0.626623	0.362125	2.71471	1.59823	0.140316	8.30947	6	0.216296	11.166	7	0.131541	-0.017974	0.0477226	0.717602
met-a-583	LAS	X-12095--N1-methyl-3-pyridone-4-carboxamide	23	NAD metabolism	Nucleotide	0.0313995	0.390425	0.9359	0.583657	0.468405	0.212746	0.30023	0.768748	0.700068	32.9457	21	0.0468223	33.2079	22	0.0590092	-0.0131735	0.0161631	0.42379
met-a-584	LAS	X-12100--hydroxytryptophan*	43	Tryptophan metabolism	Amino acid	-0.894323	0.462503	0.0531548	-0.93511	0.661315	0.157357	-1.37091	2.07333	0.512175	49.7119	41	0.165083	49.7794	42	0.191283	-0.0105967	0.0212025	0.619834
met-a-585	LAS	X-12116	10			-0.0497954	0.221798	0.822362	-0.0896854	0.352311	0.799061	-0.476355	0.754114	0.545222	6.58439	8	0.582063	6.94474	9	0.642873	0.018439	0.0307168	0.564925
met-a-586	LAS	Eicosenoate (20:1n9 or 11)	13	Long chain fatty acid	Lipid	-0.580832	0.381308	0.127693	-0.986071	0.525306	0.0604992	-1.84338	0.974484	0.0851456	11.1889	11	0.427576	13.1785	12	0.356204	0.0348657	0.0249297	0.189501
met-a-587	LAS	X-12188	20			-0.00300992	0.0667903	0.964055	-0.0587285	0.105235	0.576796	0.113068	0.104221	0.292291	17.4344	18	0.493453	19.5022	19	0.425069	-0.0226046	0.0157195	0.167595
met-a-588	LAS	X-12189	28			0.10227	0.0378729	0.00692652	0.0602184	0.0685734	0.379857	0.0952945	0.0721791	0.198257	17.4669	26	0.8943	17.4831	27	0.918524	0.00155286	0.0121817	0.899545
met-a-589	LAS	X-12206	11			0.0822837	0.467999	0.860435	0.0463205	0.579837	0.936328	-1.353	1.66992	0.438712	10.8451	9	0.286473	11.8129	10	0.297776	0.0322597	0.0359984	0.393515
met-a-590	LAS	X-12212	11			-0.141718	0.225289	0.529317	0.198675	0.301459	0.509867	0.293396	0.381199	0.461221	9.66675	9	0.378131	11.7246	10	0.30391	-0.0251125	0.0181427	0.199663
met-a-591	LAS	X-12216	10			-0.353096	0.243957	0.147793	-0.435733	0.312894	0.163744	-0.13615	0.426125	0.757526	11.1689	8	0.192309	11.7267	9	0.229159	-0.0121943	0.0192929	0.544984
met-a-592	LAS	X-12217	10			0.519679	0.440746	0.238363	0.350167	0.460434	0.446947	0.526239	0.885484	0.568735	15.8632	8	0.0443806	15.8633	9	0.0697908	-0.000267063	0.0306134	0.993253
met-a-593	LAS	X-12230	9			0.109081	0.297886	0.714228	0.0325821	0.360916	0.928068	0.329152	0.582392	0.589603	10.6616	7	0.154077	10.9682	8	0.20351	-0.0109826	0.024479	0.66724
met-a-594	LAS	X-12231	14			0.238553	0.247143	0.334422	0.240489	0.350941	0.493174	-0.11709	0.573862	0.841742	12.6193	12	0.397308	13.1199	13	0.43859	0.0131636	0.019078	0.503329
met-a-595	LAS	X-12236	9			0.351777	0.166283	0.0343845	0.318411	0.282263	0.259294	1.14249	0.487109	0.0514308	2.42147	7	0.932894	5.58452	8	0.693659	-0.0462399	0.0259995	0.118555
met-a-596	LAS	X-12244--N-acetylcarnosine	24	Dipeptide	Peptide	-0.417712	0.456016	0.359666	-0.57573	0.580385	0.321208	-1.54039	1.23872	0.22676	32.1786	22	0.0744012	33.5689	23	0.0716537	0.0199784	0.0204919	0.340189
met-a-597	LAS	X-12253	8			0.126084	0.200531	0.529513	0.210459	0.391751	0.591112	0.565348	1.00814	0.595251	3.34101	6	0.764988	3.54694	7	0.830229	-0.0149406	0.0329237	0.665928
met-a-598	LAS	X-12261	12			0.164258	0.0829647	0.0477195	0.0469547	0.140699	0.738587	-0.13842	0.204088	0.513008	4.19646	10	0.938049	7.14635	11	0.787111	0.0366088	0.0213149	0.116637
met-a-599	LAS	X-12329	27			0.017216	0.0383294	0.653317	0.00961113	0.0574072	0.867039	0.0261083	0.0522553	0.621706	27.1488	25	0.34849	27.22	26	0.397868	-0.00282002	0.0110164	0.800058
met-a-600	LAS	X-10346	14			0.289509	0.153394	0.0591128	0.0895245	0.162795	0.582374	-0.0462793	0.244475	0.853021	20.2006	12	0.0633859	25.0419	13	0.0227928	0.0383949	0.0226403	0.115676
met-a-601	LAS	ADpSGEGDFXAEGGGVR*	7	Fibrinogen cleavage peptide	Peptide	0.924943	0.203354	5.4e-06	0.994654	0.342594	0.00369251	1.62971	0.835333	0.108534	2.51257	5	0.774601	3.31007	6	0.769043	-0.032642	0.0365519	0.412755
met-a-602	LAS	1-eicosatrienoylglycerophosphocholine*	20	Lysolipid	Lipid	-0.0192129	0.288396	0.946884	-0.0190423	0.443856	0.96578	0.566668	0.827807	0.502353	16.6332	18	0.548443	17.2116	19	0.575533	-0.0150815	0.0198302	0.456784
met-a-603	LAS	1-docosahexaenoylglycerophosphocholine*	8	Lysolipid	Lipid	-0.317106	0.497582	0.523934	-0.27123	0.677722	0.689003	2.38722	1.49364	0.161101	3.51543	6	0.741916	7.19062	7	0.409306	-0.0673145	0.0351131	0.103685
met-a-604	LAS	X-12405	8			-0.305668	0.426366	0.473426	-0.468036	0.470313	0.319659	-2.30973	1.22778	0.108968	7.85378	6	0.249012	11.7048	7	0.110693	0.0678604	0.0395632	0.137123
met-a-605	LAS	X-12407	9			-0.181362	0.0996481	0.0687559	-0.0982482	0.199173	0.621815	0.35919	0.415943	0.416437	1.2242	7	0.990359	3.19641	8	0.921433	-0.0357387	0.0254485	0.202995
met-a-606	LAS	X-12428	9			-0.0127955	0.266689	0.961733	-0.0207635	0.30782	0.946221	-0.0563471	0.657102	0.934066	13.4045	7	0.062846	13.4148	8	0.0983518	0.00252673	0.0343509	0.943421
met-a-607	LAS	1-eicosadienoylglycerophosphocholine*	13	Lysolipid	Lipid	-0.370631	0.351784	0.292077	-0.124387	0.417307	0.76565	-0.149595	0.683808	0.830837	14.7511	11	0.194176	14.9471	12	0.244343	-0.00733317	0.0191839	0.709553
met-a-608	LAS	X-12435	30			0.0930963	0.040743	0.0223151	0.0972853	0.0593414	0.101127	0.124569	0.0759399	0.112117	28.8373	28	0.420816	29.0884	29	0.460469	-0.00887459	0.0179723	0.625304
met-a-609	LAS	X-12441--12-hydroxyeicosatetraenoate (12-HETE)	14	Eicosanoid	Lipid	0.0189391	0.129136	0.8834	0.0514655	0.166383	0.757079	-0.0299589	0.420936	0.944433	15.8524	12	0.198091	15.8722	13	0.256098	0.00353783	0.0288629	0.904474
met-a-610	LAS	X-12442--5,8-tetradecadienoate	13	Long chain fatty acid	Lipid	-0.221455	0.26652	0.406023	-0.0544865	0.371863	0.883508	0.455884	0.608535	0.469484	10.3334	11	0.500669	11.8704	12	0.456147	-0.0267239	0.0215561	0.240869
met-a-611	LAS	X-12443	13			-0.127269	0.147967	0.389724	0.0737375	0.224605	0.742686	-0.497127	0.283869	0.107699	11.2901	11	0.41929	13.601	12	0.326907	0.032018	0.0213379	0.161625
met-a-612	LAS	X-12450	30			0.154734	0.303122	0.609724	-0.183833	0.438195	0.674834	0.298751	0.531387	0.578447	32.981	28	0.236444	33.1113	29	0.273274	-0.00339584	0.0102124	0.741973
met-a-613	LAS	X-12456	19			-0.27389	0.233271	0.240345	-0.439525	0.291277	0.13131	-0.84837	0.469777	0.0886716	20.6356	17	0.243015	23.0059	18	0.190363	0.0375317	0.0187856	0.0610677
met-a-614	LAS	X-12465	13			-0.0235253	0.240634	0.92212	-0.0850036	0.342815	0.804167	-0.0152686	0.427641	0.972158	11.0998	11	0.434941	11.1004	12	0.520337	-0.000361231	0.0151372	0.981389
met-a-615	LAS	Octanoylcarnitine	18	Carnitine metabolism	Lipid	0.44714	0.322795	0.165988	0.519036	0.338726	0.125445	0.552301	0.604772	0.374674	31.067	16	0.0131938	31.1511	17	0.0191436	-0.00363997	0.0174905	0.837768
met-a-616	LAS	Alpha-hydroxyisovalerate	15	Valine, leucine and isoleucine metabolism	Amino acid	0.250461	0.267397	0.348932	0.0776851	0.420472	0.85342	0.342493	0.835526	0.688545	11.5603	13	0.563985	11.5742	14	0.640459	-0.0028339	0.0240817	0.908121
met-a-617	LAS	N-acetylthreonine	13	Glycine, serine and threonine metabolism	Amino acid	1.19882	0.639151	0.060703	1.88246	0.756366	0.0128165	1.64834	1.99474	0.42617	16.6755	11	0.117849	16.7621	12	0.158768	-0.00842052	0.0352231	0.815453
met-a-618	LAS	Decanoylcarnitine	15	Carnitine metabolism	Lipid	0.27552	0.289073	0.340532	0.219519	0.356791	0.538383	-0.0897402	0.582164	0.879859	18.858	13	0.127572	19.6247	14	0.142426	0.0139607	0.0192037	0.480125
met-a-619	LAS	1-palmitoylglycerophosphocholine	33	Lysolipid	Lipid	-0.852279	0.58902	0.147912	-0.8359	0.837174	0.318048	-0.190738	1.76974	0.914867	38.4613	31	0.167537	38.6569	32	0.194166	-0.00708857	0.0178519	0.694031
met-a-620	LAS	1-heptadecanoylglycerophosphocholine	10	Lysolipid	Lipid	-0.184802	0.488398	0.705146	-0.0872144	0.604706	0.885322	-1.00981	1.94973	0.618525	12.1042	8	0.146616	12.3951	9	0.191939	0.0220175	0.050208	0.672606
met-a-621	LAS	1-oleoylglycerophosphocholine	16	Lysolipid	Lipid	0.317932	0.623519	0.610122	0.335239	0.727757	0.645052	-0.235121	1.52288	0.879504	25.7209	14	0.0280828	26.0155	15	0.03786	0.00982302	0.0245298	0.694867
met-a-622	LAS	1-stearoylglycerophosphocholine	11	Lysolipid	Lipid	-0.590837	0.531679	0.266453	-0.740283	0.675023	0.272782	-1.58656	1.69451	0.373563	11.4747	9	0.244569	11.9665	10	0.287304	0.0214696	0.0345673	0.549942
met-a-623	LAS	5-dodecenoate (12:1n7)	19	Medium chain fatty acid	Lipid	0.26219	0.263113	0.319011	-0.203896	0.392063	0.603022	0.649476	0.649708	0.331501	17.5903	17	0.415117	18.0329	18	0.453484	-0.0130039	0.019882	0.521827
met-a-624	LAS	Stearidonate (18:4n3)	10	Long chain fatty acid	Lipid	-0.116736	0.402824	0.771973	0.357952	0.500532	0.474521	0.448049	1.07765	0.68851	9.81048	8	0.278581	10.2073	9	0.333969	-0.0265382	0.0362752	0.483038
met-a-625	LAS	10-heptadecenoate (17:1n7)	6	Long chain fatty acid	Lipid	0.0248757	0.535443	0.962945	-0.113854	0.819296	0.889477	2.15092	3.55433	0.57773	3.41584	4	0.49079	3.78469	5	0.580813	-0.0410849	0.0676484	0.57642
met-a-626	LAS	10-nonadecenoate (19:1n9)	6	Long chain fatty acid	Lipid	-0.458621	0.659448	0.486766	0.00199157	0.77733	0.997956	-0.421005	2.07683	0.849251	7.10524	4	0.13043	7.10591	5	0.212882	-0.0377017	0.0485494	0.472535
met-a-627	LAS	Epiandrosterone sulfate	12	Sterol, Steroid	Lipid	-0.132406	0.154072	0.39013	-0.217469	0.218842	0.320356	-0.400402	0.309238	0.224485	7.87964	10	0.640592	8.95991	11	0.625593	0.016849	0.016211	0.323116
met-a-628	LAS	Linolenate [alpha or gamma; (18:3n3 or 6)]	5	Essential fatty acid	Lipid	-0.347041	0.286932	0.226475	-0.243728	0.676983	0.718832	-0.629632	1.16778	0.627213	1.04416	3	0.790568	1.11884	4	0.891272	0.00854523	0.0312701	0.802378
met-a-629	LAS	X-12510--2-aminooctanoic acid	15	Amino fatty acid	Amino acid	-0.0162932	0.255978	0.949248	-0.0210656	0.240305	0.930145	0.133847	0.405341	0.746504	22.2285	13	0.0519216	22.6342	14	0.0664889	-0.00773053	0.01587	0.634287
met-a-630	LAS	X-12524	30			-0.405261	0.672022	0.546477	-0.256555	0.975752	0.792604	0.626123	1.95839	0.75156	32.012	28	0.274023	32.3726	29	0.303759	-0.011889	0.02117	0.578857
met-a-631	LAS	Bilirubin (E,Z or Z,E)*	16	Hemoglobin and porphyrin metabolism	Cofactors and vitamins	0.0147727	0.241327	0.951188	0.0473594	0.282924	0.867061	0.312168	0.537404	0.570553	22.8305	14	0.0630847	23.4628	15	0.0747953	-0.0142276	0.0228479	0.543486
met-a-632	LAS	X-12544	18			0.0964948	0.20928	0.644741	0.0806414	0.304282	0.790993	-0.324134	0.436125	0.468125	18.1423	16	0.315632	19.5077	17	0.30018	0.0178789	0.0162926	0.288725
met-a-633	LAS	X-12556	20			-0.143396	0.33695	0.670421	-0.0811792	0.559023	0.88454	-0.623658	1.06206	0.564354	14.1803	18	0.717267	14.416	19	0.758922	0.00932037	0.0191955	0.633144
met-a-634	LAS	1-arachidonoylglycerophosphoinositol*	18	Lysolipid	Lipid	0.461945	0.440277	0.29408	0.704055	0.563788	0.21174	0.871699	0.87525	0.334102	20.9257	16	0.181385	21.3151	17	0.212511	1.28e-05	0.0192554	0.999478
met-a-635	LAS	X-12627	11			0.428335	0.231007	0.0637096	0.50299	0.427846	0.239741	1.43821	0.955234	0.166429	4.06995	9	0.906748	5.32551	10	0.8684	-0.0316216	0.0282205	0.291501
met-a-636	LAS	X-12644	23			-0.573074	0.414125	0.166413	-0.985375	0.503639	0.0504048	-1.22106	1.00477	0.237754	34.6711	21	0.0306715	35.5022	22	0.0343087	0.0136449	0.0192316	0.485816
met-a-637	LAS	X-12645	20			0.214776	0.261202	0.410929	-0.00875975	0.371544	0.98119	-0.556545	0.663522	0.412597	20.0704	18	0.328869	21.8437	19	0.292104	0.0225421	0.0178751	0.223376
met-a-638	LAS	Asparagine	43	Alanine and aspartate metabolism	Amino acid	-0.225442	0.427038	0.597555	-0.00091838	0.58268	0.998742	-1.1084	0.806353	0.176725	60.2299	41	0.0266997	62.6633	42	0.0209448	0.012688	0.00985827	0.205298
met-a-639	LAS	X-12680	14			0.151945	0.36739	0.679183	0.170541	0.430085	0.691715	-0.500172	0.927395	0.599523	19.4167	12	0.0789565	20.3715	13	0.0863273	0.0219378	0.028559	0.457244
met-a-640	LAS	X-12696	22			0.017535	0.0989583	0.859355	0.0488445	0.198269	0.805408	-0.00506514	0.221421	0.981976	6.66981	20	0.997636	6.69768	21	0.998664	0.00139731	0.00836914	0.869078
met-a-641	LAS	X-12704	12			0.200359	0.187037	0.284068	0.180395	0.245546	0.462541	0.528404	0.66147	0.442947	12.7381	10	0.238688	13.0807	11	0.288084	-0.0182978	0.0352804	0.615294
met-a-642	LAS	X-12712	39			0.0426357	0.0467183	0.361446	-0.0243257	0.0698843	0.727777	0.0253061	0.0880388	0.775377	41.4279	37	0.283533	41.4889	38	0.321119	0.00342015	0.0146532	0.816732
met-a-643	LAS	X-12717	9			-0.0685041	0.168486	0.684312	-0.234108	0.214453	0.274987	0.420268	0.811832	0.620635	9.60184	7	0.212281	10.1234	8	0.256471	-0.0377616	0.0612388	0.556994
met-a-644	LAS	X-12719	12			0.302148	0.183192	0.0990756	0.106613	0.230432	0.643603	0.709257	0.471206	0.163187	14.609	10	0.146979	15.8962	11	0.145028	-0.0285887	0.0304571	0.370026
met-a-645	LAS	X-12726	21			0.262824	0.158007	0.0962397	0.278443	0.214905	0.195095	0.246691	0.199821	0.232046	19.771	19	0.408472	19.7908	20	0.47108	0.0013093	0.00949081	0.891728
met-a-646	LAS	X-12728	43			0.010016	0.0200031	0.616565	0.000226905	0.0273344	0.993377	0.00204577	0.0315199	0.948566	56.9517	41	0.0499144	57.1027	42	0.060038	0.00541881	0.0164399	0.743371
met-a-647	LAS	X-12729	20			0.218783	0.113145	0.0531554	0.162917	0.135201	0.228204	0.310494	0.22723	0.188632	26.4058	18	0.0908353	26.7281	19	0.111148	-0.0108649	0.0231798	0.644895
met-a-648	LAS	X-12734	12			0.0859817	0.0912777	0.346203	0.0628333	0.143705	0.661939	0.0650807	0.200776	0.752505	7.18843	10	0.707544	7.20427	11	0.782308	0.00248935	0.0197829	0.902358
met-a-649	LAS	X-12740	13			-0.090669	0.117887	0.441822	0.0471885	0.171194	0.782822	0.420927	0.255971	0.128333	5.26142	11	0.917848	10.5294	12	0.569617	-0.0418679	0.0182414	0.0423872
met-a-650	LAS	X-12749	44			0.00178401	0.369635	0.996149	-0.334877	0.559313	0.549354	0.306857	0.768226	0.691596	44.2649	42	0.376263	44.4824	43	0.409119	-0.0040509	0.0089171	0.651963
met-a-651	LAS	Stachydrine	7	Food component, Plant	Xenobiotics	-0.0503852	0.127872	0.693561	-0.254652	0.212035	0.229755	0.180178	0.672763	0.799536	3.77844	5	0.581736	3.9028	6	0.689829	-0.0186685	0.0529386	0.738734
met-a-652	LAS	Isovalerylcarnitine	20	Valine, leucine and isoleucine metabolism	Amino acid	-0.120176	0.282936	0.671022	-0.30872	0.439731	0.482638	-0.500724	0.547684	0.372667	19.2044	18	0.379338	19.9117	19	0.39991	0.0103468	0.0127081	0.426178
met-a-653	LAS	Stearoylcarnitine	6	Carnitine metabolism	Lipid	1.20663	0.653546	0.0648506	0.995907	0.86668	0.250513	-3.73301	4.17264	0.421547	3.76759	4	0.438373	5.20284	5	0.39163	0.0916694	0.0765172	0.29704
met-a-654	LAS	1-stearoylglycerophosphoethanolamine	13	Lysolipid	Lipid	0.0442265	0.350182	0.899498	0.244816	0.448947	0.58554	0.884925	0.844918	0.317406	12.8432	11	0.303697	14.2343	12	0.285995	-0.0234701	0.0215016	0.298361
met-a-655	LAS	1-linoleoylglycerophosphocholine	14	Lysolipid	Lipid	-0.0629613	0.620393	0.919165	0.0387492	0.790692	0.960914	-0.346139	1.77005	0.848232	18.1358	12	0.111629	18.1804	13	0.150789	-0.0140452	0.0351846	0.696237
met-a-656	LAS	Bradykinin, des-arg(9)	20	Polypeptide	Peptide	0.0794883	0.107968	0.461599	-0.00263183	0.12799	0.983594	0.022889	0.233759	0.92308	29.5483	18	0.0420761	29.6724	19	0.0561188	0.00523774	0.019053	0.786521
met-a-657	LAS	X-12771	17			-0.00275481	0.193068	0.988616	-0.22511	0.308313	0.465307	-0.0563636	0.569133	0.922423	12.5841	15	0.634386	12.5945	16	0.702142	0.00196639	0.0192898	0.920155
met-a-658	LAS	X-12776	3			0.299125	0.849846	0.724857	-0.135818	2.37259	0.95435	-0.972292	3.04515	0.803246	0.00458203	1	0.946032	0.332533	2	0.846821	0.0251469	0.0439117	0.668906
met-a-659	LAS	Gamma-glutamylisoleucine*	26	gamma-glutamyl	Peptide	0.0754988	0.290015	0.794612	0.198244	0.479635	0.679371	0.209228	0.841558	0.80577	18.7493	24	0.765223	18.7793	25	0.807577	-0.00242408	0.0139969	0.863957
met-a-660	LAS	X-12786	11			0.168726	0.29445	0.56663	0.289501	0.401301	0.470659	0.180497	0.566976	0.757482	10.5205	9	0.31001	10.5212	10	0.396012	-0.00045487	0.0183359	0.98075
met-a-661	LAS	X-12798	11			-0.216436	0.196936	0.271762	-0.209116	0.206837	0.312008	-0.102807	0.283002	0.724787	10.7318	9	0.294539	11.1313	10	0.347382	-0.00861584	0.0148863	0.576935
met-a-662	LAS	X-12816	7			0.092708	0.195954	0.636134	-0.0313403	0.28299	0.911817	0.171852	0.387008	0.675563	4.81786	5	0.438511	4.87894	6	0.559432	-0.00587766	0.0237828	0.814628
met-a-663	LAS	X-12830	12			0.454516	0.175089	0.00943382	0.500738	0.290885	0.0851733	-0.0472613	0.469011	0.921726	6.53362	10	0.768618	7.9516	11	0.717633	0.0244689	0.0205484	0.261235
met-a-664	LAS	X-12833	19			0.177391	0.0400323	9.37e-06	0.129319	0.067536	0.0555168	0.212545	0.0969889	0.0426362	12.9678	17	0.738337	13.1392	18	0.783238	-0.00740751	0.0178937	0.684071
met-a-665	LAS	X-12844	15			0.750873	0.477192	0.115597	0.746915	0.566123	0.187051	-1.06519	1.60218	0.517776	19.8504	13	0.0990048	21.9973	14	0.0786703	0.0399486	0.0336904	0.25694
met-a-666	LAS	X-12847	9			0.403517	0.242879	0.0966347	0.471963	0.254185	0.0633442	0.358484	0.370707	0.365745	13.6966	7	0.0568483	13.7531	8	0.0884332	0.0055646	0.0327591	0.869922
met-a-667	LAS	X-12850	16			0.0566696	0.230599	0.805876	0.227895	0.278783	0.413664	0.137108	0.449306	0.764738	20.3861	14	0.118432	20.451	15	0.155306	-0.00421786	0.0199728	0.83579
met-a-668	LAS	Laurylcarnitine	13	Carnitine metabolism	Lipid	0.181233	0.337607	0.591394	-0.0875352	0.430392	0.838834	1.66411	0.889765	0.0882722	12.72	11	0.312016	16.3781	12	0.174525	-0.0433747	0.024387	0.102921
met-a-669	LAS	X-12851	8			-0.00989556	0.0890295	0.911498	-0.0432378	0.0598592	0.470095	-0.0702261	0.115992	0.567065	18.537	6	0.00502149	20.7092	7	0.00422526	0.0203092	0.0242205	0.43387
met-a-670	LAS	X-12855	20			-0.0970442	0.23332	0.677463	-0.0462968	0.373067	0.901238	0.287471	0.792992	0.721189	14.5535	18	0.692362	14.818	19	0.734093	-0.0118283	0.023	0.613317
met-a-671	LAS	X-12990--docosapentaenoic acid (n6-DPA)	12	Essential fatty acid	Lipid	0.376222	0.321117	0.241355	0.223875	0.409845	0.584898	1.35084	0.806699	0.124967	11.4183	10	0.325869	13.3763	11	0.269443	-0.0444437	0.0339395	0.219653
met-a-672	LAS	Isovalerate	4	Fatty acid metabolism	Lipid	-0.673348	0.377731	0.074649	-0.646388	0.977647	0.508505	6.76334	29.4378	0.839645	0.58372	2	0.746873	0.647588	3	0.885457	-0.124459	0.49248	0.824087
met-a-673	LAS	X-13069	17			-0.27664	0.326486	0.396812	-0.296032	0.439101	0.500199	-1.38438	1.14036	0.243522	17.44	15	0.293246	18.6349	16	0.288049	0.0309508	0.0305308	0.326773
met-a-674	LAS	X-13183--stearamide	11	Fatty acid amide	Lipid	0.421607	0.316079	0.182248	0.198059	0.333359	0.552425	0.36464	0.692127	0.611041	18.3259	9	0.0315752	18.3439	10	0.0494329	0.00323285	0.034433	0.927255
met-a-675	LAS	X-13215	45			-0.27628	0.319829	0.387677	-0.0154196	0.636097	0.98066	0.800473	0.786073	0.314222	33.4601	43	0.851544	35.8154	44	0.805388	-0.014164	0.00922909	0.132181
met-a-676	LAS	7-methylguanine	11	Purine metabolism, guanine containing	Nucleotide	-0.153608	0.388834	0.692807	-0.0376977	0.571011	0.947362	0.352603	1.11385	0.758794	9.78346	9	0.368298	10.0421	10	0.436807	-0.0130618	0.0267779	0.637366
met-a-677	LAS	Phenylacetylglutamine	18	Phenylalanine & tyrosine metabolism	Amino acid	0.00895377	0.270599	0.973604	-0.204576	0.363329	0.573394	-0.181766	0.561662	0.750416	25.3729	16	0.0635156	25.6149	17	0.0817691	0.00747321	0.0191321	0.701237
met-a-678	LAS	Pro-hydroxy-pro	19	Dipeptide	Peptide	0.109017	0.404089	0.787326	-0.0260719	0.630934	0.967039	-2.19806	1.30411	0.110161	13.0643	17	0.731869	16.5587	18	0.553618	0.0379335	0.0202927	0.0789054
met-a-679	LAS	N2,N2-dimethylguanosine	61	Purine metabolism, guanine containing	Nucleotide	0.125606	0.344281	0.715234	0.297772	0.554121	0.591006	0.903192	0.71265	0.210002	69.847	59	0.157757	71.6805	60	0.143666	-0.00995068	0.0079959	0.218247
met-a-680	LAS	Cysteine-glutathione disulfide	9	Glutathione metabolism	Amino acid	0.169692	0.296458	0.567052	0.178974	0.368336	0.627039	-2.58583	1.22063	0.0718868	5.64688	7	0.581532	10.972	8	0.203288	0.102675	0.0444939	0.0543762
met-a-681	LAS	Oleoylcarnitine	12	Carnitine metabolism	Lipid	-0.223099	0.491572	0.649939	0.0457571	0.594462	0.938646	4.14055	1.67557	0.0330406	7.70891	10	0.657246	14.9498	11	0.184808	-0.0945048	0.0351204	0.0226653
met-a-682	LAS	1-arachidonoylglycerophosphoethanolamine*	26	Lysolipid	Lipid	0.671861	0.440915	0.127561	0.654902	0.58759	0.26504	0.598127	1.20827	0.625081	42.554	24	0.0111787	42.5616	25	0.0156281	0.00133248	0.0202644	0.948118
met-a-683	LAS	X-13429	9			-0.269878	0.150008	0.072004	-0.382845	0.194852	0.0494375	-0.185608	0.335144	0.596945	7.22061	7	0.406277	7.30491	8	0.504121	-0.00667736	0.0233584	0.783255
met-a-684	LAS	X-13431--nonanoylcarnitine*	14	Carnitine metabolism	Lipid	0.107208	0.212249	0.613485	0.0767559	0.229381	0.73791	0.333444	0.376003	0.392606	16.959	12	0.151146	17.723	13	0.168323	-0.0123033	0.0167334	0.47631
met-a-685	LAS	X-13435	25			0.338282	0.27764	0.223064	0.500174	0.423874	0.237998	-0.510881	0.607851	0.409297	18.3129	23	0.740304	20.8801	24	0.645789	0.0191022	0.0119221	0.122747
met-a-686	LAS	X-13477	7			0.64581	0.496832	0.19365	0.876189	0.885128	0.322222	1.67833	1.86025	0.408305	3.04391	5	0.693216	3.3964	6	0.757698	-0.0207906	0.0350182	0.578546
met-a-687	LAS	2-palmitoylglycerophosphocholine*	23	Lysolipid	Lipid	0.329538	0.433562	0.447212	-0.21052	0.601333	0.726272	-0.651972	0.743163	0.390253	26.7248	21	0.180148	29.979	22	0.118975	0.0200916	0.0125644	0.124738
met-a-688	LAS	2-oleoylglycerophosphocholine*	18	Lysolipid	Lipid	-0.513301	0.473399	0.278238	-0.762949	0.701494	0.276769	-1.01613	1.74632	0.568762	16.2539	16	0.435383	16.3452	17	0.499505	0.00768791	0.0256424	0.76818
met-a-689	LAS	2-stearoylglycerophosphocholine*	11	Lysolipid	Lipid	0.206481	0.432816	0.633317	0.401467	0.51453	0.435239	-5.41158	1.75047	0.0128983	2.85218	9	0.969868	13.6362	10	0.19024	0.155613	0.0391516	0.00262365
met-a-690	LAS	2-linoleoylglycerophosphocholine*	20	Lysolipid	Lipid	-0.528909	0.444331	0.23391	-0.939173	0.588742	0.110663	-1.0079	1.6689	0.553426	23.1709	18	0.184106	23.2855	19	0.225	0.00634504	0.034049	0.854145
met-a-691	LAS	X-13496	40			0.892875	0.522106	0.0872399	1.60683	0.736755	0.0291869	1.62637	1.93762	0.406513	43.8662	38	0.236774	44.0449	39	0.266612	-0.00760054	0.0193183	0.696195
met-a-692	LAS	1-palmitoylglycerophosphoinositol*	11	Lysolipid	Lipid	-0.09026	0.430631	0.83398	-0.214884	0.485399	0.657986	0.943186	0.887785	0.315727	14.8501	9	0.0951358	17.7136	10	0.0599916	-0.0310224	0.0235491	0.220271
met-a-693	LAS	X-13548	45			0.294481	0.395775	0.456839	0.213193	0.62992	0.735028	0.289699	1.18351	0.807792	38.8034	43	0.653794	38.8034	44	0.693409	5.24e-05	0.0121082	0.99657
met-a-694	LAS	X-13549	20			0.698596	0.648424	0.281312	0.934559	1.10132	0.396117	1.17871	2.20091	0.598822	15.1472	18	0.651836	15.2006	19	0.709767	-0.00497518	0.0215343	0.819893
met-a-695	LAS	X-13553	8			0.265878	0.370898	0.473466	0.15159	0.662385	0.818982	1.12252	0.834479	0.227181	2.15989	6	0.904422	3.8133	7	0.801013	-0.0271797	0.0211376	0.245888
met-a-696	LAS	X-13619	32			0.116589	0.635216	0.854372	-0.00572104	0.825367	0.99447	-1.20893	1.93299	0.536425	38.8618	30	0.128854	39.546	31	0.139602	0.0135363	0.0186261	0.47302
met-a-697	LAS	2-methylbutyroylcarnitine	26	Valine, leucine and isoleucine metabolism	Amino acid	0.351633	0.455396	0.440027	0.768062	0.579396	0.184964	1.45245	1.43645	0.322037	28.4721	24	0.240633	29.2478	25	0.253688	-0.0188742	0.0233402	0.426656
met-a-698	LAS	Hydroxyisovaleroyl carnitine	7	Valine, leucine and isoleucine metabolism	Amino acid	-0.404361	0.253864	0.111199	-0.361248	0.530659	0.496028	-1.05084	0.768187	0.229602	1.31663	5	0.933211	2.306	6	0.889516	0.0262707	0.0264115	0.365565
met-a-699	LAS	Glutaroyl carnitine	32	Lysine metabolism	Amino acid	0.102901	0.278739	0.712004	0.0355164	0.397296	0.928768	0.589846	0.657652	0.376915	33.4991	30	0.301296	34.2471	31	0.314586	-0.01124	0.0137332	0.419552
met-a-700	LAS	X-13658	18			-0.00735316	0.047084	0.875898	-0.0213611	0.0476757	0.654117	-0.00563558	0.0713116	0.937991	24.6899	16	0.0754823	24.6916	17	0.10183	-0.000580055	0.0176455	0.974183
met-a-701	LAS	X-13671	15			-0.47094	0.728527	0.518002	-0.194596	0.805505	0.809103	2.52669	2.29841	0.291572	22.5818	13	0.0469771	25.845	14	0.027086	-0.0428364	0.0312536	0.193699
met-a-702	LAS	2-tetradecenoyl carnitine	19	Carnitine metabolism	Lipid	-0.204626	0.212149	0.334775	-0.115653	0.326337	0.72304	-0.420214	0.470357	0.384119	15.8058	17	0.537642	16.0778	18	0.587115	0.00847954	0.0162574	0.608692
met-a-703	LAS	4-hydroxyhippurate	8	Benzoate metabolism	Xenobiotics	0.227687	0.319314	0.475815	0.118854	0.359844	0.741177	0.115607	1.51605	0.941695	10.9245	6	0.0907366	10.935	7	0.141478	0.00465938	0.0613741	0.941953
met-a-704	LAS	X-13741	11			0.0226476	0.247278	0.927026	-0.0195283	0.289199	0.946163	0.127708	1.08789	0.909129	14.3687	9	0.109801	14.3845	10	0.156165	-0.00496487	0.0499149	0.922948
met-a-705	LAS	1-myristoylglycerophosphocholine	6	Lysolipid	Lipid	-0.0363109	0.273319	0.894311	0.068898	0.358886	0.84776	-0.0619522	0.466583	0.90078	4.48161	4	0.344733	4.48753	5	0.481553	0.0314642	0.0313147	0.361125
met-a-706	LAS	1-oleoylglycerophosphoethanolamine	9	Lysolipid	Lipid	-0.772701	0.627299	0.218027	-0.736647	0.724608	0.309337	-4.43928	3.66147	0.264675	10.8705	7	0.144367	12.4747	8	0.131248	0.041499	0.0840472	0.634746
met-a-707	LAS	1-palmitoylglycerophosphoethanolamine	27	Lysolipid	Lipid	-0.734438	0.415545	0.0771596	-1.01464	0.512735	0.0478303	-0.343979	0.839941	0.68564	43.8696	25	0.0112152	44.3763	26	0.0137661	-0.00802906	0.0149414	0.595764
met-a-708	LAS	3-(3-hydroxyphenyl)propionate	11	Phenylalanine & tyrosine metabolism	Amino acid	-0.0849675	0.131936	0.519571	-0.194473	0.164645	0.237537	0.0174013	0.367578	0.963276	12.2384	9	0.2002	12.3613	10	0.261604	-0.00857576	0.0285278	0.77054
met-a-709	LAS	Tetradecanedioate	21	Fatty acid, dicarboxylate	Lipid	-0.0405066	0.219059	0.853298	-0.377481	0.249594	0.130437	-0.221417	0.412666	0.597804	34.2112	19	0.0173508	34.7003	20	0.0217596	0.00941151	0.0180583	0.608267
met-a-710	LAS	2-hydroxypalmitate	47	Fatty acid, monohydroxy	Lipid	0.11469	0.437284	0.793107	-0.137603	0.563287	0.80701	-0.477035	0.957477	0.620754	63.5073	45	0.035793	64.1904	46	0.0392491	0.00734476	0.010557	0.490178
met-a-711	LAS	Hexadecanedioate	25	Fatty acid, dicarboxylate	Lipid	-0.489091	0.178028	0.00600934	-0.567491	0.265688	0.032685	-0.85497	0.378212	0.0335579	20.1742	23	0.631383	21.4191	24	0.613895	0.0144671	0.0129662	0.276048
met-a-712	LAS	Dihomo-linolenate (20:3n3 or n6)	22	Essential fatty acid	Lipid	-0.159995	0.400071	0.689218	-0.53284	0.554314	0.336421	-0.00296292	1.17633	0.998015	21.817	20	0.350521	21.8392	21	0.408829	-0.00435533	0.0302078	0.886734
met-a-713	LAS	X-13859	42			0.513438	0.32229	0.11114	0.408653	0.526789	0.437901	0.0145169	0.686945	0.983245	37.3985	40	0.587991	38.0898	41	0.600703	0.00738472	0.00888188	0.410663
met-a-714	LAS	Threitol	13	Nucleotide sugars, pentose metabolism	Carbohydrate	0.406163	0.40907	0.320761	0.257894	0.497299	0.604048	-1.47675	0.83932	0.106243	11.478	11	0.404129	17.7842	12	0.122403	0.050135	0.0203937	0.0317709
met-a-715	LAS	X-14056	9			0.0972748	0.349565	0.780802	-0.0988344	0.563076	0.860666	-0.889349	0.88968	0.350785	3.36576	7	0.849233	4.99908	8	0.757675	0.0303753	0.0237676	0.24199
met-a-716	LAS	X-14057	17			0.114009	0.22902	0.618615	-0.0682507	0.359077	0.849252	-1.00119	0.683239	0.163469	9.54958	15	0.847077	12.6549	16	0.697805	0.0386073	0.0219088	0.0983977
met-a-717	LAS	X-14086	13			-0.11388	0.209897	0.587437	0.0457722	0.336356	0.891756	-0.869311	0.87653	0.342628	7.1481	11	0.786966	7.96115	12	0.788159	0.0300199	0.0332929	0.386538
met-a-718	LAS	P-cresol sulfate	15	Phenylalanine & tyrosine metabolism	Amino acid	0.100929	0.189294	0.593907	-0.0455195	0.28332	0.872358	-0.245069	0.346942	0.492425	10.4769	13	0.654551	12.0006	14	0.606255	0.0202352	0.0163928	0.238904
met-a-719	LAS	X-14189--leucylalanine	12	Dipeptide	Peptide	-0.236399	0.187079	0.206362	-0.0256551	0.223217	0.908498	0.274611	0.328961	0.423334	11.1894	10	0.342952	14.876	11	0.188243	-0.0358579	0.019755	0.0995646
met-a-720	LAS	X-14205--alpha-glutamyltyrosine	18	Dipeptide	Peptide	0.359444	0.221362	0.104422	0.327307	0.278354	0.239648	0.914055	0.760807	0.247068	20.1529	16	0.213411	20.8859	17	0.231436	-0.0226353	0.0296728	0.456664
met-a-721	LAS	X-14208--phenylalanylserine	14	Dipeptide	Peptide	-0.181515	0.244091	0.457095	0.0937739	0.238495	0.694179	0.424145	0.433525	0.347207	23.3065	12	0.0252339	28.5724	13	0.00752336	-0.0402764	0.0244603	0.125557
met-a-722	LAS	X-14304--leucylalanine	21	Dipeptide	Peptide	-0.258989	0.176013	0.141179	-0.116541	0.242198	0.630389	-0.369333	0.530204	0.494497	21.2592	19	0.322659	21.314	20	0.378865	0.00499979	0.0225914	0.827209
met-a-723	LAS	X-14374	9			0.0115139	0.623946	0.985277	-0.054383	0.612676	0.92927	-1.30959	2.01805	0.537079	14.3209	7	0.0457601	15.2975	8	0.0536122	0.0310031	0.0448716	0.511864
met-a-724	LAS	X-14450--phenylalanylleucine	5	Dipeptide	Peptide	0.249498	0.3614	0.489965	-0.0294163	0.431287	0.945622	-1.21487	2.09797	0.603159	4.47044	3	0.214942	5.22188	4	0.265279	0.0587729	0.0827646	0.528851
met-a-725	LAS	X-14473	12			-0.262211	0.291311	0.368063	-0.286542	0.400657	0.474498	-1.77333	1.09993	0.13799	9.7286	10	0.464618	11.7487	11	0.382828	0.0455924	0.0320781	0.185658
met-a-726	LAS	X-14541	15			0.256062	0.185908	0.168402	0.222747	0.257025	0.386141	0.103028	0.636662	0.873931	15.9693	13	0.250793	16.0474	14	0.310489	0.00145125	0.036418	0.968776
met-a-727	LAS	X-14588	10			0.410692	1.77117	0.816635	0.330439	2.42571	0.891644	5.89549	4.21174	0.199145	7.48403	8	0.48542	9.52035	9	0.390691	-0.0351135	0.0246066	0.191423
met-a-728	LAS	X-14625	20			-1.19263	0.635828	0.0606953	-0.450649	0.884525	0.610414	-3.34646	1.42986	0.0309796	19.2212	18	0.378325	22.1792	19	0.27543	0.0268729	0.0161461	0.113351
met-a-729	LAS	X-14626	18			0.0199441	0.270258	0.941172	0.487959	0.422995	0.248672	-0.0644475	0.508673	0.900758	15.9888	16	0.453746	16.028	17	0.521848	0.00258251	0.0130292	0.845377
met-a-730	LAS	X-14632	17			0.0138337	0.161457	0.93172	0.12032	0.248176	0.627805	0.08834	0.287774	0.763081	13.1403	15	0.591462	13.2484	16	0.654513	-0.00469384	0.0142734	0.746813
met-a-731	LAS	X-14658	11			0.121445	0.303832	0.689369	-0.0124002	0.359364	0.972474	1.40243	0.958222	0.177342	11.9754	9	0.214702	14.5933	10	0.147609	-0.0542741	0.0386935	0.194257
met-a-732	LAS	X-14662	19			-0.157826	0.0917108	0.0852676	-0.0522099	0.179427	0.771066	0.142723	0.208934	0.503748	6.85779	17	0.985317	10.022	18	0.931185	-0.0226602	0.0127389	0.0931547
met-a-733	LAS	X-14745	13			-0.373711	0.457192	0.413697	-0.111571	0.556149	0.841001	1.07935	2.75215	0.702414	14.4357	11	0.209816	14.8125	12	0.251848	-0.0318765	0.059483	0.6027
met-a-734	LAS	Gamma-glutamylglutamate	10	gamma-glutamyl	Peptide	0.0324348	0.134095	0.808874	-0.0229374	0.299519	0.938957	0.221364	0.55891	0.702412	3.43627	8	0.904079	3.56993	9	0.937376	-0.0103969	0.028438	0.724143
met-a-735	LAS	Octadecanedioate	10	Fatty acid, dicarboxylate	Lipid	-0.378244	0.293788	0.197931	-0.620116	0.498861	0.213844	0.513486	0.762142	0.519464	4.166	8	0.841844	5.93331	9	0.746574	-0.0293929	0.0221098	0.220373
met-a-736	LAS	Leucylleucine	11	Dipeptide	Peptide	0.0301321	0.235859	0.898343	0.0666849	0.424562	0.875192	0.22941	1.05933	0.833379	5.35111	9	0.80269	5.39008	10	0.863645	-0.00567358	0.0287394	0.84789
met-a-737	LAS	7-alpha-hydroxy-3-oxo-4-cholestenoate (7-Hoca)	16	Sterol, Steroid	Lipid	1.34856	0.289543	3.2e-06	1.27252	0.743712	0.0870741	1.12181	1.96607	0.577324	3.69591	14	0.997035	3.71049	15	0.998542	0.00343032	0.0284098	0.905609
met-a-738	LAS	N-Butyl Oleate	10	Fatty acid, ester	Lipid	0.343858	0.411125	0.402939	0.60805	0.688904	0.377434	2.75326	1.48888	0.101599	2.74107	8	0.949541	5.71707	9	0.767867	-0.0494612	0.0286713	0.12279
met-a-739	LAS	Dimethylarginine (SDMA + ADMA)	35	Urea cycle; arginine-, proline-, metabolism	Amino acid	1.13818	0.519701	0.0285189	1.22336	0.745276	0.100697	2.33098	1.30347	0.082915	33.4321	33	0.446288	34.4408	34	0.446662	-0.0136839	0.0137135	0.325615
met-a-740	LAS	Taurolithocholate 3-sulfate	11	Bile acid metabolism	Lipid	0.09994	0.185293	0.589637	0.0817894	0.26976	0.761743	0.222361	0.412464	0.602894	8.37165	9	0.497169	8.48723	10	0.581357	-0.0064944	0.0191034	0.741685
met-a-741	LAS	X-14977--vanillin	9	Food component/Plant	Xenobiotics	-0.365958	0.257478	0.155224	-0.183665	0.52438	0.726149	-0.862629	0.973926	0.405165	3.26893	7	0.85906	3.57718	8	0.893118	0.0165581	0.0298235	0.596045
met-a-742	LAS	Succinylcarnitine	44	Krebs cycle	Energy	-0.617438	0.396583	0.119495	0.181644	0.5607	0.745969	1.00704	0.893484	0.266102	50.8257	42	0.164937	55.7278	43	0.0922797	-0.0207153	0.0102925	0.0505905
met-a-743	LAS	Tryptophan betaine	11	Tryptophan metabolism	Amino acid	-0.105246	0.150643	0.484777	0.10537	0.166071	0.525763	-0.332277	0.435901	0.465403	13.7146	9	0.132847	14.1888	10	0.164555	0.0201284	0.036083	0.59056
met-a-744	LAS	Cyclo(leu-pro)	15	Dipeptide	Peptide	-0.0760439	0.232249	0.743348	0.381488	0.287718	0.18487	0.923257	0.409387	0.0420005	10.4182	13	0.659432	18.32	14	0.192594	-0.0451946	0.0160777	0.0147162
met-a-745	LAS	Chiro-inositol	13	Inositol metabolism	Lipid	-0.00576782	0.0842951	0.945448	0.0590675	0.106254	0.578273	-0.0893723	0.21472	0.685249	13.2222	11	0.27905	13.4406	12	0.337848	0.00984885	0.0231083	0.67818
met-a-746	LAS	5alpha-androstan-3beta,17beta-diol disulfate	17	Sterol, Steroid	Lipid	-0.215303	0.117496	0.0668889	-0.105438	0.208397	0.612893	-0.108411	0.27802	0.702063	10.2057	15	0.806608	10.4094	16	0.844391	-0.00678094	0.0150221	0.658162
met-a-747	LAS	4-androsten-3beta,17beta-diol disulfate 1*	21	Sterol, Steroid	Lipid	-0.194758	0.132504	0.141609	-0.0292124	0.184253	0.874027	0.194523	0.23205	0.412296	17.9497	19	0.5258	21.9532	20	0.343057	-0.0245031	0.0122463	0.0599009
met-a-748	LAS	4-androsten-3beta,17beta-diol disulfate 2*	19	Sterol, Steroid	Lipid	0.383656	0.382921	0.316381	0.321177	0.418827	0.443172	-0.359113	1.35574	0.794284	37.0796	17	0.00328253	37.7935	18	0.00412444	0.0198404	0.0346806	0.574749
met-a-749	LAS	2-hydroxyglutarate	13	Fatty acid, dicarboxylate	Lipid	0.261609	0.382894	0.494454	-0.17437	0.571484	0.760277	0.399981	0.878355	0.657697	11.7902	11	0.37962	11.8237	12	0.45994	-0.00365415	0.0206597	0.862823
met-a-750	LAS	Ergothioneine	3	Food component, Plant	Xenobiotics	0.0492738	0.208112	0.812839	-0.057141	0.377596	0.879717	-0.992497	1.15217	0.54731	0.00755053	1	0.930756	0.889789	2	0.640892	0.162112	0.172593	0.519928
met-a-751	LAS	Palmitoyl sphingomyelin	47	Sphingolipid	Lipid	0.807787	0.520087	0.120381	1.02176	0.664821	0.124321	1.35182	2.05748	0.514511	63.1517	45	0.0382107	63.2567	46	0.0463818	-0.00532544	0.0194727	0.785734
met-a-752	LAS	Phenylalanylphenylalanine	4	Dipeptide	Peptide	-0.7066	0.625522	0.258638	-0.632969	0.66335	0.339982	0.00199716	2.29804	0.999385	3.57484	2	0.167392	3.76483	3	0.288003	-0.0183757	0.0563621	0.775354
met-a-753	LAS	Cis-4-decenoyl carnitine	10	Carnitine metabolism	Lipid	0.636083	0.381085	0.0950907	0.706228	0.42489	0.0964838	0.578187	0.814309	0.497854	12.2944	8	0.138545	12.3047	9	0.196673	0.00200962	0.0245408	0.936747
met-a-754	LAS	15-methylpalmitate (isobar with 2-methylpalmitate)	14	Fatty acid, branched	Lipid	0.136144	0.485199	0.779022	0.629981	0.699849	0.368032	0.255592	1.22317	0.837985	10.9646	12	0.531954	10.9763	13	0.612801	-0.00219877	0.0203096	0.915577

## Sheet: CES
id.exposure	outcome	exposure	nsnp	Pathway	metabolic groups	b_Inverse.variance.weighted..multiplicative.random.effects.	se_Inverse.variance.weighted..multiplicative.random.effects.	pval_Inverse.variance.weighted	b_Weighted.median	se_Weighted.median	pval_Weighted.median	b_MR.Egger	se_MR.Egger	pval_MR.Egger	Q_MR.Egger	Q_df_MR.Egger	Q_pval_MR.Egger	Q_Inverse.variance.weighted	Q_df_Inverse.variance.weighted	Q_pval_Inverse.variance.weighted	egger_intercept	se	pval
met-a-303	CES	Glutamine	8	Glutamate metabolism	Amino acid	1.08496	1.20628	0.368424	0.815362	1.13327	0.471847	0.00710474	2.28497	0.99762	13.0236	6	0.0426632	13.7221	7	0.05635	0.0124112	0.0218775	0.591085
met-a-304	CES	Tryptophan	191	Tryptophan metabolism	Amino acid	-0.0422953	0.35449	0.905027	-0.242312	0.52515	0.644501	-0.552959	1.3001	0.671087	262.965	189	0.000300867	263.197	190	0.000347173	0.00158632	0.00637056	0.803624
met-a-305	CES	Histidine	6	Histidine metabolism	Amino acid	0.701715	1.47405	0.634043	2.69953	1.60677	0.0929381	-0.955641	3.20795	0.780613	7.26141	4	0.122702	7.90112	5	0.16177	0.0174277	0.0293581	0.584703
met-a-306	CES	Leucine	203	Valine, leucine and isoleucine metabolism	Amino acid	-0.0193572	0.304619	0.949332	0.258725	0.47766	0.588059	1.27572	1.21505	0.295013	207.346	201	0.364522	208.596	202	0.360264	-0.00624072	0.00566833	0.272222
met-a-307	CES	Cholesterol	44	Sterol, Steroid	Lipid	0.967137	0.423524	0.0223982	1.24592	0.584444	0.0330235	1.01865	1.11285	0.365233	59.0623	42	0.0420842	59.0659	43	0.0521758	-0.00482874	0.0124404	0.69982
met-a-308	CES	Phenylalanine	5	Phenylalanine & tyrosine metabolism	Amino acid	0.533775	1.6961	0.752984	0.60918	1.92883	0.752132	3.41725	3.44132	0.393904	4.62216	3	0.201649	6.05884	4	0.194797	-0.0297588	0.0308175	0.405452
met-a-309	CES	Creatinine	26	Creatine metabolism	Amino acid	0.132523	0.617931	0.830186	0.743775	0.853223	0.383359	-0.283284	1.42244	0.84382	29.5511	24	0.200076	29.682	25	0.236419	0.00394887	0.0121149	0.747286
met-a-310	CES	Lactate	13	Glycolysis, gluconeogenesis, pyruvate metabolism	Carbohydrate	0.511891	0.482005	0.288234	-0.143224	0.725387	0.84348	-0.0799777	1.59107	0.960811	11.3779	11	0.412166	11.5367	12	0.483564	0.00897402	0.0229022	0.70266
met-a-311	CES	3-hydroxybutyrate (BHBA)	9	Ketone bodies	Lipid	-0.124636	0.147104	0.39685	-0.301594	0.166094	0.0694012	-0.264629	0.213665	0.255442	10.7958	7	0.147779	12.0792	8	0.147703	0.0365731	0.0190939	0.0917592
met-a-312	CES	Arabinose	5	Nucleotide sugars, pentose metabolism	Carbohydrate	0.262229	0.223374	0.240417	0.105144	0.239299	0.660384	-0.154632	0.333342	0.674318	2.55189	3	0.465987	4.99412	4	0.287901	0.0342557	0.0219199	0.216047
met-a-313	CES	Fructose	3	Fructose, mannose, galactose, starch, and sucrose metabolism	Carbohydrate	-0.42859	0.242923	0.0776807	-0.480528	0.774895	0.535179	-1.52258	2.2431	0.620355	0.0240139	1	0.87685	0.283348	2	0.867904	0.0272568	0.0535235	0.70014
met-a-314	CES	Mannose	19	Fructose, mannose, galactose, starch, and sucrose metabolism	Carbohydrate	0.122571	0.269861	0.649684	0.266114	0.409563	0.515853	0.512001	0.592917	0.399867	15.0079	17	0.594913	15.5751	18	0.622176	-0.00980584	0.0130205	0.461687
met-a-315	CES	Pyruvate	14	Glycolysis, gluconeogenesis, pyruvate metabolism	Carbohydrate	0.656608	0.306929	0.0324124	0.555377	0.408721	0.174204	0.208658	0.941653	0.828361	15.2034	12	0.230499	15.5266	13	0.275643	0.0111671	0.0221124	0.622695
met-a-316	CES	Uridine	21	Pyrimidine metabolism, uracil containing	Nucleotide	0.585454	0.473456	0.216253	0.429256	0.783441	0.583753	0.680771	1.69361	0.692196	14.7633	19	0.737518	14.7668	20	0.78959	-0.00108352	0.0182048	0.953161
met-a-317	CES	Linoleate (18:2n6)	17	Essential fatty acid	Lipid	0.279833	0.502928	0.577932	0.229702	0.659014	0.727424	1.65734	1.91198	0.399693	20.3865	15	0.157602	21.146	16	0.172966	-0.0202644	0.0271077	0.46629
met-a-318	CES	Allantoin	19	Purine metabolism, urate metabolism	Nucleotide	-0.150366	0.185938	0.418695	-0.467626	0.266383	0.0791797	-0.549753	0.366084	0.151517	16.2065	17	0.509249	17.8162	18	0.467818	0.0134608	0.0106093	0.22162
met-a-319	CES	Arachidonate (20:4n6)	21	Long chain fatty acid	Lipid	0.734321	0.279306	0.00856141	1.00469	0.401654	0.0123708	1.06813	0.499646	0.0457487	17.4497	19	0.559431	18.1308	20	0.578792	-0.00723965	0.00877214	0.419443
met-a-320	CES	Deoxycholate	17	Bile acid metabolism	Lipid	0.208239	0.11228	0.0636467	0.170024	0.1835	0.354154	0.264394	0.323756	0.426911	10.8632	15	0.76223	10.8997	16	0.815631	-0.00295511	0.0154604	0.850979
met-a-321	CES	Margarate (17:0)	8	Long chain fatty acid	Lipid	-0.20462	0.459121	0.655829	-0.0524428	0.607307	0.931186	0.45442	1.59325	0.785069	7.31558	6	0.292646	7.54583	7	0.374338	-0.0153016	0.0352121	0.679078
met-a-322	CES	Inosine	10	Purine metabolism, (hypo)xanthine, inosine containing	Nucleotide	-0.0201216	0.0794332	0.800025	-0.0238624	0.0926929	0.796843	-0.116456	0.109891	0.320207	9.6384	8	0.291328	11.4683	9	0.244972	0.0174771	0.0141814	0.252789
met-a-323	CES	Isoleucine	18	Valine, leucine and isoleucine metabolism	Amino acid	0.772057	0.756201	0.30727	0.538484	1.00324	0.591445	0.278097	2.13495	0.897985	22.426	16	0.129962	22.5125	17	0.165804	0.00536529	0.0215949	0.806946
met-a-324	CES	Threonine	20	Glycine, serine and threonine metabolism	Amino acid	-0.294259	0.372467	0.429513	0.0923802	0.536436	0.863272	1.69805	1.44393	0.254919	15.2903	18	0.641948	17.3438	19	0.56659	-0.0294179	0.0205289	0.168999
met-a-325	CES	Tyrosine	33	Phenylalanine & tyrosine metabolism	Amino acid	-0.104851	0.497712	0.833148	-0.307522	0.642864	0.632392	-0.14327	2.15531	0.947428	40.8783	31	0.110403	40.8788	32	0.135047	0.000372976	0.0203402	0.985488
met-a-326	CES	Lysine	24	Lysine metabolism	Amino acid	-0.848273	0.617465	0.169504	-1.69449	0.859417	0.0486468	2.19098	2.97527	0.46927	26.1212	22	0.246514	27.4157	23	0.238686	-0.0294643	0.0282185	0.307756
met-a-327	CES	Methionine	22	Cysteine, methionine, SAM, taurine metabolism	Amino acid	0.226234	0.631303	0.720073	-0.391672	0.988357	0.691894	5.73015	2.41551	0.0278259	11.0664	20	0.944482	16.7447	21	0.72646	-0.0492568	0.0206708	0.0272087
met-a-328	CES	Malate	17	Krebs cycle	Energy	-0.435029	0.470399	0.355065	0.306917	0.544925	0.57328	-0.0328203	1.22775	0.979026	27.0405	15	0.0284081	27.2695	16	0.0385829	-0.00689549	0.0193456	0.726477
met-a-329	CES	Palmitate (16:0)	28	Long chain fatty acid	Lipid	-0.133271	0.482462	0.78237	-0.279196	0.595353	0.639099	-0.397303	1.336	0.768537	36.9167	26	0.0760546	36.9808	27	0.0954264	0.00300553	0.0141426	0.833362
met-a-330	CES	Nonadecanoate (19:0)	16	Long chain fatty acid	Lipid	0.297313	0.384629	0.439531	-0.0364913	0.460877	0.936891	-0.204848	0.74893	0.788447	20.8699	14	0.105012	21.7889	15	0.113461	0.0126061	0.016056	0.445461
met-a-331	CES	Stearate (18:0)	43	Long chain fatty acid	Lipid	0.644613	0.375776	0.0862683	0.543336	0.485184	0.262776	0.630069	1.0583	0.554875	53.1096	41	0.0973938	53.1099	42	0.116903	0.000159669	0.0108417	0.988321
met-a-332	CES	Oleate (18:1n9)	20	Long chain fatty acid	Lipid	0.256683	0.474098	0.588223	0.181425	0.588909	0.758029	-3.51327	1.58241	0.0394836	18.374	18	0.431285	24.6089	19	0.173823	0.0545812	0.0220848	0.0236701
met-a-333	CES	Pentadecanoate (15:0)	19	Long chain fatty acid	Lipid	-0.849175	0.434027	0.0504061	-0.649842	0.553031	0.239973	-1.37609	1.19681	0.266144	25.5905	17	0.0822519	25.9288	18	0.101398	0.00895625	0.0188931	0.641496
met-a-334	CES	Myristate (14:0)	23	Long chain fatty acid	Lipid	0.162522	0.340814	0.63346	0.190364	0.44079	0.665836	0.342556	0.691189	0.625321	26.4162	21	0.191022	26.5305	22	0.229601	-0.00375122	0.0124422	0.766004
met-a-335	CES	Pipecolate	16	Lysine metabolism	Amino acid	0.228745	0.21385	0.284778	0.081518	0.325867	0.802466	-0.769381	0.650765	0.256789	8.90913	14	0.836827	11.6418	15	0.705914	0.0277167	0.0167667	0.120555
met-a-336	CES	Ornithine	11	Urea cycle; arginine-, proline-, metabolism	Amino acid	-0.289845	0.630171	0.645555	-0.360946	0.773988	0.640969	3.49007	1.54082	0.0497623	8.88533	9	0.447926	15.6249	10	0.110885	-0.0599549	0.0230945	0.0289239
met-a-337	CES	5-oxoproline	22	Glutathione metabolism	Amino acid	-0.842285	0.445321	0.0585697	-1.01876	0.570542	0.0741651	-0.968951	0.753782	0.21332	25.1337	20	0.196363	25.1897	21	0.239043	0.00224024	0.010618	0.835033
met-a-338	CES	Pantothenate	26	Pantothenate and CoA metabolism	Cofactors and vitamins	0.356093	0.288168	0.216566	0.0736086	0.413697	0.858779	0.592006	0.675662	0.389614	25.3791	24	0.385398	25.538	25	0.432572	-0.00439335	0.0113363	0.701766
met-a-339	CES	4-acetamidobutanoate	35	Guanidino and acetamido metabolism	Amino acid	0.371941	0.383711	0.332383	1.34824	0.565803	0.0171781	1.25194	0.949184	0.196261	38.8227	33	0.223781	40.0313	34	0.220066	-0.0103624	0.0102239	0.318173
met-a-340	CES	Alpha-tocopherol	11	Tocopherol metabolism	Cofactors and vitamins	0.499136	0.35438	0.15899	0.424039	0.494622	0.391279	0.514412	0.920966	0.590088	10.602	9	0.30398	10.6024	10	0.389324	-0.000439779	0.0242335	0.985917
met-a-341	CES	Citrate	45	Krebs cycle	Energy	-0.0558836	0.305552	0.854881	0.0902413	0.489654	0.853781	0.393057	0.967466	0.686555	38.2594	43	0.676753	38.5024	44	0.70557	-0.00489382	0.00992691	0.624531
met-a-342	CES	Glycerate	17	Glycolysis, gluconeogenesis, pyruvate metabolism	Carbohydrate	-0.241672	0.544622	0.657228	-0.777077	0.630692	0.217911	-2.40699	1.91903	0.228937	23.8516	15	0.0676563	26.0489	16	0.0533437	0.031957	0.0271854	0.258108
met-a-343	CES	Guanosine	13	Purine metabolism, guanine containing	Nucleotide	-0.0402759	0.150328	0.788761	-0.0102349	0.221273	0.963107	-0.737821	0.483112	0.154933	8.13454	11	0.701204	10.4792	12	0.573994	0.0364027	0.0237733	0.153948
met-a-344	CES	N-acetylalanine	22	Alanine and aspartate metabolism	Amino acid	-0.480708	0.627139	0.443373	-0.124554	0.954359	0.896162	-2.68542	11.3441	0.815279	18.1757	20	0.575834	18.2136	21	0.635448	0.0180095	0.0925026	0.847598
met-a-345	CES	Urate	21	Purine metabolism, urate metabolism	Nucleotide	-0.664941	0.535113	0.214009	-0.722336	0.62185	0.245401	-0.751368	1.05727	0.485922	27.3016	19	0.0978215	27.3148	20	0.126639	0.00131543	0.0137533	0.924805
met-a-346	CES	Ursodeoxycholate	11	Bile acid metabolism	Lipid	0.084946	0.11042	0.441715	0.149742	0.188377	0.426668	0.486485	0.330773	0.175435	3.97529	9	0.913031	5.79946	10	0.831821	-0.0235158	0.0174112	0.209796
met-a-347	CES	Arginine	22	Urea cycle; arginine-, proline-, metabolism	Amino acid	-0.0142259	0.303917	0.962666	-0.147971	0.480317	0.75803	-0.580466	1.1261	0.611877	16.0882	20	0.711137	16.3671	21	0.748682	0.00814706	0.0154266	0.603229
met-a-348	CES	Ascorbate (Vitamin C)	14	Ascorbate and aldarate metabolism	Cofactors and vitamins	0.110732	0.0858828	0.197282	0.131786	0.0993532	0.184694	0.0622104	0.16128	0.706449	20.4744	12	0.0586273	20.6963	13	0.0791576	0.00565629	0.0156862	0.724673
met-a-349	CES	Heptanoate (7:0)	36	Medium chain fatty acid	Lipid	-0.349289	0.265707	0.188657	-0.169256	0.459264	0.712472	-0.690011	1.11613	0.540552	21.3275	34	0.955486	21.4302	35	0.965198	0.00366933	0.0114501	0.750579
met-a-350	CES	Laurate (12:0)	41	Medium chain fatty acid	Lipid	0.496224	0.269529	0.0656101	0.387575	0.462177	0.401703	-0.203596	0.793264	0.798793	28.0546	39	0.903449	28.9804	40	0.901696	0.00832431	0.00865144	0.341884
met-a-351	CES	Valine	6	Valine, leucine and isoleucine metabolism	Amino acid	0.912057	1.26441	0.470706	0.305567	1.42582	0.830305	1.2345	2.11128	0.590131	8.3105	4	0.0808441	8.3976	5	0.135642	-0.00439715	0.0214749	0.847758
met-a-352	CES	Urea	14	Urea cycle; arginine-, proline-, metabolism	Amino acid	0.174496	0.425026	0.6814	0.221023	0.668551	0.740947	-0.148656	1.47035	0.921139	9.99467	12	0.616429	10.0488	13	0.689937	0.00512636	0.0220283	0.819903
met-a-353	CES	Cortisol	13	Sterol, Steroid	Lipid	-0.94149	0.301191	0.00177266	-1.11335	0.410991	0.00674966	-1.13916	0.733552	0.148718	11.3929	11	0.410961	11.4849	12	0.487885	0.00471301	0.0158142	0.771238
met-a-354	CES	Cortisone	39	Sterol, Steroid	Lipid	-0.681745	0.309058	0.0273924	-0.130445	0.511125	0.798559	-1.23329	0.783169	0.12383	32.4594	37	0.681787	33.0635	38	0.696863	0.0062077	0.00798702	0.441968
met-a-355	CES	Proline	37	Urea cycle; arginine-, proline-, metabolism	Amino acid	0.12852	0.284645	0.651621	0.0346218	0.421849	0.93459	0.0419339	0.535704	0.938053	39.2905	35	0.283577	39.3318	36	0.32303	0.00138662	0.00722828	0.848981
met-a-356	CES	Citrulline	45	Urea cycle; arginine-, proline-, metabolism	Amino acid	0.158303	0.384829	0.680808	0.0648529	0.487231	0.89411	0.159847	1.0625	0.881117	59.5227	43	0.0480628	59.5227	44	0.0591825	-1.66062e-05	0.0106341	0.998761
met-a-357	CES	Biliverdin	18	Hemoglobin and porphyrin metabolism	Cofactors and vitamins	-0.0113198	0.160442	0.943753	0.120319	0.180638	0.50536	0.0500068	0.283629	0.862262	24.1277	16	0.0867514	24.2343	17	0.113207	-0.00316754	0.0119149	0.793753
met-a-358	CES	Serotonin (5HT)	16	Tryptophan metabolism	Amino acid	-0.327441	0.273976	0.232031	-0.228877	0.383627	0.550765	-0.426403	0.653361	0.524567	16.2388	14	0.29901	16.2716	15	0.364236	0.00241107	0.0143438	0.868916
met-a-359	CES	Gamma-glutamylglutamine	20	gamma-glutamyl	Peptide	-0.570982	0.440728	0.195133	-0.51104	0.613948	0.405193	0.0352772	1.08391	0.974395	22.4163	18	0.214025	22.8862	19	0.242389	-0.00965391	0.0157156	0.546712
met-a-360	CES	Gamma-glutamyltyrosine	46	gamma-glutamyl	Peptide	-0.136416	0.340659	0.688827	-0.155212	0.479959	0.746403	0.981485	1.10009	0.377148	52.373	44	0.180992	53.7321	45	0.174603	-0.0119435	0.0111774	0.291104
met-a-361	CES	Hypoxanthine	24	Purine metabolism, (hypo)xanthine, inosine containing	Nucleotide	-0.513181	0.394465	0.193275	-1.00524	0.471807	0.0331205	-1.33611	1.19896	0.277138	39.4613	22	0.0124883	40.4113	23	0.0138154	0.0138932	0.0190905	0.474438
met-a-362	CES	Betaine	22	Glycine, serine and threonine metabolism	Amino acid	-0.273724	0.365085	0.453404	-0.172305	0.452131	0.703132	0.419931	0.902818	0.64686	27.3137	20	0.126666	28.2802	21	0.132382	-0.012092	0.0143741	0.410162
met-a-363	CES	Xanthine	5	Purine metabolism, (hypo)xanthine, inosine containing	Nucleotide	-0.861029	0.999177	0.388832	-0.26278	0.733978	0.720327	1.69148	2.1319	0.485496	7.25338	3	0.0642456	11.5043	4	0.0214445	-0.0716075	0.0540041	0.27677
met-a-364	CES	Phosphate	5	Oxidative phosphorylation	Energy	-0.36187	0.99436	0.715916	-0.752117	1.12862	0.505154	-1.89963	1.50087	0.294986	4.39078	3	0.222242	6.84968	4	0.144048	0.0271742	0.0209651	0.285623
met-a-365	CES	3-methoxytyrosine	16	Phenylalanine & tyrosine metabolism	Amino acid	-0.097367	0.423511	0.818166	-0.152853	0.480433	0.750366	-1.1896	1.29614	0.374263	23.2257	14	0.0566954	24.5467	15	0.0563722	0.0205547	0.0230342	0.387283
met-a-366	CES	Pelargonate (9:0)	35	Medium chain fatty acid	Lipid	-0.818848	0.30464	0.00718977	-0.80823	0.520678	0.120598	-1.87449	1.24735	0.142406	24.6783	33	0.851251	25.4565	34	0.854405	0.0109083	0.0123652	0.384061
met-a-367	CES	Undecanoate (11:0)	28	Medium chain fatty acid	Lipid	0.583484	0.486462	0.230355	0.283837	0.701599	0.685803	-0.168054	1.07703	0.87721	28.7536	26	0.322407	29.4326	27	0.340242	0.00978214	0.0124841	0.440373
met-a-368	CES	Beta-hydroxyisovalerate	22	Valine, leucine and isoleucine metabolism	Amino acid	0.622996	0.267659	0.0199348	1.03948	0.418622	0.0130242	1.06499	0.729653	0.159934	17.7135	20	0.606277	18.1481	21	0.639614	-0.00806286	0.0122302	0.51725
met-a-369	CES	Taurodeoxycholate	13	Bile acid metabolism	Lipid	0.0806137	0.136906	0.555979	-0.120401	0.15439	0.435479	0.0129733	0.483133	0.979058	19.0756	11	0.0597498	19.1129	12	0.0858412	0.00470664	0.0321148	0.886133
met-a-370	CES	X-02973	24			0.0596032	0.615612	0.92287	-0.977699	0.782747	0.211643	-0.165682	1.60125	0.918527	30.2367	22	0.112823	30.2689	23	0.141837	0.00636183	0.01884	0.73867
met-a-371	CES	X-03003	9			0.391207	0.523651	0.455018	0.732498	0.837599	0.381835	1.73531	4.34604	0.701585	5.54025	7	0.594334	5.63791	8	0.687718	-0.018042	0.0577332	0.76376
met-a-372	CES	X-03088	19			0.143641	0.283633	0.612552	0.566552	0.445388	0.203359	0.800363	0.505925	0.13208	13.771	17	0.683241	16.3476	18	0.568299	-0.014748	0.00918767	0.126866
met-a-373	CES	X-03094	32			-0.429624	0.283943	0.130263	-0.43258	0.46353	0.350702	-0.00547847	0.792861	0.994533	22.7851	30	0.82399	23.1307	31	0.844353	-0.00576617	0.00980876	0.561027
met-a-374	CES	Glycerol	18	Glycerolipid metabolism	Lipid	-0.494258	0.416163	0.23497	-0.343897	0.542739	0.52632	-0.222133	0.942637	0.816693	25.3299	16	0.0642174	25.496	17	0.084146	-0.00564211	0.017418	0.750191
met-a-375	CES	Kynurenine	40	Tryptophan metabolism	Amino acid	0.120785	0.305265	0.692346	0.404924	0.467802	0.386716	-0.217337	0.684983	0.752762	40.8247	38	0.347372	41.1528	39	0.376513	0.00449078	0.00812594	0.583741
met-a-376	CES	Mannitol	13	Fructose, mannose, galactose, starch, and sucrose metabolism	Carbohydrate	-0.0293917	0.0597644	0.622866	-0.0587794	0.137617	0.669289	-0.223322	0.295542	0.465741	3.33589	11	0.985501	3.82974	12	0.986316	0.0139187	0.0198061	0.496815
met-a-377	CES	Glycerol 3-phosphate (G3P)	13	Glycerolipid metabolism	Lipid	0.369792	0.512788	0.470823	0.492763	0.698727	0.480667	-1.02053	1.18506	0.407532	12.3911	11	0.334972	14.2757	12	0.283449	0.0244	0.0188643	0.222357
met-a-378	CES	Acetylphosphate	18	Oxidative phosphorylation	Energy	0.905113	0.662819	0.17208	1.40792	0.877244	0.108509	0.247017	2.78902	0.930525	18.3515	16	0.303722	18.4194	17	0.362857	0.00592716	0.0243569	0.81083
met-a-379	CES	Carnitine	222	Carnitine metabolism	Lipid	-0.255597	0.279932	0.361207	0.125769	0.512	0.805959	0.00331959	0.783516	0.996623	235.42	220	0.22656	235.554	221	0.239108	-0.00138752	0.00392057	0.723746
met-a-380	CES	Choline	23	Glycerolipid metabolism	Lipid	0.637861	0.634015	0.314384	0.24477	0.862213	0.776498	2.02417	1.9546	0.312172	20.6378	21	0.481246	21.2025	22	0.508256	-0.0132777	0.0176693	0.460717
met-a-381	CES	N-acetylornithine	17	Urea cycle; arginine-, proline-, metabolism	Amino acid	-0.177546	0.13237	0.179827	-0.104765	0.134574	0.436278	-0.15528	0.191553	0.430251	21.05	15	0.135239	21.0886	16	0.17513	-0.00164546	0.00992466	0.870532
met-a-382	CES	N1-methyladenosine	8	Purine metabolism, adenine containing	Nucleotide	3.40776	1.41317	0.01589	3.62224	1.69773	0.0328771	-0.719712	5.74149	0.904339	9.28145	6	0.158357	10.1362	7	0.180985	0.0283536	0.0381434	0.485352
met-a-383	CES	3-methyl-2-oxovalerate	34	Valine, leucine and isoleucine metabolism	Amino acid	-0.269	0.391052	0.491523	-0.485948	0.505548	0.336437	-1.19983	0.901418	0.192578	41.3949	32	0.12355	43.0904	33	0.112297	0.0113929	0.00995138	0.260759
met-a-384	CES	3-methylhistidine	10	Histidine metabolism	Amino acid	0.0546652	0.124693	0.661096	0.0575851	0.200257	0.773687	-0.255422	0.416643	0.556867	5.95089	8	0.652733	6.58211	9	0.680537	0.0176604	0.0222285	0.449834
met-a-385	CES	3-phenylpropionate (hydrocinnamate)	16	Phenylalanine & tyrosine metabolism	Amino acid	0.144342	0.210103	0.492077	-0.0421322	0.293038	0.885676	0.356055	0.411849	0.401868	16.6109	14	0.277507	17.0414	15	0.316393	-0.00844284	0.0140154	0.556543
met-a-386	CES	Phenylacetate	8	Phenylalanine & tyrosine metabolism	Amino acid	0.346845	0.230124	0.131757	0.411596	0.3563	0.248011	0.620246	0.42068	0.190818	4.00627	6	0.675828	4.76052	7	0.689161	-0.014986	0.0172555	0.418512
met-a-387	CES	Glycerophosphorylcholine (GPC)	18	Glycerolipid metabolism	Lipid	0.046245	0.214106	0.828994	0.0976848	0.210606	0.642771	0.0227318	0.303291	0.941183	27.1313	16	0.0400471	27.1529	17	0.0558632	-0.00299821	0.0103132	0.774785
met-a-388	CES	Aspartate	4	Alanine and aspartate metabolism	Amino acid	0.708469	0.34087	0.0376713	0.838916	0.576368	0.145525	0.384344	1.18062	0.775671	1.65267	2	0.43765	1.74069	3	0.627926	0.010252	0.0345563	0.794687
met-a-389	CES	X-04357	10			0.144431	0.27882	0.604453	0.0738068	0.359738	0.837441	-0.69608	0.513189	0.212015	6.84902	8	0.553006	10.4463	9	0.315575	0.0395903	0.0208737	0.0944534
met-a-390	CES	X-04494	14			0.409549	0.400078	0.30599	0.830221	0.527651	0.11562	0.464588	0.815451	0.579369	16.9951	12	0.149783	17.0038	13	0.199131	-0.0011168	0.0142275	0.938727
met-a-391	CES	X-04495	11			0.379707	0.23657	0.108483	0.403786	0.408828	0.323316	0.800055	0.736951	0.305865	5.23413	9	0.813439	5.63233	10	0.84515	-0.0120928	0.0191637	0.543713
met-a-392	CES	X-04498	23			0.315211	0.293297	0.282502	0.184641	0.390972	0.636741	-0.371882	0.737719	0.619441	24.8066	21	0.255636	26.0234	22	0.250678	0.0136924	0.0134912	0.321699
met-a-393	CES	X-04499--3,4-dihydroxybutyrate	21	Butanoate metabolism	Amino acid	0.303123	0.472399	0.521089	0.352656	0.576963	0.541049	-2.2471	1.87665	0.245877	30.6033	19	0.0446045	33.7692	20	0.0277293	0.038376	0.0273732	0.177054
met-a-394	CES	X-04500	11			0.235823	0.11182	0.0349489	0.340474	0.120297	0.00465056	0.39295	0.226227	0.116404	15.4077	9	0.0803297	16.5136	10	0.0858426	-0.0170663	0.0212331	0.442246
met-a-395	CES	Dihomo-linoleate (20:2n6)	9	Long chain fatty acid	Lipid	0.00563871	0.495327	0.990917	0.525928	0.551252	0.340053	1.70598	1.53127	0.302025	12.8084	7	0.0769177	15.3152	8	0.053299	-0.0386557	0.0330255	0.280108
met-a-396	CES	X-18601	22			0.00387631	0.175042	0.982332	0.045895	0.23968	0.848146	-0.0419721	0.419721	0.92134	27.327	20	0.126311	27.347	21	0.159661	0.0016105	0.0133305	0.905044
met-a-397	CES	2-hydroxystearate	36	Fatty acid, monohydroxy	Lipid	-0.0876461	0.340024	0.796589	0.2996	0.520723	0.565052	0.405425	0.947762	0.671515	31.6683	34	0.582412	31.9834	35	0.614512	-0.00538646	0.00959681	0.57829
met-a-398	CES	X-05426	10			-0.0430246	0.237163	0.856043	-0.335628	0.314151	0.285355	-0.284979	0.868738	0.751304	10.7826	8	0.214324	10.8966	9	0.282862	0.00782395	0.0269014	0.778572
met-a-399	CES	Indolelactate	19	Tryptophan metabolism	Amino acid	-0.215432	0.328414	0.51184	-0.0258849	0.445105	0.953625	0.851594	0.777287	0.288534	17.3247	17	0.432583	19.6297	18	0.354047	-0.0205746	0.0136807	0.150953
met-a-400	CES	Glycylvaline	7	Dipeptide	Peptide	-0.131477	0.10494	0.21025	-0.0584482	0.244772	0.811272	-0.434513	0.882873	0.643453	1.60581	5	0.900546	1.72969	6	0.942806	0.0132297	0.0375874	0.739208
met-a-401	CES	Gamma-glutamylleucine	37	gamma-glutamyl	Peptide	-0.495748	0.383296	0.19588	-0.534624	0.514888	0.299116	0.202942	0.89347	0.821637	43.6279	35	0.150289	44.5636	36	0.15482	-0.00829126	0.00956993	0.392179
met-a-402	CES	Eicosapentaenoate (EPA; 20:5n3)	12	Essential fatty acid	Lipid	0.378774	0.294737	0.198748	0.32703	0.404412	0.418713	0.0197015	0.676424	0.977337	13.7406	10	0.185157	14.2256	11	0.220759	0.0122424	0.0206054	0.565618
met-a-403	CES	Estrone 3-sulfate	13	Sterol, Steroid	Lipid	0.110307	0.0531929	0.0381051	0.15733	0.0872353	0.0713083	0.150843	0.102298	0.168372	7.48787	11	0.758311	7.75776	12	0.803762	-0.00639798	0.0123155	0.613699
met-a-404	CES	Glycocholate	9	Bile acid metabolism	Lipid	0.330496	0.188671	0.0798245	0.514583	0.217945	0.0182227	0.48685	0.282763	0.128787	13.3003	7	0.0651211	14.3966	8	0.0719971	-0.0138705	0.0182607	0.472304
met-a-405	CES	Glycodeoxycholate	7	Bile acid metabolism	Lipid	-0.0952937	0.0961318	0.321548	-0.16321	0.139735	0.24281	0.522812	0.397668	0.245684	2.59071	5	0.762776	5.18197	6	0.520696	-0.0592203	0.0367888	0.16837
met-a-406	CES	Taurochenodeoxycholate	13	Bile acid metabolism	Lipid	0.0426817	0.120604	0.723414	0.0286193	0.191673	0.881307	0.225622	0.234272	0.356202	8.78361	11	0.641858	9.69125	12	0.643026	-0.0121758	0.0127803	0.361207
met-a-407	CES	Taurocholate	16	Bile acid metabolism	Lipid	0.139361	0.0792127	0.0785222	0.132047	0.114957	0.250695	0.22034	0.135132	0.125267	12.6465	14	0.554531	13.2346	15	0.58418	-0.00776503	0.0101248	0.455861
met-a-408	CES	X-05907	12			0.186781	0.413545	0.651516	0.716293	0.593997	0.227861	1.94695	1.06187	0.0966183	7.16586	10	0.709699	10.4364	11	0.491611	-0.0330097	0.0182529	0.100654
met-a-409	CES	Docosahexaenoate (DHA; 22:6n3)	6	Essential fatty acid	Lipid	0.472428	0.421371	0.262216	0.25522	0.535383	0.633571	-1.19903	0.903186	0.255021	1.68795	4	0.792906	5.88913	5	0.317157	0.0596235	0.0290892	0.10973
met-a-410	CES	1-stearoylglycerophosphoinositol	7	Lysolipid	Lipid	0.500015	0.307217	0.103617	0.24018	0.37602	0.522991	-0.121303	0.46717	0.805482	5.08252	5	0.405893	7.79925	6	0.253183	0.033827	0.0206916	0.163015
met-a-411	CES	X-06226	23			-0.360856	0.471236	0.443816	-0.683742	0.628888	0.276937	-1.13291	1.02057	0.279518	25.2294	21	0.237364	26.1062	22	0.247149	0.0100286	0.0117392	0.402587
met-a-412	CES	X-06246	21			-0.385116	0.239971	0.108527	-0.329825	0.40009	0.409725	-0.293584	0.505486	0.568204	17.6732	19	0.544357	17.7172	20	0.606033	-0.00211142	0.0100685	0.836129
met-a-413	CES	X-06267	12			-0.237745	0.426764	0.577468	-0.59563	0.585454	0.308972	-1.49469	1.05447	0.186741	9.68739	10	0.468334	11.3757	11	0.412347	0.021559	0.0165923	0.222982
met-a-414	CES	X-06307	8			-0.114497	0.405181	0.777497	-0.0243503	0.448973	0.956748	0.631691	1.32013	0.649226	10.0532	6	0.122431	10.6504	7	0.15461	-0.0211557	0.0354334	0.572295
met-a-415	CES	X-06350	14			-0.172138	0.379266	0.649923	-0.0177132	0.456046	0.969017	0.198331	0.776305	0.802678	17.1315	12	0.144718	17.5662	13	0.174694	-0.00826344	0.0149741	0.591182
met-a-416	CES	X-06351	5			0.667469	0.817424	0.414185	-0.0724885	0.733807	0.92131	-3.83097	3.88212	0.396487	6.75909	3	0.0799861	9.91135	4	0.0419478	0.0909845	0.0769201	0.322073
met-a-417	CES	Myo-inositol	38	Inositol metabolism	Lipid	-0.103244	0.362068	0.775528	-0.269561	0.450915	0.549967	0.844758	0.714432	0.24479	54.9971	36	0.0222136	58.5734	37	0.0134219	-0.0169086	0.00937742	0.0795188
met-a-418	CES	Glucose	38	Glycolysis, gluconeogenesis, pyruvate metabolism	Carbohydrate	0.0730181	0.442418	0.86891	0.182033	0.610778	0.765677	1.33245	0.937581	0.163875	43.9992	36	0.169018	46.8089	37	0.129511	-0.0148052	0.00976456	0.138196
met-a-419	CES	1,5-anhydroglucitol (1,5-AG)	28	Glycolysis, gluconeogenesis, pyruvate metabolism	Carbohydrate	0.0242123	0.231431	0.916677	-0.0269212	0.378969	0.943367	0.180408	0.63788	0.779551	23.4374	26	0.608104	23.508	27	0.657445	-0.00299622	0.0112733	0.792504
met-a-420	CES	2-hydroxybutyrate (AHB)	18	Cysteine, methionine, SAM, taurine metabolism	Amino acid	-0.0232719	0.252412	0.926541	-0.0723653	0.426668	0.86532	0.509773	0.755846	0.509659	11.6968	16	0.764575	12.2849	17	0.782587	-0.011239	0.0146555	0.45432
met-a-421	CES	3-methyl-2-oxobutyrate	18	Valine, leucine and isoleucine metabolism	Amino acid	0.463599	0.527733	0.379688	0.54528	0.659853	0.408596	-1.40302	1.92369	0.476337	20.1137	16	0.215145	21.3935	17	0.209182	0.0261171	0.0258841	0.327991
met-a-422	CES	1,6-anhydroglucose	15	Glycolysis, gluconeogenesis, pyruvate metabolism	Carbohydrate	0.183871	0.0949098	0.0527058	0.110676	0.168548	0.51141	-0.10786	0.248722	0.671648	6.81268	13	0.911545	8.61487	14	0.854903	0.0190093	0.0141601	0.202422
met-a-423	CES	1-palmitoylglycerol (1-monopalmitin)	14	Monoacylglycerol	Lipid	0.0795884	0.391034	0.838718	0.100425	0.563813	0.85863	1.19819	1.25271	0.357706	14.2325	12	0.286107	15.2813	13	0.290121	-0.0184753	0.019647	0.365576
met-a-424	CES	1-oleoylglycerol (1-monoolein)	16	Monoacylglycerol	Lipid	-0.351091	0.219813	0.110216	-0.368565	0.279036	0.186552	0.668884	0.883709	0.461656	17.5535	14	0.227879	19.3308	15	0.199134	-0.0335639	0.0281911	0.253612
met-a-425	CES	1-stearoylglycerol (1-monostearin)	25	Monoacylglycerol	Lipid	-0.113542	0.301992	0.706933	-0.394081	0.414474	0.341707	-0.458417	0.871316	0.603841	26.2835	23	0.287665	26.488	24	0.328879	0.00588582	0.0139149	0.676233
met-a-426	CES	X-08402	21			0.278421	0.348854	0.424811	0.556677	0.37963	0.142548	0.48224	0.631236	0.454273	36.9415	19	0.00806974	37.2391	20	0.0109528	-0.0047636	0.0121752	0.699963
met-a-427	CES	2-hydroxyisobutyrate	18	Valine, leucine and isoleucine metabolism	Amino acid	0.246719	0.32934	0.453777	0.462948	0.509727	0.363758	0.985089	1.01892	0.348031	13.5704	16	0.630686	14.1708	17	0.65498	-0.0122597	0.0158221	0.449732
met-a-428	CES	X-08766	16			-0.128806	0.295097	0.662483	-0.29213	0.431377	0.498278	0.491758	0.677765	0.480063	15.0598	14	0.374077	16.172	15	0.370715	-0.0142101	0.0139754	0.326499
met-a-429	CES	4-methyl-2-oxopentanoate	14	Valine, leucine and isoleucine metabolism	Amino acid	0.606613	0.543157	0.264068	0.908739	0.656565	0.166334	-1.23896	1.90685	0.528099	18.3084	12	0.106641	19.8637	13	0.0986622	0.0292409	0.028962	0.332598
met-a-430	CES	Phenyllactate (PLA)	18	Phenylalanine & tyrosine metabolism	Amino acid	-0.740718	0.405949	0.0680526	-1.04493	0.516275	0.0429728	-1.11785	1.08995	0.320342	26.9546	16	0.0419907	27.1908	17	0.0553286	0.018411	0.0214903	0.403521
met-a-431	CES	Homocitrulline	7	Urea cycle; arginine-, proline-, metabolism	Amino acid	-0.0670657	0.271424	0.80484	0.00548398	0.429729	0.989818	-0.630426	0.930268	0.528058	3.62438	5	0.604656	4.04414	6	0.670703	0.0173139	0.0267237	0.54563
met-a-432	CES	Aspartylphenylalanine	4	Dipeptide	Peptide	-0.324629	0.390124	0.405343	-0.46232	0.491311	0.346708	0.575347	0.70809	0.501823	0.974251	2	0.61439	3.22524	3	0.358185	-0.0619638	0.0456813	0.246469
met-a-433	CES	Levulinate (4-oxovalerate)	60	Valine, leucine and isoleucine metabolism	Amino acid	-0.00733515	0.266523	0.978044	0.154589	0.418115	0.711584	-0.000676779	0.721699	0.999255	57.7136	58	0.485906	57.7137	59	0.523028	-7.55205e-05	0.0075936	0.992099
met-a-434	CES	Palmitoylcarnitine	10	Carnitine metabolism	Lipid	0.405509	0.340405	0.233553	0.0816269	0.449509	0.855903	-0.325337	0.851252	0.712276	8.72185	8	0.366301	9.68091	9	0.376929	0.0190255	0.0202848	0.375735
met-a-435	CES	X-08988	36			0.201151	0.223974	0.369133	0.25318	0.352564	0.472689	0.442103	0.38935	0.264112	30.638	34	0.633197	31.2466	35	0.649964	-0.00499675	0.00640528	0.44073
met-a-436	CES	X-09026	15			0.123284	0.517426	0.811677	0.378042	0.633098	0.550421	1.68833	2.09586	0.434987	22.8107	13	0.0440048	23.8546	14	0.0477082	-0.0242652	0.0314588	0.454303
met-a-437	CES	X-09108	13			0.356946	0.499075	0.474476	0.622136	0.685707	0.364253	0.712296	1.25047	0.580379	11.765	11	0.381561	11.8694	12	0.456225	-0.0055826	0.0178732	0.76062
met-a-438	CES	Cholate	9	Bile acid metabolism	Lipid	-0.271427	0.118827	0.0223586	-0.169241	0.159242	0.287876	-0.237206	0.312509	0.472611	8.94066	7	0.256945	8.959	8	0.345766	-0.00249532	0.0208237	0.907984
met-a-439	CES	X-09706	22			-0.00516865	0.39263	0.989497	0.415153	0.497292	0.403815	0.170922	0.965375	0.861248	34.0095	20	0.0260604	34.078	21	0.0355491	-0.00341869	0.0170406	0.843021
met-a-440	CES	X-10395	31			-0.304413	0.232076	0.189622	-0.490006	0.312688	0.117097	-0.443472	0.318703	0.17466	36.9694	29	0.147008	37.498	30	0.163069	0.00380542	0.00590999	0.524703
met-a-441	CES	X-10429	21			-0.0648949	0.267662	0.808431	-0.0368244	0.388632	0.92451	0.416794	0.485435	0.401264	20.1445	19	0.385928	21.6317	20	0.360826	-0.0112949	0.00953691	0.250884
met-a-442	CES	X-10500	36			0.035517	0.539481	0.947509	-0.233824	0.661063	0.723557	1.50188	1.65046	0.369242	59.7047	34	0.00416702	61.2572	35	0.00393415	-0.0175613	0.0180605	0.337547
met-a-443	CES	X-10506	12			0.0311138	0.579171	0.957157	-0.131321	0.683209	0.847577	-1.19433	1.64056	0.48331	14.3226	10	0.158778	15.24	11	0.171773	0.0214394	0.0267892	0.442134
met-a-444	CES	X-10510	22			0.586441	0.373817	0.116697	1.07675	0.482485	0.0256363	0.438045	0.924446	0.640741	32.6748	20	0.0366179	32.7256	21	0.0493499	0.00298176	0.0169083	0.861794
met-a-445	CES	1-linoleoylglycerol (1-monolinolein)	14	Monoacylglycerol	Lipid	-0.141064	0.173861	0.41716	-0.112384	0.241799	0.642087	-0.494561	0.472507	0.315874	13.6556	12	0.323242	14.3954	13	0.346598	0.015596	0.019342	0.435744
met-a-446	CES	Indoleacetate	21	Tryptophan metabolism	Amino acid	-0.0611778	0.335444	0.855286	-0.00798362	0.416389	0.984703	0.144909	0.663695	0.829495	30.2853	19	0.0482782	30.495	20	0.0622207	-0.0104031	0.0144496	0.479882
met-a-447	CES	Hyodeoxycholate	16	Bile acid metabolism	Lipid	-0.113635	0.144787	0.432543	-0.110247	0.172821	0.523523	0.154846	0.296097	0.609181	21.1401	14	0.0980968	22.769	15	0.0891692	-0.0170009	0.0163685	0.316581
met-a-448	CES	3-indoxyl sulfate	5	Tryptophan metabolism	Amino acid	-0.508654	0.493705	0.302879	-0.50998	0.438391	0.244707	-4.5061	4.59558	0.399132	8.58057	3	0.0354199	10.7715	4	0.0292552	0.135583	0.154912	0.445874
met-a-449	CES	N-acetylglycine	16	Glycine, serine and threonine metabolism	Amino acid	0.06283	0.137614	0.647981	0.045003	0.196045	0.818438	0.323063	0.278184	0.264928	12.1688	14	0.592747	13.3749	15	0.573362	-0.012009	0.0109349	0.290632
met-a-450	CES	Bilirubin (Z,Z)	11	Hemoglobin and porphyrin metabolism	Cofactors and vitamins	0.0118401	0.0901812	0.895544	0.0940261	0.111664	0.399764	0.152049	0.172594	0.401253	7.5394	9	0.581144	8.51099	10	0.579053	-0.0122371	0.0124148	0.350041
met-a-451	CES	Creatine	8	Creatine metabolism	Amino acid	-0.300977	0.244543	0.218407	-0.0689928	0.367059	0.850907	-0.907706	0.589913	0.174796	4.63276	6	0.591699	5.95818	7	0.544641	0.0217114	0.0188587	0.293425
met-a-452	CES	Erythrose	8	Fructose, mannose, galactose, starch, and sucrose metabolism	Carbohydrate	-0.140581	0.378473	0.710308	-0.472583	0.491019	0.335822	-0.52731	0.970189	0.606365	7.71503	6	0.259733	7.9618	7	0.335975	0.0110503	0.0252249	0.676665
met-a-453	CES	Threonate	18	Ascorbate and aldarate metabolism	Cofactors and vitamins	0.0296596	0.278828	0.915287	-0.0158869	0.360621	0.964861	0.0960285	0.553794	0.864511	22.9752	16	0.114398	23.0035	17	0.149138	-0.00204389	0.0145813	0.890274
met-a-454	CES	X-10810	16			0.0544927	0.25749	0.832396	0.023705	0.28954	0.934749	-0.0361992	0.384637	0.926353	18.2141	14	0.197203	18.3523	15	0.244599	0.00358646	0.011005	0.749325
met-a-455	CES	Cysteine	18	Cysteine, methionine, SAM, taurine metabolism	Amino acid	0.144278	0.308947	0.640501	0.384447	0.430823	0.372203	0.290964	0.54972	0.603868	17.6484	16	0.344882	17.7662	17	0.40373	-0.00396409	0.0121294	0.748043
met-a-456	CES	Pyroglutamylglycine	4	Dipeptide	Peptide	-0.0215345	0.276939	0.93802	-0.137754	0.278864	0.621319	-0.802398	0.844856	0.442484	3.23766	2	0.198131	4.78963	3	0.187866	0.0469827	0.047984	0.430766
met-a-457	CES	N-(2-furoyl)glycine	26	Food component, Plant	Xenobiotics	0.0604859	0.0443054	0.172189	0.0917843	0.0609527	0.132111	0.0673235	0.0737274	0.370251	32.6234	24	0.112272	32.6422	25	0.140259	-0.00142454	0.012134	0.90752
met-a-458	CES	DSGEGDFXAEGGGVR*	13	Fibrinogen cleavage peptide	Peptide	0.00721525	0.211612	0.9728	-0.00384453	0.253875	0.987918	0.161512	0.691184	0.81953	17.5427	11	0.0928151	17.6312	12	0.127355	-0.00655384	0.0278249	0.818118
met-a-459	CES	Pyridoxate	10	Vitamin B6 metabolism	Cofactors and vitamins	-0.150085	0.346205	0.66464	0.097297	0.345131	0.77801	0.816413	0.497065	0.139119	9.55017	8	0.298027	16.2036	9	0.0627492	-0.0384355	0.0162806	0.0458994
met-a-460	CES	Androsterone sulfate	20	Sterol, Steroid	Lipid	0.0432807	0.1063	0.683894	0.139917	0.114941	0.22349	0.19044	0.161726	0.254314	26.866	18	0.081544	29.0054	19	0.0658997	-0.0126322	0.0105509	0.246736
met-a-461	CES	3-carboxy-4-methyl-5-propyl-2-furanpropanoate (CMPF)	13	Fatty acid, dicarboxylate	Lipid	0.148319	0.12675	0.241934	0.0893421	0.153935	0.561653	-0.0390822	0.335941	0.909483	15.4065	11	0.164634	15.9194	12	0.194955	0.0127764	0.0211122	0.557348
met-a-462	CES	3-(4-hydroxyphenyl)lactate	22	Phenylalanine & tyrosine metabolism	Amino acid	-0.0650425	0.343863	0.849973	0.0177733	0.496401	0.971438	-0.94162	0.745584	0.221141	23.1446	20	0.281752	25.1578	21	0.240394	0.0190768	0.0144633	0.20208
met-a-463	CES	Acetylcarnitine	19	Carnitine metabolism	Lipid	-0.103972	0.379368	0.784033	-0.164538	0.480403	0.731975	-1.34758	1.03144	0.208783	22.1033	17	0.18078	24.2768	18	0.146166	0.0234318	0.0181227	0.213324
met-a-464	CES	Serine	34	Glycine, serine and threonine metabolism	Amino acid	0.0390997	0.426726	0.926994	0.0477096	0.492155	0.922774	1.02977	1.24783	0.415338	54.5563	32	0.00773297	55.7746	33	0.00788851	-0.0122404	0.0144798	0.404196
met-a-465	CES	Trans-4-hydroxyproline	6	Urea cycle; arginine-, proline-, metabolism	Amino acid	0.0159792	0.350575	0.963645	0.39327	0.432614	0.363321	0.0713949	0.915583	0.941591	5.63616	4	0.228018	5.64248	5	0.342576	-0.00167052	0.0249466	0.949824
met-a-466	CES	Glutamate	3	Glutamate metabolism	Amino acid	-0.0460428	1.08987	0.966302	-0.723578	0.946172	0.444425	0.793841	21.1154	0.976077	5.38427	1	0.0203191	5.39283	2	0.0674468	-0.0148211	0.371623	0.974624
met-a-467	CES	Hexanoylcarnitine	18	Carnitine metabolism	Lipid	0.00138696	0.209721	0.994723	0.0104587	0.281598	0.970373	0.348825	0.407902	0.405082	16.7204	16	0.403908	17.7513	17	0.404689	-0.0112674	0.0113443	0.335386
met-a-468	CES	Glycine	26	Glycine, serine and threonine metabolism	Amino acid	-0.055223	0.22107	0.802743	0.0359467	0.259852	0.889976	0.139192	0.357591	0.700524	26.3717	24	0.334579	26.9043	25	0.36068	-0.00538864	0.00773955	0.492962
met-a-469	CES	Alanine	39	Alanine and aspartate metabolism	Amino acid	0.0195145	0.363292	0.957162	0.13843	0.505606	0.784246	0.135499	1.37657	0.922121	41.6121	37	0.276863	41.6207	38	0.31604	-0.00115407	0.0131984	0.930793
met-a-470	CES	Glycochenodeoxycholate	14	Bile acid metabolism	Lipid	0.0314345	0.167171	0.850847	0.22461	0.186053	0.227342	0.128118	0.365198	0.731807	26.2212	12	0.00998627	26.4189	13	0.0149278	-0.00598005	0.0198814	0.768726
met-a-471	CES	2-aminobutyrate	45	Butanoate metabolism	Amino acid	-0.21687	0.311969	0.486952	0.21103	0.461808	0.647695	1.51243	0.995743	0.136106	39.6645	43	0.616758	43.0173	44	0.513671	-0.0184796	0.0100924	0.074028
met-a-472	CES	Scyllo-inositol	11	Inositol metabolism	Lipid	0.258827	0.296777	0.38314	0.281833	0.318111	0.375641	0.275094	0.507411	0.600877	17.5901	9	0.0402386	17.5933	10	0.0622239	0.00838327	0.020499	0.691189
met-a-473	CES	Dodecanedioate	7	Fatty acid, dicarboxylate	Lipid	-0.469974	0.265703	0.0769277	-0.531223	0.376708	0.158489	-1.6531	1.03725	0.171875	4.03833	5	0.543911	5.44089	6	0.48863	0.0400229	0.0337947	0.28952
met-a-474	CES	Gamma-glutamylvaline	15	gamma-glutamyl	Peptide	0.252469	0.331434	0.446211	0.100662	0.621801	0.871394	-1.0559	1.79892	0.567281	7.39019	13	0.88094	7.95278	14	0.891771	0.0189344	0.0252436	0.466574
met-a-475	CES	Indolepropionate	16	Tryptophan metabolism	Amino acid	-0.144616	0.214137	0.499456	-0.435848	0.306022	0.154378	-0.426174	0.483634	0.393092	16.2333	14	0.299334	16.7269	15	0.335449	0.00878768	0.0134686	0.524676
met-a-476	CES	Butyrylcarnitine	28	Fatty acid metabolism (also BCAA metabolism)	Lipid	0.103823	0.116471	0.372714	0.12443	0.143431	0.385655	0.151152	0.185474	0.422503	32.4792	26	0.17775	32.6165	27	0.21002	-0.00264572	0.00797874	0.742852
met-a-477	CES	Myristoleate (14:1n5)	15	Long chain fatty acid	Lipid	-0.279215	0.256284	0.275945	-0.334441	0.343471	0.3302	-1.61523	0.590365	0.0169864	9.50016	13	0.734207	15.6592	14	0.334626	0.0395032	0.0159175	0.0275196
met-a-478	CES	Dehydroisoandrosterone sulfate (DHEA-S)	21	Sterol, Steroid	Lipid	0.120616	0.213203	0.571577	0.360242	0.265563	0.174933	-0.221374	0.661938	0.741716	29.5424	19	0.0579185	30.0074	20	0.0697333	0.0107153	0.0195935	0.590826
met-a-479	CES	Propionylcarnitine	37	Fatty acid metabolism (also BCAA metabolism)	Lipid	-0.57316	0.294104	0.0513154	-0.0225947	0.411247	0.956185	0.284001	0.621414	0.650478	41.0317	35	0.223047	43.8749	36	0.172269	-0.0137028	0.00879903	0.128394
met-a-480	CES	Caproate (6:0)	36	Medium chain fatty acid	Lipid	-0.0571818	0.41948	0.891572	-0.0617325	0.557376	0.91181	0.104423	1.40141	0.941039	47.9221	34	0.0571191	47.9428	35	0.0712269	-0.00608071	0.0145854	0.679296
met-a-481	CES	Caprylate (8:0)	45	Medium chain fatty acid	Lipid	0.258259	0.361557	0.475044	-0.0390223	0.465214	0.933152	0.028781	0.863781	0.973574	63.3329	43	0.0233713	63.4595	44	0.0288425	0.00275374	0.00939241	0.770789
met-a-482	CES	10-undecenoate (11:1n1)	28	Medium chain fatty acid	Lipid	-0.100251	0.133593	0.453002	-0.252475	0.230575	0.273526	-0.367245	0.22035	0.107588	17.2372	26	0.901743	20.1327	27	0.825141	0.0108792	0.0063934	0.100755
met-a-483	CES	Docosapentaenoate (n3 DPA; 22:5n3)	10	Essential fatty acid	Lipid	0.774946	0.319853	0.0154006	0.82665	0.384846	0.0317136	1.27334	0.955856	0.219511	11.2035	8	0.190435	11.6367	9	0.234571	-0.0527425	0.0283107	0.095358
met-a-484	CES	X-11204	41			-0.242145	0.36331	0.505093	-0.135907	0.550362	0.804953	2.07565	1.4877	0.170849	33.6158	39	0.713526	36.2143	40	0.64139	-0.0238512	0.0147963	0.115034
met-a-485	CES	X-02269	9			0.364668	0.19741	0.0647093	0.467981	0.238101	0.0493594	0.483405	0.80405	0.56665	9.68261	7	0.207285	9.715	8	0.285602	-0.00527025	0.0344416	0.8827
met-a-486	CES	Phenol sulfate	13	Phenylalanine & tyrosine metabolism	Amino acid	0.140126	0.22086	0.525783	-0.0643954	0.276086	0.815572	-0.210387	0.654361	0.753847	13.7289	11	0.248361	14.1361	12	0.292099	0.0147884	0.0258883	0.579322
met-a-487	CES	X-06126	13			0.171095	0.169479	0.312717	0.167639	0.265072	0.527105	0.111703	0.721301	0.879734	8.5261	11	0.665544	8.53345	12	0.742178	0.00220811	0.0257549	0.933217
met-a-488	CES	X-07765	13			0.096509	0.127931	0.450619	0.157093	0.146697	0.284229	0.407717	0.211764	0.0804212	13.3588	11	0.27052	17.1598	12	0.143685	-0.0266169	0.0150453	0.104554
met-a-489	CES	X-11247	20			-0.147139	0.122746	0.230633	-0.252087	0.169649	0.137296	-0.315694	0.321777	0.33955	22.1908	18	0.223626	22.5892	19	0.255923	0.00946317	0.0166469	0.576744
met-a-490	CES	X-11261	16			-0.0182364	0.127283	0.886073	-0.0566264	0.222954	0.799509	-0.111153	0.422126	0.796142	8.11299	14	0.883357	8.17115	15	0.916738	0.00332372	0.0137823	0.812928
met-a-491	CES	Bilirubin (E,E)*	10	Hemoglobin and porphyrin metabolism	Cofactors and vitamins	0.174016	0.121303	0.151412	0.131428	0.143009	0.358088	0.16304	0.236261	0.509662	8.33451	8	0.401495	8.33771	9	0.500504	0.00070258	0.0126849	0.957188
met-a-492	CES	X-02249	11			-0.159568	0.306861	0.603063	0.26474	0.452079	0.558141	-0.147208	1.11838	0.898176	9.45773	9	0.396137	9.45787	10	0.489269	-0.000295295	0.0255766	0.99104
met-a-493	CES	Heme*	12	Hemoglobin and porphyrin metabolism	Cofactors and vitamins	0.590715	0.274908	0.0316527	0.350346	0.348972	0.315409	0.526218	0.642131	0.431606	13.9549	10	0.175061	13.9725	11	0.23452	-0.00390246	0.0226562	0.866372
met-a-494	CES	X-11299	12			-0.133927	0.122075	0.272602	-0.104254	0.176807	0.555425	0.0259832	0.650378	0.968919	9.63765	10	0.472837	9.70062	11	0.5575	-0.00821562	0.0327399	0.806944
met-a-495	CES	X-11315	28			0.161618	0.174165	0.353428	0.160206	0.315009	0.611049	0.207981	0.382004	0.590773	18.9485	26	0.838596	18.9694	27	0.871113	-0.0012366	0.00854974	0.886114
met-a-496	CES	X-11317	44			-0.153941	0.343966	0.65448	-0.415549	0.480493	0.387128	-0.538504	0.818302	0.514081	52.986	42	0.119191	53.3257	43	0.134433	0.00467538	0.00901029	0.606558
met-a-497	CES	1-linoleoylglycerophosphoethanolamine*	13	Lysolipid	Lipid	-0.683256	0.314378	0.0297533	-0.613292	0.388722	0.114631	-0.154212	0.844645	0.858452	14.3211	11	0.21573	14.9186	12	0.245919	-0.0134927	0.0199181	0.51214
met-a-498	CES	X-11327	39			0.514973	0.348288	0.139251	0.774542	0.489396	0.113502	1.12993	0.986088	0.259207	43.6129	37	0.210786	44.1378	38	0.228151	-0.00707959	0.0106093	0.508722
met-a-499	CES	X-11334	23			0.162412	0.347324	0.640064	-0.464716	0.434571	0.284905	-1.44233	0.958509	0.147278	27.0022	21	0.17078	31.0952	22	0.0941831	0.0283936	0.0201127	0.170865
met-a-500	CES	3-dehydrocarnitine*	25	Carnitine metabolism	Lipid	-0.132646	0.266659	0.618881	0.100517	0.4403	0.819419	-0.0696986	0.880271	0.937575	19.2136	23	0.688762	19.2193	24	0.740193	-0.00123453	0.0162448	0.94008
met-a-501	CES	Pyroglutamine*	18	Glutamate metabolism	Amino acid	0.0254255	0.15416	0.868999	-0.0503957	0.251756	0.841342	-0.271434	0.47527	0.575857	11.821	16	0.756206	12.2777	17	0.783039	0.00985265	0.0145799	0.508837
met-a-502	CES	C-glycosyltryptophan*	21	Tryptophan metabolism	Amino acid	1.36542	0.638098	0.0323682	1.63549	0.868977	0.0598237	3.56433	1.39867	0.0196265	22.6598	19	0.252657	26.2937	20	0.15633	-0.027563	0.0157905	0.097041
met-a-503	CES	X-11374	18			-0.148949	0.187819	0.42775	-0.148758	0.220843	0.50057	-0.607466	0.444152	0.190311	28.883	16	0.0247368	31.2172	17	0.0187908	0.0246476	0.0216755	0.272234
met-a-504	CES	X-11381	17			0.0470665	0.325868	0.885157	0.109205	0.557009	0.844566	1.16169	1.12678	0.318886	9.21523	15	0.865997	10.3393	16	0.848321	-0.0189755	0.017898	0.305826
met-a-505	CES	X-03056--N-[3-(2-Oxopyrrolidin-1-yl)propyl]acetamide	30	Polyamine metabolism	Amino acid	0.246248	0.136048	0.0702941	0.288223	0.301179	0.338577	-0.04029	0.423039	0.924803	10.7342	28	0.998651	11.3576	29	0.998632	0.00669958	0.00848518	0.436419
met-a-506	CES	X-11412	46			0.260023	0.331156	0.432337	0.700825	0.456743	0.124932	0.915096	1.07726	0.400219	51.1298	44	0.213973	51.605	45	0.23137	0.014283	0.00962869	0.144944
met-a-507	CES	X-01911	17			-0.0963246	0.113832	0.397442	-0.112856	0.200746	0.573993	0.559645	0.445271	0.228023	7.63276	15	0.937661	10.055	16	0.863743	-0.0273625	0.0175813	0.140471
met-a-508	CES	X-11422--xanthine	8	Purine metabolism, (hypo)xanthine/inosine containing	Nucleotide	1.33854	0.515809	0.00945851	0.92877	0.6918	0.179421	2.40218	1.55444	0.173211	6.40009	6	0.379894	6.96637	7	0.43239	-0.025296	0.0347182	0.493685
met-a-509	CES	X-11423--O-sulfo-L-tyrosine	51	Phenylalanine & tyrosine metabolism	Amino acid	-0.42023	0.320512	0.189817	-0.352008	0.471777	0.455588	-0.376611	0.997118	0.707285	52.0427	49	0.35633	52.045	50	0.394242	0.0070356	0.0109201	0.522338
met-a-510	CES	X-09789	12			-0.148642	0.142877	0.298175	-0.357281	0.233667	0.12626	-0.617153	0.641667	0.358831	6.45669	10	0.775547	7.03461	11	0.796274	0.018668	0.0245564	0.464675
met-a-511	CES	X-11437	15			-0.0444911	0.0648139	0.492433	-0.0270438	0.119686	0.821235	-0.203786	0.15559	0.21295	4.84676	13	0.978413	6.51781	14	0.951708	0.0166983	0.0129175	0.218622
met-a-512	CES	X-11438	24			0.0376513	0.195645	0.847392	-0.17727	0.272849	0.515886	-0.59398	0.377293	0.129685	21.656	22	0.480574	25.3625	23	0.331871	0.0204091	0.0106009	0.067227
met-a-513	CES	X-11440	19			-0.243736	0.111747	0.0291735	-0.289368	0.155275	0.06238	-0.361992	0.184251	0.0660136	15.3723	17	0.568687	16.0728	18	0.587468	0.00709509	0.00847722	0.414226
met-a-514	CES	X-11441	15			0.15298	0.0999621	0.125924	0.104444	0.179344	0.56032	0.144569	0.241012	0.558923	6.52093	13	0.925126	6.52286	14	0.951546	0.000447616	0.0101876	0.965622
met-a-515	CES	X-11442	18			0.0854124	0.131343	0.515497	0.0601584	0.175201	0.731322	-0.0562269	0.220892	0.802317	14.6511	16	0.550329	15.3274	17	0.571909	0.00729391	0.00886871	0.422919
met-a-516	CES	X-11444	13			-0.126533	0.252755	0.616643	-0.0665785	0.366227	0.855743	-0.165023	0.67289	0.810782	9.36277	11	0.588446	9.36676	12	0.671326	0.000959894	0.0151887	0.950743
met-a-517	CES	X-11445--5-alpha-pregnan-3beta,20alpha-disulfate	15	Sterol/Steroid	Lipid	-0.0754826	0.130409	0.562713	-0.12636	0.162583	0.437039	-0.277857	0.47639	0.569702	16.4286	13	0.226759	16.6763	14	0.273837	0.0117128	0.0264533	0.665208
met-a-518	CES	X-11452	6			-0.299733	0.157043	0.0563129	-0.292748	0.297193	0.324603	-0.0962379	0.862771	0.916557	2.14199	4	0.709663	2.20214	5	0.820526	-0.00762742	0.0310983	0.818319
met-a-519	CES	X-11469	18			0.228565	0.160985	0.155668	0.262031	0.201403	0.19325	-0.306248	0.710498	0.672195	22.3989	16	0.130771	23.2362	17	0.141719	0.0230277	0.029777	0.450598
met-a-520	CES	X-11470	9			0.331757	0.249724	0.184014	0.31402	0.442075	0.477498	0.361865	0.988404	0.725097	4.34099	7	0.739771	4.34204	8	0.825021	-0.000785761	0.0242313	0.975036
met-a-521	CES	X-11478	11			-0.155283	0.237777	0.513716	-0.1207	0.286096	0.673107	0.132908	0.427965	0.763208	13.2392	9	0.152079	14.2192	10	0.163225	-0.0143899	0.0176299	0.435441
met-a-522	CES	X-11483	12			-0.111714	0.106413	0.293801	-0.152581	0.149703	0.308095	-0.112324	0.166014	0.514007	11.1905	10	0.342868	11.1906	11	0.42744	5.87081e-05	0.0118269	0.996137
met-a-523	CES	X-11485	6			-0.238458	0.210158	0.256519	-0.252845	0.323965	0.435114	0.156725	0.743997	0.843454	3.05443	4	0.548758	3.3744	5	0.642472	-0.0176509	0.0312046	0.601853
met-a-524	CES	X-11491	13			0.0133355	0.180802	0.941204	-0.190404	0.21605	0.378159	0.274716	0.413464	0.520104	16.4853	11	0.124049	17.2335	12	0.141021	-0.0259127	0.0219711	0.261093
met-a-525	CES	X-11497	15			0.251579	0.417489	0.546775	0.419874	0.558347	0.452054	0.676665	2.20501	0.763797	14.6572	13	0.32924	14.7008	14	0.398911	-0.00592771	0.0301506	0.847178
met-a-526	CES	HWESASXX*	6	Polypeptide	Peptide	0.228906	0.288888	0.428144	0.132672	0.353213	0.707204	0.326247	1.48987	0.837388	6.69747	4	0.152766	6.70496	5	0.243523	-0.00449971	0.0672353	0.949853
met-a-527	CES	X-11521	12			0.329144	0.128197	0.0102438	0.322734	0.327653	0.324631	0.493702	0.679225	0.483979	2.57333	10	0.989764	2.64224	11	0.99466	-0.00457052	0.0174101	0.798249
met-a-528	CES	X-11529	12			-0.15899	0.071388	0.0259389	-0.116092	0.0907383	0.200749	-0.134444	0.102742	0.219959	10.2125	10	0.422053	10.3351	11	0.500517	-0.00353796	0.010209	0.73611
met-a-529	CES	X-11530	14			0.296876	0.175762	0.0912048	0.175787	0.180054	0.328915	-0.135063	0.233508	0.573683	12.0041	12	0.44535	17.8361	13	0.163844	0.025323	0.0104878	0.0326417
met-a-530	CES	X-11537	6			-0.697728	0.192079	0.000280681	-0.600722	0.339897	0.0771675	-0.767617	1.19255	0.554832	2.95271	4	0.565769	2.95631	5	0.706722	0.0026932	0.0449363	0.955083
met-a-531	CES	X-11538	19			-0.354007	0.153967	0.0214909	-0.353072	0.20496	0.0849533	-0.583662	0.282316	0.0542687	20.0518	17	0.271587	21.1643	18	0.271206	0.0113541	0.0116914	0.345089
met-a-532	CES	X-11540	8			-0.150538	0.335534	0.653683	-0.241952	0.330082	0.463554	0.808449	1.32273	0.563491	14.4274	6	0.0252094	15.7845	7	0.0271599	-0.0350477	0.0466531	0.480924
met-a-533	CES	X-11546	15			0.0356403	0.0773786	0.645088	0.100946	0.117719	0.391162	0.00456665	0.172914	0.979331	11.9544	13	0.531383	11.9966	14	0.606577	0.0029746	0.01449	0.840527
met-a-534	CES	X-11550	21			0.801222	0.778582	0.303443	1.09813	0.98459	0.264715	-0.410581	3.1129	0.896453	25.4769	19	0.145437	25.6943	20	0.176148	0.00906533	0.0225141	0.691699
met-a-535	CES	X-11552	17			0.529404	0.274421	0.0537107	0.587178	0.321832	0.0680785	-1.19247	1.11916	0.303499	24.4754	15	0.0574482	28.5624	16	0.0270597	0.0532229	0.0336291	0.134355
met-a-536	CES	X-11593--O-methylascorbate*	50	Ascorbate and aldarate metabolism	Cofactors and vitamins	0.16496	0.27902	0.554379	0.371064	0.390166	0.341583	0.164186	0.512969	0.750305	60.9109	48	0.0999344	60.9109	49	0.118269	1.16433e-05	0.00644642	0.998566
met-a-537	CES	Adrenate (22:4n6)	10	Long chain fatty acid	Lipid	0.193928	0.385917	0.615307	0.442193	0.453042	0.329038	0.185924	1.01959	0.859842	13.9444	8	0.0832252	13.9446	9	0.124311	0.000228664	0.0266763	0.993371
met-a-538	CES	Homostachydrine*	6	Food component, Plant	Xenobiotics	-0.372803	0.128984	0.00384867	-0.383195	0.312318	0.219846	0.206957	0.79179	0.806707	0.694843	4	0.951963	1.29233	5	0.935719	-0.0264673	0.034241	0.482678
met-a-539	CES	ADSGEGDFXAEGGGVR*	10	Fibrinogen cleavage peptide	Peptide	0.0365725	0.220656	0.868358	0.00295692	0.287187	0.991785	0.134479	0.470159	0.782124	15.1148	8	0.0569508	15.2235	9	0.0849771	-0.00500197	0.0208571	0.8165
met-a-540	CES	X-11786--methylcysteine	13	Cysteine, methionine, SAM, taurine metabolism	Amino acid	0.103458	0.208569	0.619866	0.159875	0.283062	0.572207	0.916183	0.816007	0.285446	11.0244	11	0.441223	12.0877	12	0.438665	-0.0274578	0.0266576	0.325119
met-a-541	CES	X-11787	29			0.276333	0.38884	0.477296	-0.233662	0.514441	0.649681	-0.346147	0.690089	0.620016	30.9749	27	0.272171	32.3383	28	0.260963	0.011017	0.0101058	0.285275
met-a-542	CES	X-11792	14			-0.0710366	0.106378	0.504277	-0.0946179	0.140038	0.499259	-0.464323	0.332838	0.188287	12.9762	12	0.370775	14.65	13	0.329707	0.00424436	0.029346	0.88722
met-a-543	CES	X-11793--oxidized bilirubin*	15	Hemoglobin and porphyrin metabolism	Cofactors and vitamins	0.0233636	0.175498	0.894092	0.084165	0.203934	0.679822	0.311513	0.301193	0.319871	12.9647	13	0.450541	14.334	14	0.425133	-0.0123855	0.0105842	0.262934
met-a-544	CES	X-11795	12			0.499836	0.309961	0.106837	0.589326	0.525774	0.262341	-0.142421	1.16544	0.905159	7.13163	10	0.712962	7.47063	11	0.759791	0.0147753	0.0253767	0.573298
met-a-545	CES	X-11799	8			0.0310151	0.16597	0.851761	-0.0663995	0.162487	0.682799	-0.273371	0.349642	0.464024	10.5367	6	0.103796	12.2562	7	0.0924415	0.0234507	0.0236988	0.360614
met-a-546	CES	X-11805	10			0.0861691	0.106984	0.420566	0.162892	0.114213	0.153806	0.0714348	0.163832	0.674346	13.4705	8	0.0966532	13.4967	9	0.14139	0.00219341	0.0176073	0.903934
met-a-547	CES	X-11818	19			-0.0890353	0.312028	0.775381	-0.336303	0.424413	0.42813	-0.675023	0.806169	0.414029	19.2222	17	0.315927	19.9276	18	0.336913	0.0109927	0.0139181	0.440517
met-a-548	CES	X-11820	14			-0.168304	0.183764	0.359734	-0.0855286	0.265104	0.746981	-0.304325	0.404095	0.465907	11.0004	12	0.528884	11.1497	13	0.598278	0.00492349	0.012742	0.705965
met-a-549	CES	X-11843	3			-0.230991	0.195371	0.237078	-0.184365	0.220296	0.40265	-0.617849	0.309746	0.295844	0.00523884	1	0.9423	2.35903	2	0.307428	0.0375491	0.0244746	0.367738
met-a-550	CES	X-11845	21			0.122466	0.0788264	0.120276	0.194917	0.109249	0.074398	0.0607778	0.198152	0.76239	22.2584	19	0.271584	22.3945	20	0.319493	0.00513882	0.0150783	0.736988
met-a-551	CES	X-11847	13			-0.0421329	0.130396	0.746609	0.0389448	0.163076	0.81125	-0.0289788	0.370386	0.939043	17.6104	11	0.0910724	17.6127	12	0.127965	-0.00098071	0.0256799	0.970221
met-a-552	CES	X-11849	13			-0.101217	0.0956488	0.289957	-0.0394519	0.121672	0.745749	-0.0991742	0.252681	0.702197	14.5062	11	0.206239	14.5063	12	0.269554	-0.0001637	0.0185986	0.993135
met-a-553	CES	X-11850	8			0.107799	0.0922864	0.242768	0.125822	0.144072	0.382484	0.38852	0.211715	0.116163	2.60501	6	0.856536	5.00024	7	0.659934	-0.0270829	0.0174993	0.172672
met-a-554	CES	X-11852	10			0.00525081	0.128329	0.967362	0.042466	0.133765	0.75089	0.137428	0.229553	0.56595	16.268	8	0.038701	17.2759	9	0.0445668	-0.0154786	0.021986	0.501394
met-a-555	CES	X-11858	14			0.023503	0.0832408	0.777675	0.0490843	0.109957	0.655311	0.235271	0.151158	0.145568	12.2514	12	0.425703	14.9908	13	0.307928	-0.0278285	0.0169891	0.127353
met-a-556	CES	X-11859	13			-0.431555	0.352004	0.220201	-0.468445	0.484237	0.333351	0.193888	0.92553	0.837896	12.5804	11	0.321629	13.1952	12	0.355013	-0.0145008	0.0197783	0.478791
met-a-557	CES	X-11876	18			-0.341514	0.212074	0.107322	-0.332395	0.30005	0.267949	-0.357004	0.487289	0.474379	19.6223	16	0.237715	19.6239	17	0.293918	0.000526389	0.0147996	0.972067
met-a-558	CES	1-arachidonoylglycerophosphocholine*	21	Lysolipid	Lipid	0.329844	0.171169	0.0539793	0.527757	0.324947	0.104348	0.586997	0.467263	0.224254	9.60172	19	0.962096	10.0155	20	0.967891	-0.00591312	0.00919284	0.527762
met-a-559	CES	1-palmitoleoylglycerophosphocholine*	14	Lysolipid	Lipid	-0.478329	0.289617	0.0986182	-0.618261	0.498874	0.21523	-1.59189	1.2007	0.20959	6.98416	12	0.858659	7.9349	13	0.847815	0.0205898	0.0211164	0.348777
met-a-560	CES	X-11905	18			-0.0337587	0.109738	0.758363	0.0196133	0.167135	0.906583	0.124351	0.209595	0.561278	13.9352	16	0.603543	14.7666	17	0.612287	-0.0105478	0.0115676	0.375387
met-a-561	CES	X-12007	20			0.0930118	0.0610507	0.127629	0.138437	0.10945	0.205928	0.0793091	0.130855	0.552027	13.9571	18	0.731881	13.9727	19	0.78528	0.00140945	0.0112934	0.902062
met-a-562	CES	X-12013	9			0.0834217	0.0856234	0.329915	-0.0158106	0.130006	0.903204	0.0587632	0.156694	0.71875	5.7808	7	0.565564	5.8228	8	0.667074	0.00286553	0.0139839	0.843468
met-a-563	CES	Gamma-glutamylmethionine*	8	gamma-glutamyl	Peptide	-0.259674	0.332229	0.434444	-0.257126	0.413097	0.533655	-0.193992	0.769797	0.809448	8.61767	6	0.196249	8.63103	7	0.280243	-0.00225231	0.0233589	0.926325
met-a-564	CES	Gamma-glutamylthreonine*	10	gamma-glutamyl	Peptide	-0.176175	0.236156	0.45566	-0.16968	0.456328	0.710013	-0.0952804	0.969502	0.92413	3.91826	8	0.864422	3.92632	9	0.916195	-0.0020707	0.0230675	0.930679
met-a-565	CES	X-12029	39			0.230685	0.262306	0.379157	-0.507871	0.454636	0.263954	-0.753501	0.52007	0.155804	24.3172	37	0.946009	29.6323	38	0.832211	0.0159989	0.00693962	0.0268496
met-a-566	CES	X-12038	57			-0.144413	0.296147	0.625805	-0.294126	0.438931	0.502797	2.22934	1.47753	0.137066	53.2909	55	0.540182	55.98	56	0.475615	-0.0229616	0.0140022	0.106742
met-a-567	CES	X-12039	14			-0.0393027	0.150578	0.794083	-0.172426	0.204781	0.399788	0.169158	0.314393	0.600383	14.5618	12	0.266278	15.2611	13	0.291335	-0.0258039	0.0190129	0.19782
met-a-568	CES	X-12040	16			0.0121376	0.0463701	0.79351	-0.0479865	0.0610187	0.431619	-0.0138246	0.0784896	0.862712	17.149	14	0.248325	17.3615	15	0.297716	0.00658834	0.0158173	0.68334
met-a-569	CES	X-12056	14			0.10293	0.127403	0.419144	0.11825	0.190288	0.53432	0.499206	0.254623	0.0735589	9.24009	12	0.682298	12.5137	13	0.486038	-0.0249274	0.0137774	0.0955059
met-a-570	CES	X-12063	16			-0.0287721	0.154875	0.85262	0.0235469	0.158585	0.881963	0.0228527	0.251889	0.928996	28.1334	14	0.0136589	28.2748	15	0.019911	-0.00351081	0.0132353	0.794675
met-a-571	CES	Gamma-tocopherol	13	Tocopherol metabolism	Cofactors and vitamins	0.176293	0.160469	0.271938	0.330149	0.234771	0.159648	0.245942	0.383752	0.53472	10.1995	11	0.512537	10.2409	12	0.594834	-0.00309014	0.0151819	0.842429
met-a-572	CES	Gamma-glutamylphenylalanine	37	gamma-glutamyl	Peptide	0.221573	0.359723	0.537924	0.647719	0.58669	0.269583	0.84829	0.69787	0.232295	37.0157	35	0.376053	38.1761	36	0.370794	-0.00814347	0.0077743	0.302056
met-a-573	CES	Isobutyrylcarnitine	11	Valine, leucine and isoleucine metabolism	Amino acid	0.103526	0.20538	0.61421	0.0618554	0.285038	0.828203	-0.00138547	0.437268	0.997541	9.18811	9	0.420095	9.26574	10	0.507083	0.00367353	0.013321	0.788952
met-a-574	CES	Pseudouridine	27	Pyrimidine metabolism, uracil containing	Nucleotide	-1.02003	0.532412	0.0553828	-1.00757	0.767506	0.189254	-2.06944	1.71593	0.239101	24.99	25	0.462936	25.4049	26	0.496162	0.0112703	0.0174971	0.525361
met-a-575	CES	Valerate	10	Short chain fatty acid	Lipid	0.631533	0.36821	0.0863193	0.888108	0.541802	0.101177	-1.67484	1.29989	0.233602	4.19734	8	0.838894	7.6725	9	0.567457	0.0508924	0.0273002	0.0992913
met-a-576	CES	Palmitoleate (16:1n7)	10	Long chain fatty acid	Lipid	-0.146456	0.29094	0.614691	-0.429461	0.426755	0.314252	-1.3495	0.714261	0.0955195	4.15901	8	0.8425	7.6806	9	0.566626	0.0345916	0.0184332	0.097415
met-a-577	CES	Alpha-ketoglutarate	18	Krebs cycle	Energy	-0.00527786	0.279912	0.984956	-0.219751	0.362155	0.543992	0.184874	0.674274	0.787453	24.3442	16	0.0822508	24.4922	17	0.106667	-0.00478032	0.015331	0.759213
met-a-578	CES	Erythronate*	48	Aminosugars metabolism	Carbohydrate	0.586831	0.407296	0.149642	-0.159756	0.539885	0.7673	-1.32166	1.8136	0.46985	70.3271	46	0.0119828	72.1097	47	0.0107122	0.0187233	0.0173396	0.285859
met-a-579	CES	Lathosterol	18	Sterol, Steroid	Lipid	-0.194538	0.146392	0.183887	-0.130304	0.210851	0.536582	-0.159706	0.333913	0.638916	14.0871	16	0.592224	14.1013	17	0.65992	-0.00165526	0.0139087	0.90675
met-a-580	CES	X-12092	27			-0.0869245	0.0642971	0.176401	-0.0889128	0.0710554	0.210819	-0.0951942	0.0865946	0.282107	24.5172	25	0.489674	24.5391	26	0.545166	0.000928486	0.00626975	0.88346
met-a-581	CES	X-12093	13			0.0265164	0.0914437	0.771835	-0.0192217	0.148175	0.896785	0.0726149	0.216765	0.743931	8.36296	11	0.680468	8.42355	12	0.751218	-0.00358506	0.0145648	0.810103
met-a-582	CES	X-12094	9			-0.260583	0.356813	0.465202	-0.124505	0.441197	0.777791	0.64265	1.1244	0.585504	8.56477	7	0.285431	9.4463	8	0.306056	-0.0219381	0.0258459	0.424063
met-a-583	CES	X-12095--N1-methyl-3-pyridone-4-carboxamide	24	NAD metabolism	Nucleotide	-0.449908	0.241281	0.0622279	-0.320243	0.368351	0.384631	-0.0339726	0.480967	0.944327	21.1306	22	0.512682	22.1431	23	0.511628	-0.0093861	0.00932779	0.325235
met-a-584	CES	X-12100--hydroxytryptophan*	44	Tryptophan metabolism	Amino acid	0.601763	0.342568	0.0789817	0.54422	0.455397	0.232069	-0.358544	1.52915	0.815757	47.4242	42	0.261027	47.8934	43	0.280893	0.00953937	0.0147986	0.522684
met-a-585	CES	X-12116	10			-0.10975	0.225331	0.626214	-0.42083	0.277655	0.129605	-0.476216	0.709298	0.520883	11.8499	8	0.158028	12.2939	9	0.197245	0.0158573	0.028964	0.598983
met-a-586	CES	Eicosenoate (20:1n9 or 11)	12	Long chain fatty acid	Lipid	-0.0688717	0.394883	0.861543	-0.0770355	0.446254	0.862945	-0.694527	1.07273	0.531931	18.7279	10	0.0438579	19.4716	11	0.0531363	0.037935	0.0295751	0.225978
met-a-587	CES	X-12188	20			-0.0241905	0.0514913	0.638499	0.000957543	0.0756754	0.989904	0.0234809	0.083113	0.780769	17.9549	18	0.458625	18.498	19	0.489435	-0.0090878	0.0123316	0.47065
met-a-588	CES	X-12189	28			-0.019747	0.039819	0.619951	-0.0212169	0.0585479	0.717063	0.0922065	0.0573411	0.119905	24.3059	26	0.558479	30.8945	27	0.275493	-0.0244021	0.0095067	0.0163688
met-a-589	CES	X-12206	11			-0.392465	0.239493	0.101269	-0.23644	0.443966	0.594336	-0.17224	1.20821	0.88978	5.00857	9	0.83356	5.0446	10	0.888179	-0.00490246	0.0258275	0.853666
met-a-590	CES	X-12212	11			0.0883722	0.182092	0.627453	0.203909	0.237273	0.390127	0.357932	0.323827	0.297693	11.3995	9	0.249316	12.6822	10	0.241985	-0.0153592	0.0152623	0.340537
met-a-591	CES	X-12216	10			0.000481042	0.14284	0.997313	0.0140834	0.224243	0.949922	-0.208681	0.282267	0.48085	5.7946	8	0.670227	6.63589	9	0.67497	0.0116776	0.0127316	0.385846
met-a-592	CES	X-12217	10			0.162	0.190669	0.395525	-0.0164318	0.328291	0.960081	0.264166	0.482264	0.598802	4.94551	8	0.763383	5.00793	9	0.833617	-0.00419658	0.0167983	0.809021
met-a-593	CES	X-12230	9			0.172215	0.19295	0.372106	0.171529	0.266438	0.519715	0.420104	0.367674	0.290776	6.96528	7	0.432504	7.60522	8	0.472951	-0.0122947	0.015369	0.450021
met-a-594	CES	X-12231	14			0.189317	0.223761	0.397516	0.129429	0.270513	0.632324	-0.191017	0.525306	0.72246	16.9714	12	0.150677	17.8828	13	0.162021	0.0138835	0.0172946	0.437723
met-a-595	CES	X-12236	9			0.0308514	0.192454	0.87264	0.154573	0.220141	0.482583	-0.124183	0.512456	0.815473	11.6822	7	0.111506	11.8638	8	0.157386	0.0088686	0.0268878	0.751174
met-a-596	CES	X-12244--N-acetylcarnosine	24	Dipeptide	Peptide	0.273976	0.242671	0.258899	0.21808	0.419432	0.603104	1.21199	0.789826	0.139163	14.2261	22	0.893259	15.8603	23	0.861183	-0.0166501	0.0130248	0.214452
met-a-597	CES	X-12253	8			0.103447	0.252913	0.682522	0.191841	0.307097	0.532173	0.221265	0.980072	0.828878	9.5458	6	0.145129	9.57072	7	0.214233	-0.00399105	0.0318874	0.904485
met-a-598	CES	X-12261	12			-0.0577734	0.085167	0.497547	-0.0619201	0.11317	0.58428	-0.105732	0.174523	0.558126	12.6771	10	0.242289	12.8064	11	0.30617	0.00585521	0.0183379	0.756072
met-a-599	CES	X-12329	26			0.0736151	0.0289759	0.0110673	0.118322	0.0436977	0.00677434	0.0727492	0.0406788	0.0863473	22.8981	24	0.525822	22.8991	25	0.583456	0.000262695	0.00824159	0.974836
met-a-600	CES	X-10346	14			0.148005	0.0806993	0.0666489	0.292279	0.130128	0.0246986	0.114211	0.148099	0.455517	11.1651	12	0.514822	11.2444	13	0.590349	0.00382166	0.0135724	0.783065
met-a-601	CES	ADpSGEGDFXAEGGGVR*	7	Fibrinogen cleavage peptide	Peptide	0.739891	0.300942	0.0139487	0.289376	0.339001	0.39332	2.11717	0.766617	0.0397543	6.94601	5	0.224687	11.9689	6	0.0626662	-0.0635351	0.0334133	0.115642
met-a-602	CES	1-eicosatrienoylglycerophosphocholine*	20	Lysolipid	Lipid	-0.518245	0.297222	0.081224	-0.424076	0.365928	0.246495	-1.71292	0.781875	0.04187	26.0765	18	0.0980205	29.9762	19	0.0521019	0.0307356	0.0187334	0.11822
met-a-603	CES	1-docosahexaenoylglycerophosphocholine*	8	Lysolipid	Lipid	-0.355463	0.461856	0.441513	0.062772	0.545184	0.908335	1.09288	1.39168	0.462153	8.47869	6	0.205087	10.1924	7	0.17793	-0.0358117	0.0325197	0.313
met-a-604	CES	X-12405	8			0.222565	0.330592	0.500801	-0.160129	0.364994	0.660866	-0.351764	1.14164	0.768405	11.3564	6	0.0779667	11.8848	7	0.104411	0.0195796	0.0370561	0.616202
met-a-605	CES	X-12407	9			-0.0864116	0.138284	0.532046	-0.0964174	0.176585	0.585058	-0.091854	0.391282	0.82112	10.3147	7	0.171432	10.315	8	0.24361	0.000359346	0.0239204	0.988433
met-a-606	CES	X-12428	9			-0.399387	0.15567	0.0102999	-0.506988	0.219468	0.0208836	-0.722171	0.382664	0.101088	6.55677	7	0.476438	7.42275	8	0.491782	0.0183559	0.0197252	0.383042
met-a-607	CES	1-eicosadienoylglycerophosphocholine*	13	Lysolipid	Lipid	0.134913	0.216615	0.5334	0.0484511	0.335893	0.885306	0.0678035	0.458377	0.885082	9.36323	11	0.588403	9.39322	12	0.669027	0.00222411	0.0128427	0.865655
met-a-608	CES	X-12435	29			0.0417653	0.0326327	0.200593	-0.00865976	0.0475133	0.855379	0.0370287	0.0609888	0.548831	29.0203	27	0.359918	29.0295	28	0.411034	0.00132499	0.0143066	0.926894
met-a-609	CES	X-12441--12-hydroxyeicosatetraenoate (12-HETE)	14	Eicosanoid	Lipid	0.145737	0.10144	0.150808	0.0695783	0.132785	0.600283	-0.295973	0.3096	0.357944	13.6319	12	0.324831	16.1951	13	0.238755	0.0316239	0.0210527	0.158915
met-a-610	CES	X-12442--5,8-tetradecadienoate	13	Long chain fatty acid	Lipid	-0.0524701	0.261357	0.840886	0.108361	0.294736	0.71313	-0.00269718	0.622471	0.99662	18.5663	11	0.0693361	18.5797	12	0.0991891	-0.00194334	0.021844	0.930709
met-a-611	CES	X-12443	13			-0.0138257	0.128034	0.914008	0.0386468	0.159676	0.808755	0.0239076	0.268336	0.930607	16.8765	11	0.111582	16.9168	12	0.152753	-0.00326006	0.0201074	0.874141
met-a-612	CES	X-12450	30			0.419166	0.2844	0.140518	0.46876	0.383319	0.221368	0.689719	0.510545	0.187529	46.4731	28	0.0155616	47.1552	29	0.0179521	-0.00615117	0.00959474	0.526672
met-a-613	CES	X-12456	20			0.00394817	0.193941	0.983758	-0.0806568	0.23559	0.732079	-0.250467	0.403507	0.542561	28.1529	18	0.0597661	28.9678	19	0.0664933	0.0102227	0.0141624	0.479681
met-a-614	CES	X-12465	13			-0.13884	0.242715	0.567302	-0.00719031	0.281167	0.979598	0.157137	0.420117	0.71549	17.0557	11	0.106237	18.2232	12	0.10908	-0.0126903	0.014625	0.404083
met-a-615	CES	Octanoylcarnitine	18	Carnitine metabolism	Lipid	-0.0903939	0.186384	0.627685	0.0411184	0.253641	0.871217	0.158283	0.341365	0.649125	16.5503	16	0.415256	17.3372	17	0.431759	-0.00857317	0.00982965	0.396013
met-a-616	CES	Alpha-hydroxyisovalerate	14	Valine, leucine and isoleucine metabolism	Amino acid	0.374891	0.298811	0.20962	0.286257	0.323187	0.375762	-0.0466182	0.890238	0.959099	21.425	12	0.0444926	21.8796	13	0.0572556	0.0128395	0.0254453	0.622983
met-a-617	CES	N-acetylthreonine	13	Glycine, serine and threonine metabolism	Amino acid	-0.406356	0.342909	0.236007	-0.224786	0.562916	0.689654	-0.998878	1.26657	0.446981	7.54836	11	0.753099	7.79505	12	0.800935	0.0110847	0.0223176	0.629192
met-a-618	CES	Decanoylcarnitine	15	Carnitine metabolism	Lipid	0.0645339	0.196388	0.742455	0.101974	0.246476	0.679073	0.717426	0.36774	0.0729595	11.2472	13	0.590118	15.4936	14	0.345265	-0.0249743	0.0121194	0.0599298
met-a-619	CES	1-palmitoylglycerophosphocholine	33	Lysolipid	Lipid	-0.282895	0.400709	0.480197	-0.00230713	0.647134	0.997155	0.421826	1.24125	0.73627	29.1978	31	0.558934	29.5611	32	0.590557	-0.00753587	0.0125021	0.551049
met-a-620	CES	1-heptadecanoylglycerophosphocholine	10	Lysolipid	Lipid	0.0697005	0.385147	0.85639	0.282827	0.456671	0.535703	1.77379	1.38092	0.234913	10.5365	8	0.229369	12.6992	9	0.176697	-0.045556	0.0355512	0.235938
met-a-621	CES	1-oleoylglycerophosphocholine	16	Lysolipid	Lipid	0.656871	0.282294	0.0199703	0.495734	0.498305	0.319814	0.22925	0.860338	0.793766	8.72169	14	0.848455	9.0226	15	0.876333	0.00760887	0.0138709	0.591956
met-a-622	CES	1-stearoylglycerophosphocholine	11	Lysolipid	Lipid	0.492232	0.342727	0.150939	0.802323	0.503215	0.110848	0.698152	1.15647	0.560954	8.25351	9	0.508814	8.28897	10	0.600633	-0.00442262	0.0234852	0.854808
met-a-623	CES	5-dodecenoate (12:1n7)	19	Medium chain fatty acid	Lipid	-0.22843	0.225763	0.311628	-0.00617084	0.295815	0.983357	-0.413579	0.564653	0.473874	21.6265	17	0.199513	21.7909	18	0.241401	0.00618967	0.0172184	0.723662
met-a-624	CES	Stearidonate (18:4n3)	11	Long chain fatty acid	Lipid	0.245313	0.267504	0.35912	0.449884	0.373353	0.22821	0.927606	0.728339	0.234716	8.86653	9	0.449685	9.8828	10	0.450835	-0.020129	0.0199672	0.339738
met-a-625	CES	10-heptadecenoate (17:1n7)	6	Long chain fatty acid	Lipid	0.223417	0.500533	0.655338	-0.307896	0.631782	0.626013	-4.36062	2.75271	0.188341	2.62726	4	0.622003	5.48657	5	0.35942	0.0884853	0.0523287	0.166107
met-a-626	CES	10-nonadecenoate (19:1n9)	7	Long chain fatty acid	Lipid	-0.242554	0.468853	0.604923	-0.201592	0.525876	0.701464	-1.82335	1.13202	0.16816	6.29278	5	0.278764	9.15166	6	0.165227	0.039021	0.0258903	0.192126
met-a-627	CES	Epiandrosterone sulfate	12	Sterol, Steroid	Lipid	0.087278	0.1232	0.478681	0.144719	0.173701	0.404758	0.292445	0.244522	0.25929	8.28543	10	0.600978	9.29191	11	0.594967	-0.0127404	0.0126994	0.339405
met-a-628	CES	Linolenate [alpha or gamma; (18:3n3 or 6)]	5	Essential fatty acid	Lipid	-0.0987527	0.613121	0.872042	-0.0250391	0.540145	0.963026	-0.32775	1.51234	0.842329	8.43576	3	0.0378141	8.5181	4	0.0743403	0.00691605	0.0404156	0.875018
met-a-629	CES	X-12510--2-aminooctanoic acid	15	Amino fatty acid	Amino acid	-0.0952362	0.17043	0.576299	-0.13469	0.188878	0.475781	-0.0864774	0.27361	0.756973	16.1919	13	0.238921	16.1941	14	0.301663	-0.000443594	0.0105735	0.967173
met-a-630	CES	X-12524	30			-0.485154	0.60924	0.425842	-0.272878	0.813124	0.737178	2.33553	1.72915	0.187614	38.2637	28	0.0935128	42.3777	29	0.0519152	-0.0323261	0.018631	0.0937248
met-a-631	CES	Bilirubin (E,Z or Z,E)*	16	Hemoglobin and porphyrin metabolism	Cofactors and vitamins	0.236478	0.184593	0.200167	0.187317	0.220406	0.395398	-0.23638	0.390756	0.554904	20.2466	14	0.122556	22.9311	15	0.0856144	0.0225978	0.0165863	0.194577
met-a-632	CES	X-12544	18			-0.0753754	0.108771	0.488325	-0.0621823	0.215272	0.772693	-0.167294	0.304771	0.590641	8.9179	16	0.916756	9.03752	17	0.939077	0.00397895	0.0115043	0.733949
met-a-633	CES	X-12556	20			0.0226605	0.152375	0.881778	0.140931	0.408963	0.730391	0.78476	0.835514	0.360034	3.95368	18	0.999782	4.9086	19	0.999503	-0.0146834	0.015026	0.341421
met-a-634	CES	1-arachidonoylglycerophosphoinositol*	18	Lysolipid	Lipid	0.588188	0.246795	0.0171581	0.513711	0.429747	0.231938	0.283676	0.545084	0.609893	12.3563	16	0.71911	12.7853	17	0.750434	0.00369814	0.0155739	0.814983
met-a-635	CES	X-12627	11			-0.417074	0.258532	0.106693	-0.353867	0.35126	0.313732	-0.836877	0.796329	0.320694	10.5128	9	0.310587	10.8788	10	0.367035	0.0132071	0.0235924	0.589274
met-a-636	CES	X-12644	23			-0.00929501	0.202205	0.963335	0.011681	0.345504	0.97303	-0.0187664	0.617515	0.976043	13.8373	21	0.876484	13.8376	22	0.907142	0.000197767	0.0117437	0.986723
met-a-637	CES	X-12645	20			-0.117761	0.192564	0.540843	-0.0112651	0.270679	0.966803	-0.183338	0.512037	0.724466	19.6529	18	0.352699	19.6739	19	0.414435	0.00191312	0.013779	0.891116
met-a-638	CES	Asparagine	43	Alanine and aspartate metabolism	Amino acid	-0.179075	0.273949	0.513318	-0.64212	0.420698	0.12693	-0.76285	0.527154	0.155469	40.7261	41	0.48268	42.4003	42	0.453707	0.00825747	0.00638174	0.202934
met-a-639	CES	X-12680	14			-0.472816	0.275289	0.0858835	-0.692469	0.345479	0.0450303	-1.0032	0.684851	0.168668	18.2542	12	0.108186	19.3471	13	0.112729	0.018015	0.0212542	0.413249
met-a-640	CES	X-12696	22			-0.08588	0.123573	0.48707	-0.0797353	0.158302	0.614478	-0.0778858	0.174242	0.659679	16.8625	20	0.661881	16.8682	21	0.719066	-0.000487732	0.00649973	0.940929
met-a-641	CES	X-12704	12			0.0250138	0.088165	0.776629	0.066937	0.16866	0.69146	-0.234069	0.447123	0.61203	4.63312	10	0.914302	5.00028	11	0.931153	0.0144603	0.0238644	0.558059
met-a-642	CES	X-12712	39			-0.00599788	0.0383342	0.875668	-0.0398975	0.0604307	0.509114	0.0623131	0.0709579	0.385519	43.2439	37	0.222082	44.7686	38	0.208949	-0.013353	0.0116912	0.260734
met-a-643	CES	X-12717	9			0.235979	0.117403	0.0444329	0.319378	0.165181	0.0531745	0.37609	0.594896	0.547345	8.19798	7	0.315461	8.26594	8	0.407933	-0.0107839	0.0447654	0.816537
met-a-644	CES	X-12719	12			0.0344839	0.0871703	0.692406	-0.0696046	0.163225	0.669793	0.031652	0.310492	0.920818	5.79728	10	0.831997	5.79738	11	0.886536	0.000196527	0.019871	0.992303
met-a-645	CES	X-12726	21			0.057565	0.141769	0.684708	0.0927451	0.179152	0.604675	0.159136	0.176093	0.377469	24.3358	19	0.183584	25.5526	20	0.181101	-0.00807465	0.00828447	0.341969
met-a-646	CES	X-12728	43			0.0207671	0.0133935	0.121013	0.0099456	0.0193242	0.606783	0.0103849	0.0211505	0.626045	43.8798	41	0.350435	44.3145	42	0.374284	0.00717251	0.0112542	0.527461
met-a-647	CES	X-12729	20			0.112898	0.080751	0.162082	0.108558	0.108141	0.315449	0.324332	0.151415	0.0461194	19.6561	18	0.352508	22.5406	19	0.258184	-0.0249936	0.0153784	0.121491
met-a-648	CES	X-12734	12			0.107596	0.0930326	0.247459	-0.0108122	0.118534	0.927321	0.124279	0.168538	0.477829	12.9676	10	0.22549	12.9867	11	0.294196	-0.00207131	0.0170683	0.905814
met-a-649	CES	X-12740	13			0.0648626	0.132506	0.624483	-0.014271	0.147165	0.922748	-0.0092036	0.285969	0.974902	21.5045	11	0.0285058	21.6753	12	0.0413241	0.00595712	0.0201517	0.77303
met-a-650	CES	X-12749	44			-0.00247588	0.278972	0.992919	-0.367574	0.434938	0.398045	-0.522801	0.595388	0.384893	40.6996	42	0.528051	41.6869	43	0.528266	0.00680246	0.00684594	0.326084
met-a-651	CES	Stachydrine	7	Food component, Plant	Xenobiotics	0.189787	0.0935602	0.0425089	0.141803	0.166196	0.393533	0.303909	0.558841	0.609926	3.30621	5	0.652891	3.35011	6	0.763793	-0.00910373	0.0434464	0.842297
met-a-652	CES	Isovalerylcarnitine	20	Valine, leucine and isoleucine metabolism	Amino acid	0.0536564	0.260586	0.836864	0.0870475	0.321936	0.786862	-0.131114	0.510474	0.80021	27.7155	18	0.0665181	27.9928	19	0.083568	0.00503364	0.0118628	0.67636
met-a-653	CES	Stearoylcarnitine	6	Carnitine metabolism	Lipid	-0.0336812	0.504257	0.946746	0.145004	0.669803	0.828608	-2.03455	3.52942	0.595192	4.78573	4	0.309998	5.17954	5	0.394365	0.0369722	0.0644435	0.596877
met-a-654	CES	1-stearoylglycerophosphoethanolamine	13	Lysolipid	Lipid	-0.0986591	0.264247	0.708881	0.19113	0.339423	0.573366	0.0643947	0.672492	0.925437	13.5788	11	0.257181	13.666	12	0.322545	-0.00454217	0.0170942	0.795373
met-a-655	CES	1-linoleoylglycerophosphocholine	15	Lysolipid	Lipid	-0.352381	0.536615	0.511391	-0.153886	0.598284	0.797015	1.20763	1.43771	0.416107	23.4813	13	0.0362502	25.9421	14	0.0263289	-0.0296493	0.0254019	0.26409
met-a-656	CES	Bradykinin, des-arg(9)	20	Polypeptide	Peptide	0.114993	0.0807304	0.154328	0.0478454	0.118782	0.687096	0.319431	0.166083	0.0704047	24.4166	18	0.141847	27.0685	19	0.103067	-0.0188128	0.0134548	0.179038
met-a-657	CES	X-12771	17			-0.00999744	0.207233	0.961523	0.034391	0.237285	0.884762	-0.0930251	0.558868	0.870024	24.3997	15	0.0586098	24.4417	16	0.0802908	0.00304337	0.0189263	0.874396
met-a-658	CES	X-12776	3			-1.92896	2.79141	0.489544	-1.47553	2.01649	0.464332	1.34653	3.58535	0.771284	2.33294	1	0.126662	6.01056	2	0.0495249	-0.0616572	0.049108	0.42818
met-a-659	CES	Gamma-glutamylisoleucine*	26	gamma-glutamyl	Peptide	0.19806	0.245856	0.420477	0.0878944	0.394465	0.823676	0.104621	0.657452	0.874897	22.4913	24	0.549968	22.5152	25	0.605849	0.00168129	0.0108727	0.878403
met-a-660	CES	X-12786	11			-0.0790383	0.179147	0.659074	-0.0348217	0.298457	0.90712	0.0960421	0.417148	0.823057	6.02244	9	0.737671	6.27197	10	0.791919	-0.00663712	0.0132867	0.629388
met-a-661	CES	X-12798	11			-0.104036	0.109852	0.343607	-0.105307	0.164409	0.521836	-0.159941	0.20344	0.451965	5.51988	9	0.786842	5.67517	10	0.841776	0.0041189	0.010452	0.702698
met-a-662	CES	X-12816	7			-0.0982877	0.124112	0.428401	-0.150295	0.217228	0.489015	-0.219622	0.285975	0.477185	3.14953	5	0.676945	3.41845	6	0.754787	0.00936733	0.0180637	0.626184
met-a-663	CES	X-12830	12			0.103418	0.183169	0.572344	0.240146	0.222583	0.280628	0.0536047	0.435049	0.904378	14.6595	10	0.144979	14.6833	11	0.197458	0.00243502	0.0190846	0.901002
met-a-664	CES	X-12833	18			0.0780752	0.033175	0.0186008	0.0720883	0.0538018	0.180282	0.0587075	0.0818319	0.48346	13.2046	16	0.657742	13.2756	17	0.717552	0.00391862	0.0147118	0.793364
met-a-665	CES	X-12844	15			0.0302286	0.229952	0.895415	0.0785545	0.404285	0.845937	1.05883	0.998105	0.308073	7.34474	13	0.883523	8.50842	14	0.861195	-0.022664	0.0210097	0.300312
met-a-666	CES	X-12847	9			-0.106201	0.163091	0.514933	-0.132224	0.210185	0.529295	-0.31608	0.225599	0.203935	7.62065	7	0.36723	9.44017	8	0.306534	0.0247224	0.0191231	0.237111
met-a-667	CES	X-12850	16			-0.0858931	0.173563	0.620683	0.172378	0.21358	0.419614	-0.286672	0.330131	0.39984	19.1299	14	0.160044	19.8374	15	0.17826	0.0106293	0.0147724	0.483647
met-a-668	CES	Laurylcarnitine	13	Carnitine metabolism	Lipid	-0.0777711	0.250745	0.756439	-0.0658775	0.306619	0.829883	0.0503515	0.795059	0.95064	14.5669	11	0.203194	14.6055	12	0.263723	-0.00366737	0.021491	0.8676
met-a-669	CES	X-12851	8			0.0387818	0.0631319	0.539018	0.0267345	0.0463809	0.564337	-0.0510499	0.0640169	0.455584	9.84215	6	0.131459	18.2006	7	0.0110968	0.0305854	0.0135494	0.0647856
met-a-670	CES	X-12855	20			0.0962485	0.162219	0.552965	0.0840146	0.279051	0.763359	0.133926	0.607949	0.828124	11.9737	18	0.848591	11.9781	19	0.886561	-0.00116157	0.0176527	0.948261
met-a-671	CES	X-12990--docosapentaenoic acid (n6-DPA)	11	Essential fatty acid	Lipid	-0.229623	0.26551	0.387128	-0.0615618	0.330568	0.852264	0.7739	0.643771	0.259985	10.0954	9	0.34282	13.2784	10	0.20852	-0.0586822	0.0308062	0.0859276
met-a-672	CES	Isovalerate	4	Fatty acid metabolism	Lipid	-1.28514	0.476511	0.00699715	-1.08998	0.806568	0.176575	-13.8561	22.728	0.604132	1.3663	2	0.505024	1.67246	3	0.643073	0.210282	0.380036	0.635639
met-a-673	CES	X-13069	17			0.261033	0.291748	0.370937	0.217743	0.34941	0.533171	-1.38458	0.958267	0.169057	20.14	15	0.166626	24.4507	16	0.0801122	0.0458227	0.0255737	0.0933582
met-a-674	CES	X-13183--stearamide	11	Fatty acid amide	Lipid	0.087845	0.196933	0.65555	-0.0689799	0.265873	0.79529	-0.502809	0.385769	0.224795	8.1883	9	0.515287	11.2402	10	0.339116	0.0331493	0.0189754	0.114591
met-a-675	CES	X-13215	45			-0.154744	0.306858	0.614062	0.0278609	0.491176	0.954766	0.219119	0.681167	0.749253	54.8402	43	0.106407	55.324	44	0.117705	-0.00492971	0.00800417	0.541212
met-a-676	CES	7-methylguanine	11	Purine metabolism, guanine containing	Nucleotide	0.176832	0.293117	0.546321	-0.0725548	0.40757	0.858709	0.486426	0.874056	0.591424	9.22046	9	0.417178	9.36702	10	0.497662	-0.00787744	0.0208272	0.714028
met-a-677	CES	Phenylacetylglutamine	18	Phenylalanine & tyrosine metabolism	Amino acid	-0.137293	0.185249	0.458615	-0.315544	0.24558	0.198829	-0.493313	0.365984	0.196463	19.2239	16	0.257224	20.7444	17	0.237931	0.0141251	0.012556	0.277199
met-a-678	CES	Pro-hydroxy-pro	18	Dipeptide	Peptide	-0.0272771	0.35974	0.939559	-0.205053	0.493437	0.677732	-1.48918	1.07854	0.186342	17.9665	16	0.325863	20.271	17	0.260604	0.0245243	0.017119	0.171229
met-a-679	CES	N2,N2-dimethylguanosine	61	Purine metabolism, guanine containing	Nucleotide	0.346472	0.23101	0.133663	0.489818	0.375051	0.191551	0.582059	0.49035	0.239974	54.7885	59	0.63139	55.0929	60	0.655221	-0.0030516	0.00553092	0.583214
met-a-680	CES	Cysteine-glutathione disulfide	7	Glutathione metabolism	Amino acid	0.265347	0.225776	0.239887	0.420864	0.330364	0.202685	1.57761	1.2859	0.27449	4.38441	5	0.495497	5.46234	6	0.48602	0.0751671	0.0626433	0.2692
met-a-681	CES	Oleoylcarnitine	12	Carnitine metabolism	Lipid	0.567213	0.220608	0.0101367	0.242905	0.426706	0.569182	0.208053	1.37319	0.882586	4.88012	10	0.899041	4.95269	11	0.933436	0.00770248	0.0285926	0.793108
met-a-682	CES	1-arachidonoylglycerophosphoethanolamine*	26	Lysolipid	Lipid	-0.153987	0.30518	0.613856	0.117822	0.393581	0.764666	0.7064	0.812375	0.393161	32.3426	24	0.118722	34.0991	25	0.105807	-0.0155757	0.0136428	0.264851
met-a-683	CES	X-13429	9			-0.262458	0.0937823	0.0051327	-0.26379	0.154447	0.0876423	-0.191156	0.257007	0.481224	4.68094	7	0.698834	4.77998	8	0.780813	-0.00561654	0.0178471	0.76216
met-a-684	CES	X-13431--nonanoylcarnitine*	14	Carnitine metabolism	Lipid	0.0260421	0.169818	0.87812	-0.151244	0.174804	0.38692	-0.328019	0.279323	0.26304	15.5732	12	0.211574	18.7015	13	0.132655	0.0192053	0.01237	0.146489
met-a-685	CES	X-13435	25			0.241931	0.256459	0.345501	0.256827	0.359158	0.47456	-0.460753	0.526911	0.390918	26.2366	23	0.289825	28.8535	24	0.225692	0.0153368	0.0101257	0.143487
met-a-686	CES	X-13477	7			-0.177428	0.437115	0.684811	-0.516762	0.698182	0.459206	-1.15764	1.52574	0.482222	3.79521	5	0.579262	4.26187	6	0.641285	0.0193342	0.0283023	0.524886
met-a-687	CES	2-palmitoylglycerophosphocholine*	23	Lysolipid	Lipid	0.00733733	0.319197	0.981661	-0.292058	0.471129	0.535317	-0.294037	0.586127	0.621124	26.1128	21	0.202179	26.586	22	0.227375	0.00601569	0.00975237	0.543968
met-a-688	CES	2-oleoylglycerophosphocholine*	18	Lysolipid	Lipid	-0.457284	0.373389	0.220694	-0.253305	0.525587	0.629843	-2.18902	1.35701	0.126265	15.3655	16	0.498051	17.1263	17	0.445839	0.0263311	0.0198429	0.203143
met-a-689	CES	2-stearoylglycerophosphocholine*	12	Lysolipid	Lipid	-0.281718	0.232027	0.224687	-0.361756	0.363493	0.319628	-0.579119	1.28539	0.661933	7.75796	10	0.652466	7.81406	11	0.729857	0.00715335	0.0302001	0.817543
met-a-690	CES	2-linoleoylglycerophosphocholine*	21	Lysolipid	Lipid	0.00623038	0.241657	0.979431	-0.131152	0.413932	0.751362	-1.03822	1.15971	0.381858	11.5055	19	0.905664	12.3778	20	0.90246	0.0193414	0.0207087	0.362034
met-a-691	CES	X-13496	41			0.254048	0.29313	0.386121	0.524808	0.571843	0.35875	1.10531	1.38824	0.430737	23.6579	39	0.974967	24.064	40	0.978199	-0.00877814	0.0137747	0.527676
met-a-692	CES	1-palmitoylglycerophosphoinositol*	11	Lysolipid	Lipid	-0.363323	0.0941812	0.000114461	-0.315284	0.319958	0.324431	-0.408837	0.54434	0.471791	1.45817	9	0.997445	1.46695	10	0.999035	0.00135833	0.0144931	0.927383
met-a-693	CES	X-13548	45			0.117772	0.312072	0.705886	0.124288	0.507196	0.806418	-0.00733648	0.947595	0.993858	39.7511	43	0.613	39.7709	44	0.653362	0.00135554	0.00963145	0.888732
met-a-694	CES	X-13549	20			0.17789	0.569764	0.754875	0.450011	0.869622	0.604822	0.943618	1.79544	0.605606	19.2042	18	0.379353	19.421	19	0.430142	-0.00788119	0.0174813	0.657491
met-a-695	CES	X-13553	8			1.01577	0.407007	0.0125705	1.10992	0.529316	0.0360036	1.98689	0.641955	0.0212498	4.1588	6	0.655196	7.75136	7	0.355029	-0.0307812	0.0162399	0.106849
met-a-696	CES	X-13619	31			0.359698	0.49102	0.463831	0.157223	0.701113	0.822565	-1.12147	1.46238	0.449349	34.5912	29	0.218278	35.9694	30	0.20908	0.0151619	0.0141051	0.291271
met-a-697	CES	2-methylbutyroylcarnitine	26	Valine, leucine and isoleucine metabolism	Amino acid	-0.0947312	0.28231	0.737205	-0.34496	0.459429	0.452746	0.275579	1.04931	0.795078	18.0422	24	0.800958	18.1805	25	0.834634	-0.00628794	0.0169075	0.713229
met-a-698	CES	Hydroxyisovaleroyl carnitine	7	Valine, leucine and isoleucine metabolism	Amino acid	0.136949	0.172547	0.427374	0.189535	0.415361	0.648165	0.17979	0.639107	0.78974	1.63008	5	0.897589	1.63621	6	0.949939	-0.00167214	0.0213528	0.940619
met-a-699	CES	Glutaroyl carnitine	33	Lysine metabolism	Amino acid	-0.114338	0.17978	0.524786	0.188068	0.294662	0.52331	0.0483829	0.486002	0.92134	24.5168	31	0.788901	24.6531	32	0.819829	-0.00367235	0.00994664	0.714485
met-a-700	CES	X-13658	18			-0.00697813	0.0382792	0.855351	-0.0450581	0.0385686	0.242702	0.000154185	0.0577899	0.997904	27.1534	16	0.0398096	27.2017	17	0.055175	-0.00241918	0.0143326	0.868079
met-a-701	CES	X-13671	15			-0.0513551	0.42319	0.903412	0.101907	0.54995	0.852992	2.53826	1.37706	0.0882034	10.5546	13	0.648075	14.4473	14	0.416945	-0.0368458	0.0186751	0.0701452
met-a-702	CES	2-tetradecenoyl carnitine	19	Carnitine metabolism	Lipid	-0.153963	0.189492	0.416502	-0.450989	0.262366	0.0856264	-0.27386	0.406906	0.509974	21.3197	17	0.212316	21.4608	18	0.256807	0.00471751	0.0140662	0.741441
met-a-703	CES	4-hydroxyhippurate	8	Benzoate metabolism	Xenobiotics	-0.13405	0.178325	0.452223	-0.101518	0.253576	0.688901	-0.413705	0.862483	0.648448	5.67069	6	0.461072	5.78156	7	0.565475	0.0116197	0.0348966	0.750479
met-a-704	CES	X-13741	11			-0.136147	0.112359	0.225622	-0.165898	0.220156	0.451119	-0.604921	0.685644	0.400582	4.23176	9	0.895507	4.72735	10	0.908631	0.0220148	0.0312716	0.499249
met-a-705	CES	1-myristoylglycerophosphocholine	7	Lysolipid	Lipid	0.172941	0.219662	0.431102	0.352477	0.291111	0.225971	0.564484	0.328658	0.146525	3.55838	5	0.614572	6.09248	6	0.41291	-0.02127	0.0133615	0.172287
met-a-706	CES	1-oleoylglycerophosphoethanolamine	10	Lysolipid	Lipid	-0.328138	0.287681	0.254023	-0.712454	0.502741	0.156442	2.05529	2.22173	0.381978	4.1519	8	0.843165	5.33625	9	0.804067	-0.0449177	0.041274	0.308167
met-a-707	CES	1-palmitoylglycerophosphoethanolamine	27	Lysolipid	Lipid	-0.0400644	0.28408	0.887845	0.284349	0.39111	0.467207	0.016375	0.595248	0.978272	33.112	25	0.128292	33.1276	26	0.158428	-0.001126	0.0103749	0.914441
met-a-708	CES	3-(3-hydroxyphenyl)propionate	11	Phenylalanine & tyrosine metabolism	Amino acid	-0.146031	0.106312	0.169564	-0.231427	0.124702	0.0634775	-0.439044	0.281556	0.153344	11.5464	9	0.240103	13.1602	10	0.214852	0.0245964	0.0219307	0.291086
met-a-709	CES	Tetradecanedioate	20	Fatty acid, dicarboxylate	Lipid	-0.10644	0.165319	0.519677	-0.285388	0.193786	0.140834	0.179984	0.295786	0.550461	28.9501	18	0.0489928	31.1254	19	0.039112	-0.0139465	0.0145627	0.35025
met-a-710	CES	2-hydroxypalmitate	47	Fatty acid, monohydroxy	Lipid	-0.136321	0.32435	0.674274	-0.0339619	0.44742	0.939494	0.348952	0.704084	0.622581	57.9974	45	0.0925033	58.7764	46	0.0979028	-0.00607282	0.00781131	0.440968
met-a-711	CES	Hexadecanedioate	25	Fatty acid, dicarboxylate	Lipid	-0.0481172	0.129225	0.70963	-0.294606	0.21612	0.172833	-0.272959	0.277557	0.335628	18.652	23	0.721228	19.5462	24	0.722268	0.00910921	0.00963295	0.354167
met-a-712	CES	Dihomo-linolenate (20:3n3 or n6)	22	Essential fatty acid	Lipid	0.14066	0.371613	0.705051	0.0768878	0.503056	0.878523	0.601274	1.10212	0.591401	27.5798	20	0.119725	27.853	21	0.14437	0.00460141	0.0210307	0.828922
met-a-713	CES	X-13859	42			0.273097	0.258576	0.290896	0.147916	0.396561	0.709151	-0.0937514	0.538538	0.862677	39.9445	40	0.472724	40.5496	41	0.490487	0.00537102	0.00690489	0.44123
met-a-714	CES	Threitol	13	Nucleotide sugars, pentose metabolism	Carbohydrate	-0.221542	0.28909	0.443472	-0.135009	0.367849	0.713602	-0.0382894	0.732404	0.959244	14.9737	11	0.183703	15.0762	12	0.237293	-0.00490186	0.0178613	0.788832
met-a-715	CES	X-14056	9			-0.218519	0.298558	0.464221	-0.423807	0.448136	0.344296	-0.266337	0.686839	0.709706	5.8632	7	0.555811	5.86973	8	0.661822	0.00149058	0.0184483	0.937865
met-a-716	CES	X-14057	17			-0.325618	0.229843	0.156572	-0.570075	0.29592	0.0540481	-1.03099	0.595764	0.104048	19.0647	15	0.210818	21.144	16	0.173042	0.0244876	0.0191449	0.220309
met-a-717	CES	X-14086	13			-0.119937	0.218844	0.58366	-0.154995	0.279451	0.57914	-0.238349	0.768733	0.762314	14.3891	11	0.212203	14.4232	12	0.274505	0.00471869	0.0292515	0.87477
met-a-718	CES	P-cresol sulfate	15	Phenylalanine & tyrosine metabolism	Amino acid	-0.0813733	0.176952	0.645616	-0.130858	0.22736	0.564915	-0.278293	0.309218	0.384494	15.8734	13	0.256033	16.6201	14	0.276987	0.0113292	0.0144873	0.44822
met-a-719	CES	X-14189--leucylalanine	11	Dipeptide	Peptide	0.0110269	0.120341	0.926992	-0.00461446	0.181201	0.979683	-0.0149413	0.239254	0.95157	8.88982	9	0.447506	8.90627	10	0.541021	-0.0123607	0.0246893	0.627452
met-a-720	CES	X-14205--alpha-glutamyltyrosine	18	Dipeptide	Peptide	0.246887	0.199682	0.21631	0.389984	0.234364	0.0961107	0.0554585	0.682376	0.936233	28.4844	16	0.0276537	28.6385	17	0.0380089	0.00786044	0.0267219	0.77242
met-a-721	CES	X-14208--phenylalanylserine	13	Dipeptide	Peptide	-0.0453946	0.159709	0.776232	0.0252701	0.190791	0.894629	0.0140159	0.30383	0.964033	18.1542	11	0.0780709	18.2443	12	0.10847	-0.0179798	0.0236705	0.462163
met-a-722	CES	X-14304--leucylalanine	20	Dipeptide	Peptide	-0.0430819	0.183763	0.814642	0.164526	0.214102	0.442221	-0.223459	0.538265	0.682941	34.4151	18	0.011188	34.6597	19	0.015344	0.00648619	0.0282098	0.820606
met-a-723	CES	X-14374	9			-0.533205	0.348033	0.12551	-0.416787	0.478707	0.383944	-0.484948	1.16752	0.69031	7.98785	7	0.333666	7.99002	8	0.434445	-0.00112983	0.02591	0.966436
met-a-724	CES	X-14450--phenylalanylleucine	5	Dipeptide	Peptide	0.348094	0.296027	0.239641	0.703634	0.328648	0.0322747	0.361649	1.85031	0.857527	6.15017	3	0.104528	6.15028	4	0.188203	-0.000546887	0.0733637	0.99452
met-a-725	CES	X-14473	13			0.22627	0.207638	0.275829	0.474583	0.26284	0.0709815	0.222592	0.670694	0.746215	13.8711	11	0.240211	13.8711	12	0.309015	0.000123944	0.0213857	0.99548
met-a-726	CES	X-14541	16			0.215957	0.144277	0.134442	0.0381735	0.19735	0.846621	0.95541	0.469289	0.0611448	15.7781	14	0.327114	18.8356	15	0.221282	-0.0361502	0.0219478	0.121791
met-a-727	CES	X-14588	10			-1.50559	1.17031	0.198272	-0.807048	1.74909	0.644505	-0.409634	3.1388	0.899388	7.00933	8	0.535626	7.15708	9	0.620769	-0.007027	0.0182816	0.710716
met-a-728	CES	X-14625	20			-0.128855	0.514255	0.802149	-0.275957	0.673077	0.68181	-1.91872	1.17578	0.120079	20.5755	18	0.30137	23.785	19	0.20453	0.0220416	0.0131541	0.111092
met-a-729	CES	X-14626	18			-0.319298	0.230571	0.166109	-0.176294	0.318236	0.579599	0.153034	0.417499	0.718758	16.1262	16	0.444187	17.9462	17	0.392242	-0.0138824	0.0103308	0.197767
met-a-730	CES	X-14632	18			0.049085	0.154301	0.750401	0.155526	0.204165	0.4462	0.139146	0.256322	0.59471	21.841	16	0.148399	22.113	17	0.180413	-0.00572498	0.0128266	0.661337
met-a-731	CES	X-14658	11			-0.120615	0.190479	0.526593	-0.161162	0.265379	0.543659	0.962775	0.678549	0.189626	6.49061	9	0.689988	9.27647	10	0.506082	-0.0452197	0.0270924	0.129441
met-a-732	CES	X-14662	19			0.111837	0.108071	0.300739	0.163117	0.148292	0.271345	0.298051	0.181033	0.118043	21.4577	17	0.206484	23.4954	18	0.172263	-0.0140187	0.0110332	0.220989
met-a-733	CES	X-14745	13			0.0641951	0.30519	0.833399	-0.0209579	0.442594	0.962232	2.59676	1.8239	0.182263	9.43741	11	0.581585	11.4239	12	0.492982	-0.0553962	0.0393041	0.186349
met-a-734	CES	Gamma-glutamylglutamate	10	gamma-glutamyl	Peptide	0.12666	0.150113	0.398802	0.354509	0.231866	0.126279	0.32629	0.43221	0.471926	7.22152	8	0.512932	7.47113	9	0.588191	-0.0109077	0.0218326	0.630801
met-a-735	CES	Octadecanedioate	9	Fatty acid, dicarboxylate	Lipid	-0.08203	0.36956	0.82434	-0.0478137	0.475936	0.919977	0.838825	0.704609	0.272658	8.22826	7	0.312897	10.8635	8	0.209557	-0.0164291	0.0253932	0.535757
met-a-736	CES	Leucylleucine	11	Dipeptide	Peptide	0.110518	0.229925	0.630753	0.081478	0.345852	0.813754	0.430677	0.831379	0.616932	8.40229	9	0.494168	8.56512	10	0.573811	-0.00904714	0.0224198	0.695975
met-a-737	CES	7-alpha-hydroxy-3-oxo-4-cholestenoate (7-Hoca)	16	Sterol, Steroid	Lipid	-0.279046	0.542942	0.607285	-0.193324	0.623099	0.756362	-0.453724	1.92191	0.81679	21.4667	14	0.0902574	21.4805	15	0.122166	0.00263315	0.0277061	0.925631
met-a-738	CES	N-Butyl Oleate	10	Fatty acid, ester	Lipid	-0.38071	0.403175	0.345027	-0.016868	0.551554	0.975602	0.346554	1.20805	0.781502	8.79317	8	0.360043	9.24542	9	0.414935	-0.0148705	0.0231827	0.539171
met-a-739	CES	Dimethylarginine (SDMA + ADMA)	35	Urea cycle; arginine-, proline-, metabolism	Amino acid	0.181968	0.409349	0.656659	-0.10863	0.619479	0.860799	-0.928535	1.01843	0.368525	33.369	33	0.449329	34.7996	34	0.429747	0.0127528	0.0107216	0.242751
met-a-740	CES	Taurolithocholate 3-sulfate	11	Bile acid metabolism	Lipid	-0.252229	0.168818	0.135153	-0.136456	0.219301	0.533788	0.501981	0.312079	0.142186	4.33596	9	0.887943	12.0498	10	0.281738	-0.0404112	0.0145501	0.0214927
met-a-741	CES	X-14977--vanillin	9	Food component/Plant	Xenobiotics	-0.23314	0.160544	0.146448	-0.456731	0.382234	0.232127	0.80843	0.784763	0.33721	0.176911	7	0.999983	2.24693	8	0.97249	-0.034071	0.0236809	0.193391
met-a-742	CES	Succinylcarnitine	44	Krebs cycle	Energy	0.0451347	0.275242	0.869746	-0.0635247	0.465184	0.89138	-0.881297	0.63123	0.170003	42.4581	42	0.45123	45.1238	43	0.383221	0.0117556	0.00723914	0.111882
met-a-743	CES	Tryptophan betaine	11	Tryptophan metabolism	Amino acid	-0.239002	0.0818485	0.00349973	-0.299642	0.12614	0.0175266	-0.3789	0.267805	0.19077	6.73242	9	0.664956	7.047	10	0.721	0.0124451	0.0221885	0.588568
met-a-744	CES	Cyclo(leu-pro)	15	Dipeptide	Peptide	-0.158592	0.165138	0.336873	-0.261383	0.248022	0.291944	0.277847	0.349748	0.441212	12.4221	13	0.493374	14.4098	14	0.419649	-0.0188419	0.0133643	0.182055
met-a-745	CES	Chiro-inositol	13	Inositol metabolism	Lipid	-0.0280107	0.0805559	0.728053	-0.0594522	0.0906417	0.511887	0.139615	0.199515	0.498603	18.2633	11	0.0756681	19.6671	12	0.0736506	-0.0195468	0.0212577	0.37755
met-a-746	CES	5alpha-androstan-3beta,17beta-diol disulfate	17	Sterol, Steroid	Lipid	-0.0972451	0.144794	0.501831	0.0745113	0.174041	0.66856	-0.0598922	0.287977	0.838045	26.3811	15	0.0342029	26.4216	16	0.0483775	-0.00234364	0.0154458	0.881419
met-a-747	CES	4-androsten-3beta,17beta-diol disulfate 1*	21	Sterol, Steroid	Lipid	-0.171078	0.096249	0.0754943	-0.248118	0.143184	0.0831212	-0.239693	0.181123	0.201418	18.9305	19	0.461301	19.1341	20	0.513123	0.0042829	0.00949155	0.656929
met-a-748	CES	4-androsten-3beta,17beta-diol disulfate 2*	19	Sterol, Steroid	Lipid	0.329601	0.214737	0.124807	0.218828	0.292299	0.454072	-0.0449375	0.764928	0.953838	19.8572	17	0.281597	20.1623	18	0.323755	0.00994821	0.0194647	0.615861
met-a-749	CES	2-hydroxyglutarate	13	Fatty acid, dicarboxylate	Lipid	-0.356575	0.227344	0.116779	-0.174521	0.410484	0.670721	-0.287614	0.678385	0.679761	6.67742	11	0.824573	6.69036	12	0.877379	-0.00179142	0.0157478	0.911481
met-a-750	CES	Ergothioneine	3	Food component, Plant	Xenobiotics	-0.124906	0.273068	0.647372	-0.076441	0.32055	0.811518	-0.187252	1.43832	0.917583	2.2882	1	0.130361	2.29283	2	0.317774	0.00968488	0.215241	0.971374
met-a-751	CES	Palmitoyl sphingomyelin	47	Sphingolipid	Lipid	0.362221	0.398596	0.363485	0.922644	0.509566	0.0701957	0.409091	1.5822	0.797155	62.4787	45	0.0431787	62.48	46	0.0531395	-0.000457756	0.014943	0.975697
met-a-752	CES	Phenylalanylphenylalanine	4	Dipeptide	Peptide	-0.422152	0.681316	0.535513	-0.562475	0.549259	0.305806	-1.76553	2.36714	0.533506	6.33843	2	0.0420366	7.47928	3	0.0580933	0.0346955	0.0578275	0.609443
met-a-753	CES	Cis-4-decenoyl carnitine	10	Carnitine metabolism	Lipid	0.000356914	0.184995	0.998461	-0.0889428	0.314991	0.777662	-0.0711672	0.507094	0.891858	4.8029	8	0.77842	4.82935	9	0.848923	0.00248993	0.0153082	0.874825
met-a-754	CES	15-methylpalmitate (isobar with 2-methylpalmitate)	14	Fatty acid, branched	Lipid	0.288719	0.36463	0.428469	-0.000267953	0.536604	0.999602	-0.266662	0.962037	0.786356	10.0466	12	0.611874	10.4524	13	0.656591	0.0101162	0.0158809	0.536087

## Sheet: SVS
id.exposure	outcome	exposure	nsnp	Pathway	metabolic groups	b_Inverse.variance.weighted..multiplicative.random.effects.	se_Inverse.variance.weighted..multiplicative.random.effects.	pval_Inverse.variance.weighted	b_Weighted.median	se_Weighted.median	pval_Weighted.median	b_MR.Egger	se_MR.Egger	pval_MR.Egger	Q_MR.Egger	Q_df_MR.Egger	Q_pval_MR.Egger	Q_Inverse.variance.weighted	Q_df_Inverse.variance.weighted	Q_pval_Inverse.variance.weighted	egger_intercept	se	pval
met-a-303	SVS	Glutamine	8	Glutamate metabolism	Amino acid	-0.395398	0.835487	0.636031	-1.90327	1.43886	0.185913	-0.304567	1.87686	0.876416	4.5976	6	0.596357	4.60095	7	0.708529	-0.00103321	0.0178432	0.955704
met-a-304	SVS	Tryptophan	192	Tryptophan metabolism	Amino acid	-0.446647	0.367637	0.224399	-0.325	0.542805	0.549345	0.000743028	1.32313	0.999553	195.573	190	0.375515	195.701	191	0.392572	-0.00224942	0.00638935	0.725185
met-a-305	SVS	Histidine	6	Histidine metabolism	Amino acid	-1.61711	1.54779	0.296121	-2.74364	1.80676	0.128878	-0.543675	3.24047	0.8749	6.41469	4	0.170246	6.65734	5	0.247397	-0.0119436	0.0307043	0.717105
met-a-306	SVS	Leucine	203	Valine, leucine and isoleucine metabolism	Amino acid	-0.0509516	0.34885	0.883877	-0.244438	0.542532	0.652314	-1.18091	1.42231	0.407367	186.331	201	0.763234	187.006	202	0.76788	0.00545768	0.00664277	0.41228
met-a-307	SVS	Cholesterol	45	Sterol, Steroid	Lipid	0.400554	0.357645	0.262724	0.107299	0.608753	0.86009	0.751161	1.10126	0.498839	30.5344	43	0.923338	30.6538	44	0.936481	-0.00392341	0.0113524	0.731327
met-a-308	SVS	Phenylalanine	5	Phenylalanine & tyrosine metabolism	Amino acid	2.07595	1.68479	0.217887	1.75909	2.14672	0.412541	2.69933	3.78857	0.527574	4.38379	3	0.222894	4.43729	4	0.350049	-0.00657488	0.0343615	0.860474
met-a-309	SVS	Creatinine	26	Creatine metabolism	Amino acid	-0.130685	0.663959	0.843963	0.12602	1.01142	0.900843	-0.947313	1.51871	0.538667	23.6118	24	0.483966	23.9729	25	0.520939	0.00785675	0.0130744	0.553522
met-a-310	SVS	Lactate	13	Glycolysis, gluconeogenesis, pyruvate metabolism	Carbohydrate	1.00602	0.571708	0.0784618	1.06191	0.860023	0.216924	0.879721	1.88514	0.649849	11.4365	11	0.407449	11.4417	12	0.491489	0.00192068	0.027192	0.944957
met-a-311	SVS	3-hydroxybutyrate (BHBA)	10	Ketone bodies	Lipid	-0.106227	0.0812331	0.19098	-0.143422	0.175932	0.414949	-0.0414371	0.188323	0.831357	3.04037	8	0.931799	3.28203	9	0.952056	-0.00788449	0.0160386	0.636209
met-a-312	SVS	Arabinose	5	Nucleotide sugars, pentose metabolism	Carbohydrate	0.184447	0.207318	0.373638	0.296727	0.291183	0.308183	0.27283	0.395137	0.539524	2.95742	3	0.398237	3.03592	4	0.551832	-0.00724796	0.0258682	0.797543
met-a-313	SVS	Fructose	3	Fructose, mannose, galactose, starch, and sucrose metabolism	Carbohydrate	-0.957775	0.989946	0.333293	-0.497956	1.07344	0.642729	3.38561	2.67154	0.425294	0.43289	1	0.510574	3.31488	2	0.190627	-0.108574	0.0639558	0.338892
met-a-314	SVS	Mannose	19	Fructose, mannose, galactose, starch, and sucrose metabolism	Carbohydrate	-0.365377	0.231193	0.114015	-0.286048	0.491334	0.56044	0.111936	0.689464	0.872943	7.70268	17	0.972498	8.33564	18	0.97321	-0.0123491	0.0155221	0.437241
met-a-315	SVS	Pyruvate	14	Glycolysis, gluconeogenesis, pyruvate metabolism	Carbohydrate	-0.0442081	0.297519	0.881878	-0.105329	0.473484	0.82396	0.118329	0.984791	0.906347	10.1704	12	0.601012	10.2013	13	0.6774	-0.0040982	0.0233418	0.863557
met-a-316	SVS	Uridine	21	Pyrimidine metabolism, uracil containing	Nucleotide	-0.731655	0.639872	0.252856	-0.165891	0.952078	0.861676	2.2169	2.00249	0.282084	16.4771	19	0.625248	18.9077	20	0.527834	-0.0335895	0.0215451	0.135489
met-a-317	SVS	Linoleate (18:2n6)	17	Essential fatty acid	Lipid	0.148249	0.541147	0.78412	0.380871	0.71391	0.593687	1.02277	2.05446	0.625825	16.911	15	0.324215	17.1313	16	0.377148	-0.0129492	0.0292887	0.664708
met-a-318	SVS	Allantoin	19	Purine metabolism, urate metabolism	Nucleotide	-0.0343024	0.228577	0.88071	-0.311672	0.315739	0.323584	-0.443504	0.441519	0.329224	17.7269	17	0.406261	18.9464	18	0.39513	0.0138849	0.0128394	0.29461
met-a-319	SVS	Arachidonate (20:4n6)	21	Long chain fatty acid	Lipid	-0.133258	0.329817	0.686186	-0.573859	0.486599	0.238268	-0.612986	0.58644	0.309016	17.018	19	0.588651	18.0483	20	0.584228	0.0106798	0.0105216	0.322838
met-a-320	SVS	Deoxycholate	17	Bile acid metabolism	Lipid	0.131858	0.16634	0.427953	0.200237	0.226559	0.376793	0.65799	0.375916	0.100475	14.66	15	0.476173	17.0595	16	0.381754	-0.028178	0.0181906	0.142209
met-a-321	SVS	Margarate (17:0)	8	Long chain fatty acid	Lipid	-0.31682	0.571613	0.579404	-0.781167	0.720822	0.27849	0.736468	1.98192	0.722965	7.87911	6	0.247095	8.2877	7	0.30791	-0.0245266	0.04397	0.59716
met-a-322	SVS	Inosine	10	Purine metabolism, (hypo)xanthine, inosine containing	Nucleotide	-0.0112836	0.0814932	0.889877	-0.0754578	0.107507	0.482748	-0.113763	0.120397	0.372372	6.99091	8	0.537613	8.41199	9	0.493219	0.0182991	0.0153504	0.267385
met-a-323	SVS	Isoleucine	18	Valine, leucine and isoleucine metabolism	Amino acid	-0.927965	0.885116	0.29445	-1.46497	1.15228	0.203597	-3.38184	2.34632	0.168775	19.9131	16	0.224158	21.4962	17	0.20488	0.027014	0.0239528	0.276033
met-a-324	SVS	Threonine	20	Glycine, serine and threonine metabolism	Amino acid	-0.395158	0.554325	0.47593	0.148888	0.677849	0.826145	2.66311	1.92173	0.182743	23.359	18	0.177168	26.9168	19	0.106606	-0.0453368	0.0273813	0.115099
met-a-325	SVS	Tyrosine	32	Phenylalanine & tyrosine metabolism	Amino acid	-0.384459	0.725782	0.596308	0.307198	0.803011	0.702048	-6.35235	2.8738	0.0348436	48.6275	30	0.0171475	56.0417	31	0.00383828	0.0582492	0.0272356	0.0407182
met-a-326	SVS	Lysine	24	Lysine metabolism	Amino acid	0.275095	0.783718	0.725579	1.47254	1.07469	0.170625	6.23914	3.6445	0.100971	27.4623	22	0.194193	30.955	23	0.123904	-0.0578599	0.0345903	0.108545
met-a-327	SVS	Methionine	22	Cysteine, methionine, SAM, taurine metabolism	Amino acid	-0.838228	0.591939	0.156754	0.0603521	1.15094	0.95818	2.38697	2.91261	0.422143	8.97491	20	0.983196	10.3137	21	0.974545	-0.0287931	0.024885	0.260887
met-a-328	SVS	Malate	17	Krebs cycle	Energy	0.683147	0.477332	0.152379	0.306682	0.655082	0.639671	0.0833416	1.22177	0.946516	19.1634	15	0.206425	19.5298	16	0.242147	0.0103225	0.0192738	0.600106
met-a-329	SVS	Palmitate (16:0)	28	Long chain fatty acid	Lipid	-0.310185	0.530636	0.558848	-0.176483	0.70449	0.802191	0.0736804	1.4663	0.960308	31.1694	26	0.22202	31.2645	27	0.260419	-0.00441223	0.0156698	0.780498
met-a-330	SVS	Nonadecanoate (19:0)	16	Long chain fatty acid	Lipid	-0.164657	0.413286	0.690329	-0.109767	0.535276	0.83752	-0.428017	0.8136	0.607067	17.8892	14	0.211873	18.0736	15	0.258818	0.00669517	0.0176277	0.709786
met-a-331	SVS	Stearate (18:0)	42	Long chain fatty acid	Lipid	-0.648982	0.39726	0.102334	-1.02441	0.61717	0.0969442	-0.303203	1.13913	0.791474	40.3935	40	0.45287	40.4998	41	0.492695	-0.00380932	0.0117433	0.747339
met-a-332	SVS	Oleate (18:1n9)	20	Long chain fatty acid	Lipid	-0.425708	0.4355	0.328314	-0.630176	0.669472	0.346549	1.01523	1.83111	0.586106	14.0033	18	0.728873	14.6715	19	0.743233	-0.0210084	0.0257006	0.424372
met-a-333	SVS	Pentadecanoate (15:0)	19	Long chain fatty acid	Lipid	-0.0909326	0.362208	0.801775	0.0482714	0.60204	0.936094	-0.386888	1.14575	0.739744	12.3585	17	0.777959	12.4365	18	0.823902	0.00508066	0.018191	0.783388
met-a-334	SVS	Myristate (14:0)	23	Long chain fatty acid	Lipid	0.18593	0.271695	0.493765	0.113653	0.487225	0.815555	0.223575	0.701611	0.753132	12.5086	21	0.924861	12.5125	22	0.945874	-0.000813006	0.0130023	0.950734
met-a-335	SVS	Pipecolate	16	Lysine metabolism	Amino acid	0.233612	0.327947	0.476249	0.669056	0.423275	0.113955	0.535588	0.882476	0.553623	19.3441	14	0.152214	19.5337	15	0.190561	-0.00848595	0.02291	0.716626
met-a-336	SVS	Ornithine	11	Urea cycle; arginine-, proline-, metabolism	Amino acid	-1.59274	0.553738	0.00402306	-1.71563	0.825371	0.0376531	-2.08798	1.81648	0.279993	8.42156	9	0.492283	8.50501	10	0.579633	0.00791308	0.0273928	0.779221
met-a-337	SVS	5-oxoproline	22	Glutathione metabolism	Amino acid	-0.681065	0.496832	0.170433	-0.846896	0.655064	0.196065	-0.995869	0.826785	0.242455	22.2818	20	0.325416	22.5402	21	0.368977	0.00567893	0.011793	0.635351
met-a-338	SVS	Pantothenate	26	Pantothenate and CoA metabolism	Cofactors and vitamins	0.675052	0.366927	0.0658055	0.435274	0.562396	0.438952	0.675624	0.835936	0.4269	29.5616	24	0.199709	29.5616	25	0.241125	-1.08917e-05	0.0142267	0.999395
met-a-339	SVS	4-acetamidobutanoate	35	Guanidino and acetamido metabolism	Amino acid	0.507317	0.460937	0.271062	1.60637	0.659506	0.014862	0.767268	1.14224	0.506437	40.6083	33	0.170141	40.6848	34	0.199725	-0.00310245	0.0124387	0.804582
met-a-340	SVS	Alpha-tocopherol	11	Tocopherol metabolism	Cofactors and vitamins	0.356934	0.372874	0.33844	0.609732	0.555979	0.27278	-0.171816	1.00129	0.867553	7.95675	9	0.53851	8.29161	10	0.600376	0.0153799	0.0265779	0.577004
met-a-341	SVS	Citrate	45	Krebs cycle	Energy	-0.321574	0.380508	0.398045	0.180506	0.592724	0.760719	-0.968344	1.12077	0.392382	41.4933	43	0.536743	41.8722	44	0.563227	0.00714966	0.0116149	0.54143
met-a-342	SVS	Glycerate	17	Glycolysis, gluconeogenesis, pyruvate metabolism	Carbohydrate	-0.412066	0.745589	0.580488	-0.893254	0.850551	0.293624	-4.39485	2.449	0.0929011	28.4083	15	0.0191485	33.8702	16	0.00565598	0.0593792	0.0349655	0.110107
met-a-343	SVS	Guanosine	13	Purine metabolism, guanine containing	Nucleotide	0.214588	0.212956	0.313615	0.185579	0.274326	0.498729	-0.415901	0.636216	0.526727	13.1842	11	0.281459	14.5083	12	0.269431	0.0330862	0.031478	0.315761
met-a-344	SVS	N-acetylalanine	22	Alanine and aspartate metabolism	Amino acid	-0.263342	0.805529	0.74373	-0.542031	1.13088	0.631724	9.07737	13.7101	0.515468	20.4541	20	0.429867	20.9305	21	0.463198	-0.0762912	0.11178	0.502744
met-a-345	SVS	Urate	21	Purine metabolism, urate metabolism	Nucleotide	0.85757	0.515331	0.0960892	0.864161	0.733092	0.238482	1.17001	1.05226	0.280052	17.6654	19	0.544881	17.7861	20	0.601494	-0.00476256	0.0137071	0.732072
met-a-346	SVS	Ursodeoxycholate	11	Bile acid metabolism	Lipid	0.130884	0.130375	0.315426	0.176886	0.230839	0.443513	0.445455	0.404851	0.299761	4.81206	9	0.850374	5.5544	10	0.85121	-0.0182611	0.0211946	0.411279
met-a-347	SVS	Arginine	22	Urea cycle; arginine-, proline-, metabolism	Amino acid	0.170624	0.353653	0.629479	0.301422	0.563749	0.592876	0.726004	1.33111	0.591503	15.5149	20	0.746226	15.7071	21	0.785874	-0.00800003	0.018247	0.665774
met-a-348	SVS	Ascorbate (Vitamin C)	14	Ascorbate and aldarate metabolism	Cofactors and vitamins	0.0133897	0.0523809	0.798243	0.0219712	0.113239	0.846156	0.0231145	0.148466	0.878867	5.32862	12	0.946093	5.33478	13	0.967065	-0.00114189	0.0145505	0.938742
met-a-349	SVS	Heptanoate (7:0)	36	Medium chain fatty acid	Lipid	-0.495332	0.361468	0.170582	-1.05389	0.618967	0.0886306	-3.63253	1.31794	0.00933236	20.9568	34	0.96101	27.2295	35	0.822951	0.0340764	0.0136059	0.0172199
met-a-350	SVS	Laurate (12:0)	41	Medium chain fatty acid	Lipid	0.222946	0.458139	0.626518	-0.0629817	0.579758	0.913492	-1.03802	1.13175	0.364687	55.0248	39	0.0459194	57.1147	40	0.0387302	0.0149974	0.0123228	0.230899
met-a-351	SVS	Valine	6	Valine, leucine and isoleucine metabolism	Amino acid	-0.631453	0.945487	0.504223	-1.00827	1.54476	0.513945	-0.174145	1.71333	0.923933	3.17085	4	0.529652	3.30302	5	0.653379	-0.00644515	0.0177282	0.734592
met-a-352	SVS	Urea	14	Urea cycle; arginine-, proline-, metabolism	Amino acid	0.679118	0.469452	0.148004	0.98706	0.780754	0.206144	1.04479	1.75197	0.562021	8.59273	12	0.737266	8.64157	13	0.799443	-0.00579311	0.0262135	0.82881
met-a-353	SVS	Cortisol	13	Sterol, Steroid	Lipid	-0.352766	0.439012	0.421659	-0.289605	0.550298	0.598701	-0.482667	1.07005	0.6607	16.8595	11	0.112099	16.8872	12	0.15389	0.00311027	0.0231532	0.895565
met-a-354	SVS	Cortisone	39	Sterol, Steroid	Lipid	-0.0636913	0.43848	0.88451	-0.0715006	0.65817	0.913492	-0.265655	1.0618	0.803821	45.6229	37	0.156284	45.677	38	0.183315	0.00226758	0.0108286	0.83528
met-a-355	SVS	Proline	37	Urea cycle; arginine-, proline-, metabolism	Amino acid	0.224914	0.303484	0.458628	0.35505	0.472159	0.452068	0.436169	0.575905	0.453902	32.3929	35	0.594606	32.587	36	0.63171	-0.00351227	0.00797201	0.66223
met-a-356	SVS	Citrulline	45	Urea cycle; arginine-, proline-, metabolism	Amino acid	0.703585	0.423031	0.0962726	0.552794	0.597568	0.354929	1.61828	1.13806	0.162248	48.8862	43	0.248549	49.7392	44	0.255443	-0.00994609	0.0114829	0.391206
met-a-357	SVS	Biliverdin	19	Hemoglobin and porphyrin metabolism	Cofactors and vitamins	0.121356	0.184255	0.510133	0.174211	0.20114	0.386424	0.22942	0.318106	0.480585	24.4208	17	0.108446	24.6764	18	0.134092	-0.00576485	0.0136652	0.678412
met-a-358	SVS	Serotonin (5HT)	16	Tryptophan metabolism	Amino acid	0.103504	0.277269	0.708926	0.0473368	0.445524	0.915384	0.679864	0.746778	0.378022	10.6657	14	0.712075	11.3934	15	0.724238	-0.013895	0.016288	0.407973
met-a-359	SVS	Gamma-glutamylglutamine	20	gamma-glutamyl	Peptide	-0.0393319	0.379171	0.917383	0.547212	0.677634	0.41936	0.418769	1.07785	0.702185	12.1118	18	0.841411	12.335	19	0.870811	-0.00757221	0.0160285	0.642304
met-a-360	SVS	Gamma-glutamyltyrosine	46	gamma-glutamyl	Peptide	0.259426	0.421965	0.538684	0.285556	0.558485	0.609138	2.48048	1.32257	0.0673692	53.8322	44	0.14714	57.6541	45	0.0976828	-0.0237925	0.0134615	0.0840886
met-a-361	SVS	Hypoxanthine	25	Purine metabolism, (hypo)xanthine, inosine containing	Nucleotide	-0.394091	0.432345	0.362021	-1.02956	0.520184	0.0477911	-0.430063	1.35215	0.753311	36.6628	23	0.0352555	36.664	24	0.0472541	0.000598869	0.0212768	0.977788
met-a-362	SVS	Betaine	22	Glycine, serine and threonine metabolism	Amino acid	0.149879	0.414726	0.717806	-0.46398	0.565456	0.411907	-1.11412	1.00318	0.27992	23.1496	20	0.281511	25.3473	21	0.232434	0.0222031	0.016113	0.183439
met-a-363	SVS	Xanthine	5	Purine metabolism, (hypo)xanthine, inosine containing	Nucleotide	-0.0533993	0.738209	0.942334	0.0938	0.891454	0.9162	1.2148	1.78843	0.54569	3.62422	3	0.305004	4.3726	4	0.357922	-0.0360916	0.0458556	0.488692
met-a-364	SVS	Phosphate	5	Oxidative phosphorylation	Energy	1.7036	1.14771	0.137716	0.806104	1.17004	0.490853	-0.874078	1.57081	0.616714	1.8121	3	0.612305	5.99488	4	0.199531	0.0442089	0.0216161	0.13338
met-a-365	SVS	3-methoxytyrosine	16	Phenylalanine & tyrosine metabolism	Amino acid	-0.428667	0.299132	0.151847	-0.903794	0.530712	0.0885706	-1.6538	1.19605	0.188412	7.27023	14	0.923792	8.45049	15	0.904456	0.0231794	0.021336	0.295656
met-a-366	SVS	Pelargonate (9:0)	35	Medium chain fatty acid	Lipid	-0.126631	0.407718	0.756117	-0.253198	0.628391	0.686999	-0.824352	1.52221	0.591768	30.5387	33	0.590234	30.7669	34	0.626889	0.00720982	0.0150932	0.636023
met-a-367	SVS	Undecanoate (11:0)	28	Medium chain fatty acid	Lipid	0.0614118	0.487388	0.89973	0.0856486	0.782325	0.912822	-1.1332	1.11998	0.320953	20.112	26	0.786217	21.6026	27	0.757289	0.016345	0.013388	0.233091
met-a-368	SVS	Beta-hydroxyisovalerate	23	Valine, leucine and isoleucine metabolism	Amino acid	0.438901	0.338497	0.194763	0.239277	0.492772	0.62727	0.211922	0.891212	0.814348	21.3504	21	0.437729	21.4281	22	0.494434	0.00407405	0.0147429	0.784988
met-a-369	SVS	Taurodeoxycholate	13	Bile acid metabolism	Lipid	0.363213	0.157502	0.0211058	0.300327	0.172636	0.081919	1.3129	0.463366	0.0162728	12.2765	11	0.34322	17.4216	12	0.134413	-0.0663069	0.0308819	0.0549219
met-a-370	SVS	X-02973	25			1.01457	0.661673	0.12519	0.204301	0.972451	0.833598	0.306922	1.74767	0.862131	25.7589	23	0.312379	25.9745	24	0.354459	0.0077038	0.0175582	0.664931
met-a-371	SVS	X-03003	9			0.555479	0.827721	0.50216	0.04068	1.08209	0.970011	6.99841	5.65677	0.255912	8.20058	7	0.31524	9.75227	8	0.282846	-0.0863718	0.0750486	0.287573
met-a-372	SVS	X-03088	19			-0.296698	0.388932	0.44555	-0.852667	0.536433	0.111945	-0.37856	0.659835	0.573671	22.4544	17	0.167868	22.4866	18	0.211097	0.00193237	0.0123887	0.877888
met-a-373	SVS	X-03094	32			0.0292645	0.32926	0.929177	0.247201	0.567666	0.663222	-0.661916	0.934116	0.484042	21.3634	30	0.876182	22.0269	31	0.882165	0.00952908	0.0116983	0.42174
met-a-374	SVS	Glycerol	18	Glycerolipid metabolism	Lipid	-0.583169	0.480287	0.224668	-0.795212	0.621681	0.20085	-0.968496	1.08146	0.383769	23.7191	16	0.0958219	23.9566	17	0.12062	0.00800149	0.0199919	0.694275
met-a-375	SVS	Kynurenine	39	Tryptophan metabolism	Amino acid	0.378671	0.460726	0.411133	1.11893	0.573372	0.0509993	0.967743	0.988608	0.333989	59.6308	37	0.0106072	60.3648	38	0.0119368	-0.00942307	0.0130049	0.473149
met-a-376	SVS	Mannitol	13	Fructose, mannose, galactose, starch, and sucrose metabolism	Carbohydrate	-0.0112837	0.144926	0.937941	-0.0297271	0.17556	0.865539	0.0392309	0.418009	0.926914	15.7639	11	0.150125	15.788	12	0.201141	-0.00365665	0.0282085	0.899199
met-a-377	SVS	Glycerol 3-phosphate (G3P)	13	Glycerolipid metabolism	Lipid	0.597084	0.439039	0.173836	-0.266166	0.786307	0.734985	0.628156	1.32589	0.644934	7.2822	11	0.775791	7.28287	12	0.838368	-0.000548552	0.021188	0.979809
met-a-378	SVS	Acetylphosphate	18	Oxidative phosphorylation	Energy	-0.843791	0.720509	0.241557	-0.178223	1.06602	0.867224	-6.8045	3.15542	0.0466095	11.095	16	0.803585	14.8893	17	0.603452	0.05358	0.0275064	0.0691906
met-a-379	SVS	Carnitine	222	Carnitine metabolism	Lipid	-0.000357055	0.367114	0.999224	0.523286	0.534901	0.327933	-0.378396	1.00139	0.70589	279.365	220	0.00413935	279.574	221	0.0046178	0.00235228	0.00511766	0.646226
met-a-380	SVS	Choline	23	Glycerolipid metabolism	Lipid	-0.978505	0.928288	0.291839	-0.276496	1.11546	0.80423	-8.5234	2.3253	0.00144142	19.6272	21	0.544972	31.4751	22	0.0867961	0.0722422	0.020988	0.00244406
met-a-381	SVS	N-acetylornithine	17	Urea cycle; arginine-, proline-, metabolism	Amino acid	-0.187713	0.18388	0.307326	0.124082	0.157919	0.432026	0.172239	0.23111	0.467626	21.3828	15	0.125038	28.4135	16	0.028204	-0.026574	0.0119658	0.0421829
met-a-382	SVS	N1-methyladenosine	8	Purine metabolism, adenine containing	Nucleotide	1.33605	0.560519	0.0171446	1.52369	1.68674	0.366349	4.82592	5.58259	0.420547	0.670644	6	0.995103	1.08853	7	0.993271	-0.0240198	0.037157	0.541916
met-a-383	SVS	3-methyl-2-oxovalerate	33	Valine, leucine and isoleucine metabolism	Amino acid	1.32869	0.437593	0.00239449	1.13272	0.598043	0.0582195	2.33899	1.24297	0.0692858	31.8705	31	0.423037	32.6466	32	0.435021	0.0188469	0.0120246	0.126867
met-a-384	SVS	3-methylhistidine	10	Histidine metabolism	Amino acid	0.243153	0.169106	0.150469	0.275196	0.237	0.245575	-0.0219987	0.5176	0.967141	7.75031	8	0.458233	8.0483	9	0.529286	0.0150748	0.0276152	0.600032
met-a-385	SVS	3-phenylpropionate (hydrocinnamate)	16	Phenylalanine & tyrosine metabolism	Amino acid	-0.160722	0.263705	0.542208	-0.288531	0.330876	0.383196	-0.218151	0.511292	0.676111	19.4313	14	0.149116	19.4557	15	0.193819	0.00236038	0.0177738	0.896241
met-a-386	SVS	Phenylacetate	8	Phenylalanine & tyrosine metabolism	Amino acid	0.174532	0.268402	0.515522	0.0609704	0.423729	0.885587	0.00669918	0.519363	0.990127	4.19227	6	0.650675	4.37463	7	0.735756	0.00900713	0.0210922	0.684253
met-a-387	SVS	Glycerophosphorylcholine (GPC)	19	Glycerolipid metabolism	Lipid	0.233795	0.214861	0.276541	0.229267	0.267831	0.391989	0.188338	0.303374	0.542959	21.0255	17	0.225151	21.0846	18	0.275169	0.00201558	0.00922594	0.829665
met-a-388	SVS	Aspartate	4	Alanine and aspartate metabolism	Amino acid	0.946439	0.37799	0.0122843	0.927276	0.665549	0.163544	1.49838	1.39523	0.395226	1.38457	2	0.500431	1.56666	3	0.666973	-0.0175626	0.0411575	0.711129
met-a-389	SVS	X-04357	10			0.129503	0.23112	0.575257	-0.0100146	0.406855	0.980362	-0.405316	0.595179	0.515096	4.29841	8	0.829246	5.37838	9	0.800156	0.025704	0.0247341	0.329092
[truncated: 365 more rows]

## Sheet: LS
id.exposure	outcome	exposure	nsnp	Pathway	metabolic groups	b_Inverse.variance.weighted..multiplicative.random.effects.	se_Inverse.variance.weighted..multiplicative.random.effects.	pval_Inverse.variance.weighted	b_Weighted.median	se_Weighted.median	pval_Weighted.median	b_MR.Egger	se_MR.Egger	pval_MR.Egger	Q_MR.Egger	Q_df_MR.Egger	Q_pval_MR.Egger	Q_Inverse.variance.weighted	Q_df_Inverse.variance.weighted	Q_pval_Inverse.variance.weighted	egger_intercept	se	pval
[truncated: 452 more rows]

[truncated: 5 more sheets: WMH, ICH, SAH, BMB, TIA]
