# Supplementary material for: Assessing the causal effect of genetically predicted metabolites and metabolic pathways on stroke
Source: J Transl Med. 2023 Nov 17;21:822. doi: 10.1186/s12967-023-04677-4 (PMC10655369; doi:10.1186/s12967-023-04677-4)
Supplement: Supplementary file 4 — Additional file 4: Table S2. The Results of all stroke phenotypes (P < 0.05). [file 12967_2023_4677_MOESM4_ESM.xlsx]

## Sheet: AS
id.exposure	exposure	R2	nsnp	Pathway	metabolic groups	IVW-pvalue	FDR P	Weighted.median	MR.Egger	MR-presso global test Pvalue	MR-presso corrected Pvalue
met-a-601	ADpSGEGDFXAEGGGVR*	0.0654762	7	Fibrinogen cleavage peptide	Peptide	2.92497e-05	0.00440696	0.00402318	0.0211487	0.314
met-a-319	Arachidonate (20:4n6)	0.124514	20	Long chain fatty acid	Lipid	0.000643579	0.0581795	0.0109586	0.084098	0.876
met-a-688	2-oleoylglycerophosphocholine*	0.0562841	18	Lysolipid	Lipid	0.00136266	0.102654	0.0403606	0.463757	0.852
met-a-459	Pyridoxate	0.047248	10	Vitamin B6 metabolism	Cofactors and vitamins	0.00155207	0.100219	0.363826	0.817911	0.9
met-a-735	Octadecanedioate	0.0631148	10	Fatty acid, dicarboxylate	Lipid	0.0029415	0.132956	0.00337395	0.229772	0.612
met-a-656	Bradykinin, des-arg(9)	0.181048	20	Polypeptide	Peptide	0.00742841	0.30524	0.0643464	0.255242	0.502
met-a-448	3-indoxyl sulfate	0.0515164	5	Tryptophan metabolism	Amino acid	0.0088192	0.33219	0.0246406	0.265659	0.658
met-a-359	Gamma-glutamylglutamine	0.093157	20	gamma-glutamyl	Peptide	0.011049	0.356726	0.307075	0.994391	0.29
met-a-368	Beta-hydroxyisovalerate	0.0959787	22	Valine, leucine and isoleucine metabolism	Amino acid	0.0121827	0.34416	0.0365748	0.0728378	0.158
met-a-558	1-arachidonoylglycerophosphocholine*	0.134194	21	Lysolipid	Lipid	0.0123808	0.329185	0.0176928	0.0702333	0.674
met-a-353	Cortisol	0.0769035	13	Sterol, Steroid	Lipid	0.0135127	0.321459	0.0321607	0.0803428	0.33
met-a-395	Dihomo-linoleate (20:2n6)	0.0339002	9	Long chain fatty acid	Lipid	0.0145698	0.329278	0.228866	0.42107	0.944
met-a-429	4-methyl-2-oxopentanoate	0.0631182	14	Valine, leucine and isoleucine metabolism	Amino acid	0.0147307	0.317061	0.165716	0.898704	0.846
met-a-337	5-oxoproline	0.125168	22	Glutathione metabolism	Amino acid	0.0151894	0.312072	0.00163523	0.0352176	0.206
met-a-746	5alpha-androstan-3beta,17beta-diol disulfate	0.110885	16	Sterol, Steroid	Lipid	0.0158504	0.298515	0.0139492	0.101825	0.024	0.0291136
met-a-508	X-11422--xanthine	0.0467985	8	Purine metabolism, (hypo)xanthine/inosine containing	Nucleotide	0.0173686	0.314024	0.218163	0.24394	0.852
met-a-382	N1-methyladenosine	0.0346098	8	Purine metabolism, adenine containing	Nucleotide	0.0257538	0.41574	0.326858	0.353978	0.572
met-a-321	Margarate (17:0)	0.0382515	8	Long chain fatty acid	Lipid	0.0280746	0.437577	0.365776	0.221873	0.85
met-a-380	Choline	0.0724843	23	Glycerolipid metabolism	Lipid	0.0328547	0.45001	0.999915	0.626989	0.63
met-a-399	Indolelactate	0.0856756	19	Tryptophan metabolism	Amino acid	0.0339672	0.451564	0.275813	0.611923	0.104
met-a-307	Cholesterol	0.17705	44	Sterol, Steroid	Lipid	0.0394145	0.481496	0.119283	0.156069	0.04	0.0455002
met-a-308	Phenylalanine	0.0367229	5	Phenylalanine & tyrosine metabolism	Amino acid	0.040787	0.485151	0.496795	0.947706	0.75
met-a-457	N-(2-furoyl)glycine	/	26	Food component, Plant	Xenobiotics	0.0409748	0.474888	0.13385	0.0374512	0.328
met-a-407	Taurocholate	0.213466	16	Bile acid metabolism	Lipid	0.0442049	0.499516	0.38538	0.961917	0.914
met-a-720	X-14205--alpha-glutamyltyrosine	0.255692	18	Dipeptide	Peptide	0.0452132	0.498448	0.0592177	0.560914	0.45

## Sheet: AIS
id.exposure	exposure	R2	nsnp	Pathway	metabolic groups	IVW-pvalue	FDR P	Weighted.median	MR.Egger	MR-presso global test Pvalue	MR-presso corrected Pvalue
met-a-601	ADpSGEGDFXAEGGGVR*	0.0654762	7	Fibrinogen cleavage peptide	Peptide	8.05134e-06	0.0036392	0.00155088	0.0135225	0.272
met-a-321	Margarate (17:0)	0.0382515	8	Long chain fatty acid	Lipid	6.10024e-05	0.0137865	0.260155	0.217083	0.96
met-a-388	Aspartate	0.0213666	4	Alanine and aspartate metabolism	Amino acid	0.000168939	0.0254535	0.162376	0.6704	0.924
met-a-735	Octadecanedioate	0.0631148	10	Fatty acid, dicarboxylate	Lipid	0.00264853	0.199523	0.00439924	0.209192	0.624
met-a-558	1-arachidonoylglycerophosphocholine*	0.134194	21	Lysolipid	Lipid	0.00267455	0.1727	0.00462637	0.0411163	0.862
met-a-319	Arachidonate (20:4n6)	0.128171	21	Long chain fatty acid	Lipid	0.00463135	0.232596	0.00550104	0.0861703	0.074
met-a-656	Bradykinin, des-arg(9)	0.181048	20	Polypeptide	Peptide	0.00560423	0.230283	0.0380684	0.0333459	0.256
met-a-708	3-(3-hydroxyphenyl)propionate	0.331206	10	Phenylalanine & tyrosine metabolism	Amino acid	0.00561159	0.21137	0.00565086	0.373121	0.046	0.0217658
met-a-368	Beta-hydroxyisovalerate	0.0959787	22	Valine, leucine and isoleucine metabolism	Amino acid	0.00683344	0.237594	0.0791051	0.145863	0.16
met-a-456	Pyroglutamylglycine	0.0791351	4	Dipeptide	Peptide	0.00685953	0.221465	0.0466822	0.840498	0.628
met-a-369	Taurodeoxycholate	0.188833	13	Bile acid metabolism	Lipid	0.00726782	0.219004	0.362348	0.667375	0.884
met-a-429	4-methyl-2-oxopentanoate	0.0631182	14	Valine, leucine and isoleucine metabolism	Amino acid	0.0102212	0.256664	0.0724722	0.702987	0.888
met-a-628	Linolenate [alpha or gamma; (18:3n3 or 6)]	0.0318301	5	Essential fatty acid	Lipid	0.0112498	0.254246	0.126097	0.462283	0.748
met-a-748	4-androsten-3beta,17beta-diol disulfate 2*	0.0664727	18	Sterol, Steroid	Lipid	0.0115099	0.247738	0.0956502	0.93102	0.048	0.0217202
met-a-313	Fructose	0.00913552	3	Fructose, mannose, galactose, starch, and sucrose metabolism	Carbohydrate	0.0116545	0.239448	0.628055	0.755647	0.308
met-a-337	5-oxoproline	0.125168	22	Glutathione metabolism	Amino acid	0.0126256	0.219491	0.000720618	0.0423311	0.154
met-a-747	4-androsten-3beta,17beta-diol disulfate 1*	0.141987	20	Sterol, Steroid	Lipid	0.0142409	0.238403	0.00260706	0.413742	0.018	0.0240917
met-a-508	X-11422--xanthine	0.0467985	8	Purine metabolism, (hypo)xanthine/inosine containing	Nucleotide	0.019405	0.292368	0.327347	0.433533	0.87
met-a-540	X-11786--methylcysteine	0.12309	13	Cysteine, methionine, SAM, taurine metabolism	Amino acid	0.0207346	0.302324	0.0523027	0.359729	0.426
met-a-399	Indolelactate	0.0856756	19	Tryptophan metabolism	Amino acid	0.0217254	0.306872	0.0607098	0.332508	0.194
met-a-359	Gamma-glutamylglutamine	0.093157	20	gamma-glutamyl	Peptide	0.0223296	0.296852	0.223223	0.775556	0.278
met-a-563	Gamma-glutamylmethionine*	0.0977974	8	gamma-glutamyl	Peptide	0.0236554	0.297007	0.150573	0.453022	0.538
met-a-333	Pentadecanoate (15:0)	0.0694081	19	Long chain fatty acid	Lipid	0.0248749	0.303877	0.0923019	0.591745	0.812
met-a-459	Pyridoxate	0.047248	10	Vitamin B6 metabolism	Cofactors and vitamins	0.0253301	0.301295	0.387981	0.789876	0.774
met-a-460	Androsterone sulfate	0.161057	19	Sterol, Steroid	Lipid	0.0255606	0.29624	0.0418076	0.0564455	0.032	0.0384991
met-a-382	N1-methyladenosine	0.0346098	8	Purine metabolism, adenine containing	Nucleotide	0.0260565	0.287257	0.145697	0.413311	0.688
met-a-453	Threonate	0.0966233	18	Ascorbate and aldarate metabolism	Cofactors and vitamins	0.0322943	0.347548	0.414889	0.990756	0.628
met-a-307	Cholesterol	0.17705	45	Sterol, Steroid	Lipid	0.0332817	0.349845	0.0498131	0.294995	0.142
met-a-366	Pelargonate (9:0)	0.12245	35	Medium chain fatty acid	Lipid	0.0344718	0.354119	0.290272	0.372712	0.91
met-a-353	Cortisol	0.0769035	13	Sterol, Steroid	Lipid	0.0357882	0.351658	0.0326666	0.277197	0.178
met-a-688	2-oleoylglycerophosphocholine*	0.0562841	18	Lysolipid	Lipid	0.0363802	0.349869	0.0822195	0.9282	0.6
met-a-721	X-14208--phenylalanylserine	0.172766	12	Dipeptide	Peptide	0.0376382	0.354426	0.0751229	0.16294	<0.002	0.061829
met-a-497	1-linoleoylglycerophosphoethanolamine*	0.0587928	13	Lysolipid	Lipid	0.0410411	0.371011	0.0135657	0.179638	0.082
met-a-374	Glycerol	0.0742082	18	Glycerolipid metabolism	Lipid	0.0434489	0.385077	0.660386	0.884682	0.574
met-a-457	N-(2-furoyl)glycine		26	Food component, Plant	Xenobiotics	0.0485472	0.421987	0.0899577	0.0270771	0.352

## Sheet: LAS
id.exposure	exposure	R2	nsnp	Pathway	metabolic groups	IVW-pvalue	FDR P	Weighted.median	MR.Egger	MR-presso global test Pvalue	MR-presso corrected Pvalue
met-a-466	Glutamate	0.0102907	3	Glutamate metabolism	Amino acid	2.53e-16	1.14356e-13	0.231306	0.927582	0.856
met-a-737	7-alpha-hydroxy-3-oxo-4-cholestenoate (7-Hoca)	0.0476332	16	Sterol, Steroid	Lipid	3.2e-06	0.0007232	0.0918224	0.577324	0.996
met-a-410	1-stearoylglycerophosphoinositol	0.070957	7	Lysolipid	Lipid	3.57e-06	0.00053788	0.00241206	0.0782293	0.806
met-a-601	ADpSGEGDFXAEGGGVR*	0.0654762	7	Fibrinogen cleavage peptide	Peptide	5.4e-06	0.0006102	0.00369251	0.108534	0.72
met-a-497	1-linoleoylglycerophosphoethanolamine*	0.0587928	13	Lysolipid	Lipid	3.92e-05	0.00295307	1.0017e-05	0.00308288	0.318
met-a-346	Ursodeoxycholate	0.114386	11	Bile acid metabolism	Lipid	0.00329171	0.185981	0.0845411	0.452659	0.986
met-a-307	Cholesterol	0.17705	45	Sterol, Steroid	Lipid	0.00481152	0.241645	0.0267911	0.842814	0.386
met-a-711	Hexadecanedioate	0.149619	25	Fatty acid, dicarboxylate	Lipid	0.00600934	0.271622	0.032685	0.0335579	0.668
met-a-330	Nonadecanoate (19:0)	0.0828681	16	Long chain fatty acid	Lipid	0.0130301	0.368099	0.220904	0.495722	0.216
met-a-313	Fructose	0.00913552	3	Fructose, mannose, galactose, starch, and sucrose metabolism	Carbohydrate	0.0144833	0.385084	0.203717	0.716825	0.962
met-a-337	5-oxoproline	0.125168	22	Glutathione metabolism	Amino acid	0.0196474	0.493368	0.00239845	0.0131427	0.246
met-a-318	Allantoin	0.126186	19	Purine metabolism, urate metabolism	Nucleotide	0.0214821	0.511048	0.0479605	0.00850701	0.652
met-a-364	Phosphate	0.0421808	5	Oxidative phosphorylation	Energy	0.0221089	0.499662	0.199602	0.618501	0.84
met-a-329	Palmitate (16:0)	0.0974592	28	Long chain fatty acid	Lipid	0.0232553	0.47779	0.202536	0.578735	0.892
met-a-434	Palmitoylcarnitine	0.0399178	10	Carnitine metabolism	Lipid	0.0276553	0.500007	0.0371786	0.424265	0.712
met-a-739	Dimethylarginine (SDMA + ADMA)	0.150623	35	Urea cycle; arginine-, proline-, metabolism	Amino acid	0.0285189	0.495789	0.100697	0.082915	0.474
met-a-348	Ascorbate (Vitamin C)	0.216572	14	Ascorbate and aldarate metabolism	Cofactors and vitamins	0.033516	0.561083	0.35966	0.208571	0.782
met-a-319	Arachidonate (20:4n6)	0.124514	20	Long chain fatty acid	Lipid	0.0350609	0.546467	0.00732578	0.223471	0.128
met-a-477	Myristoleate (14:1n5)	0.0857604	15	Long chain fatty acid	Lipid	0.0448092	0.653347	0.202658	0.765648	0.616

## Sheet: CES
id.exposure	exposure	R2	nsnp	Pathway	metabolic groups	IVW-pvalue	FDR P	Weighted.median	MR.Egger	MR-presso global test Pvalue	MR-presso corrected Pvalue
met-a-692	1-palmitoylglycerophosphoinositol*	0.0827327	11	Lysolipid	Lipid	0.000114461	0.0517363	0.324431	0.471791	0.998
met-a-353	Cortisol	0.0769035	13	Sterol, Steroid	Lipid	0.00177266	0.267081	0.00674966	0.148718	0.602
met-a-743	Tryptophan betaine	0.0891712	11	Tryptophan metabolism	Amino acid	0.00349973	0.395469	0.0175266	0.19077	0.768
met-a-538	Homostachydrine*	0.0810334	6	Food component, Plant	Xenobiotics	0.00384867	0.34792	0.219846	0.806707	0.932
met-a-672	Isovalerate	0.0207594	4	Fatty acid metabolism	Lipid	0.00699715	0.451816	0.176575	0.604132	0.69
met-a-366	Pelargonate (9:0)	0.12245	35	Medium chain fatty acid	Lipid	0.00718977	0.406222	0.120598	0.142406	0.856
met-a-319	Arachidonate (20:4n6)	0.128171	21	Long chain fatty acid	Lipid	0.00856141	0.429973	0.0123708	0.0457487	0.598
met-a-508	X-11422--xanthine	0.0467985	8	Purine metabolism, (hypo)xanthine/inosine containing	Nucleotide	0.00945851	0.427525	0.179421	0.173211	0.474
met-a-681	Oleoylcarnitine	0.0464518	12	Carnitine metabolism	Lipid	0.0101367	0.416524	0.569182	0.882586	0.94
met-a-601	ADpSGEGDFXAEGGGVR*	0.0654762	7	Fibrinogen cleavage peptide	Peptide	0.0139487	0.394052	0.39332	0.0397543	0.086
met-a-483	Docosapentaenoate (n3 DPA; 22:5n3)	0.0725211	10	Essential fatty acid	Lipid	0.0154006	0.409474	0.0317136	0.219511	0.034	0.0384325
met-a-382	N1-methyladenosine	0.0346098	8	Purine metabolism, adenine containing	Nucleotide	0.01589	0.399016	0.0328771	0.904339	0.224
met-a-634	1-arachidonoylglycerophosphoinositol*	0.111214	18	Lysolipid	Lipid	0.0171581	0.408183	0.231938	0.609893	0.004	0.0290917
met-a-368	Beta-hydroxyisovalerate	0.0959787	22	Valine, leucine and isoleucine metabolism	Amino acid	0.0199348	0.429073	0.0130242	0.159934	0.642
met-a-621	1-oleoylglycerophosphocholine	0.0557241	16	Lysolipid	Lipid	0.0199703	0.410299	0.319814	0.793766	0.892
met-a-438	Cholate	0.0584411	9	Bile acid metabolism	Lipid	0.0223586	0.421087	0.287876	0.472611	0.378
met-a-307	Cholesterol	0.17705	44	Sterol, Steroid	Lipid	0.0223982	0.40496	0.0330235	0.365233	0.006	0.027399
met-a-354	Cortisone	0.145494	39	Sterol, Steroid	Lipid	0.0273924	0.45857	0.798559	0.12383	0.682
met-a-497	1-linoleoylglycerophosphoethanolamine*	0.0587928	13	Lysolipid	Lipid	0.0297533	0.463741	0.114631	0.858452	0.334
met-a-493	Heme*	0.0546263	12	Hemoglobin and porphyrin metabolism	Cofactors and vitamins	0.0316527	0.4769	0.315409	0.431606	0.046	0.054764
met-a-502	C-glycosyltryptophan*	0.107281	21	Tryptophan metabolism	Amino acid	0.0323682	0.471949	0.0598237	0.0196265	0.188
met-a-315	Pyruvate	0.0512921	14	Glycolysis, gluconeogenesis, pyruvate metabolism	Carbohydrate	0.0324124	0.457825	0.174204	0.828361	0.328
met-a-388	Aspartate	0.0213666	4	Alanine and aspartate metabolism	Amino acid	0.0376713	0.500806	0.145525	0.775671	0.712
met-a-403	Estrone 3-sulfate	0.666929	13	Sterol, Steroid	Lipid	0.0381051	0.492101	0.0713083	0.168372	0.874
met-a-651	Stachydrine	0.051427	7	Food component, Plant	Xenobiotics	0.0425089	0.533722	0.393533	0.609926	0.754

## Sheet: SVS
id.exposure	exposure	R2	nsnp	Pathway	metabolic groups	IVW-pvalue	FDR P	Weighted.median	MR.Egger	MR-presso global test Pvalue	MR-presso corrected Pvalue
met-a-456	Pyroglutamylglycine	0.0791351	4	Dipeptide	Peptide	1.52631e-17	6.89892e-15	0.400146	0.870264	0.998
met-a-674	X-13183--stearamide	0.130192	11	Fatty acid amide	Lipid	1.61403e-05	0.00364771	0.0523817	0.0196869	0.83
met-a-395	Dihomo-linoleate (20:2n6)	0.0339002	9	Long chain fatty acid	Lipid	0.000475525	0.0409533	0.0386659	0.27434	0.924
met-a-747	4-androsten-3beta,17beta-diol disulfate 1*	0.141987	21	Sterol, Steroid	Lipid	0.000633367	0.0409533	0.0139299	0.435719	0.196
met-a-497	1-linoleoylglycerophosphoethanolamine*	0.0587928	13	Lysolipid	Lipid	0.000634233	0.0409533	0.134853	0.36619	0.998
met-a-712	Dihomo-linolenate (20:3n3 or n6)	0.0978303	23	Essential fatty acid	Lipid	0.000936464	0.0529102	0.10535	0.135159	0.456
met-a-601	ADpSGEGDFXAEGGGVR*	0.0654762	7	Fibrinogen cleavage peptide	Peptide	0.00195683	0.0884488	0.0397651	0.618343	0.402
met-a-537	Adrenate (22:4n6)	0.0662185	10	Long chain fatty acid	Lipid	0.00203318	0.0835451	0.125956	0.089564	0.632
met-a-383	3-methyl-2-oxovalerate	0.145296	33	Valine, leucine and isoleucine metabolism	Amino acid	0.00239449	0.0832544	0.0582195	0.0692858	0.022	0.00473305
met-a-336	Ornithine	0.0431797	11	Urea cycle; arginine-, proline-, metabolism	Amino acid	0.00402306	0.121228	0.0376531	0.279993	0.602
met-a-559	1-palmitoleoylglycerophosphocholine*	0.0424103	14	Lysolipid	Lipid	0.0048668	0.122211	0.0211592	0.654636	0.514
met-a-628	Linolenate [alpha or gamma; (18:3n3 or 6)]	0.0318301	5	Essential fatty acid	Lipid	0.0057132	0.135914	0.0210995	0.264311	0.642
met-a-434	Palmitoylcarnitine	0.0399178	10	Carnitine metabolism	Lipid	0.0111719	0.210404	0.13852	0.366967	0.862
met-a-388	Aspartate	0.0213666	4	Alanine and aspartate metabolism	Amino acid	0.0122843	0.213557	0.163544	0.395226	0.764
met-a-724	X-14450--phenylalanylleucine	0.0512397	5	Dipeptide	Peptide	0.0163427	0.263817	0.0144846	0.404	0.572
met-a-382	N1-methyladenosine	0.0346098	8	Purine metabolism, adenine containing	Nucleotide	0.0171446	0.26722	0.366349	0.420547	0.986
met-a-369	Taurodeoxycholate	0.188833	13	Bile acid metabolism	Lipid	0.0211058	0.29812	0.081919	0.0162728	0.172
met-a-573	Isobutyrylcarnitine	0.0827417	11	Valine, leucine and isoleucine metabolism	Amino acid	0.0242716	0.304744	0.0657127	0.763172	0.384
met-a-576	Palmitoleate (16:1n7)	0.0498138	10	Long chain fatty acid	Lipid	0.0271658	0.32313	0.454546	0.0582909	0.564
met-a-475	Indolepropionate	0.090366	16	Tryptophan metabolism	Amino acid	0.0334632	0.38783	0.0541532	0.431195	0.426
met-a-429	4-methyl-2-oxopentanoate	0.0631182	14	Valine, leucine and isoleucine metabolism	Amino acid	0.0447127	0.49293	0.124777	0.992137	0.7
met-a-457	N-(2-furoyl)glycine	/	26	Food component, Plant	Xenobiotics	0.0494653	0.508144	0.347771	0.0901957	0.424

## Sheet: ICH
id.exposure	R2	nsnp	Pathway	metabolic groups	IVW-pvalue	FDR P	Weighted.median	MR.Egger	MR-presso global test Pvalue	MR-presso corrected Pvalue
Isovalerate	0.0208	4	Fatty acid metabolism	Lipid	0.000101473	0.0228822	0.0203289	0.0706563	0.77
Isovalerylcarnitine	0.1182	19	Valine, leucine and isoleucine metabolism	Amino acid	0.000616211	0.0926371	0.0227553	0.0322945	0.828
Cysteine-glutathione disulfide	0.1164	9	Glutathione metabolism	Amino acid	0.000639516	0.0721054	0.108818	0.17673	0.962
Pyroglutamylglycine	0.0791	4	Dipeptide	Peptide	0.00219346	0.123657	0.0617564	0.172935	0.582
Mannose	0.1294	19	Fructose, mannose, galactose, starch, and sucrose metabolism	Carbohydrate	0.0089982	0.405819	0.0664175	0.846542	0.82
1-arachidonoylglycerophosphoinositol*	0.1049	18	Lysolipid	Lipid	0.0148685	0.478979	0.0454005	0.401933	0.956
Bilirubin (E,E)*	0.1033	10	Hemoglobin and porphyrin metabolism	Cofactors and vitamins	0.0266253	0.632	0.160661	0.292346	0.888
Phenylacetate	0.0628	9	Phenylalanine & tyrosine metabolism	Amino acid	0.0274838	0.61976	0.0644184	0.0674648	0.536
Myristate (14:0)	0.0946	23	Long chain fatty acid	Lipid	0.0342654	0.643904	0.977301	0.0521822	0.746
Decanoylcarnitine	0.0993	14	Carnitine metabolism	Lipid	0.0352723	0.611839	0.0282789	0.119592	0.034	0.055
Uridine	0.0815	21	Pyrimidine metabolism, uracil containing	Nucleotide	0.0415126	0.668649	0.0579854	0.439499	0.126
cofactors and vitamins, energy, lipids, nucleotides, peptides, amino acids, carbohydrates, and xenobiotics

## Sheet: SAH
id.exposure	exposure	R2	nsnp	Pathway	metabolic groups	IVW-pvalue	FDR P	Weighted.median	MR.Egger	MR-presso global test Pvalue	MR-presso corrected Pvalue
met-a-563	Gamma-glutamylmethionine*	0.0977974	8	gamma-glutamyl	Peptide	2.65741e-05	0.0059983	0.0348195	0.0322738	0.79
met-a-607	1-eicosadienoylglycerophosphocholine*	0.0822217	13	Lysolipid	Lipid	4.29687e-05	0.00646433	0.00657045	0.106356	0.732
met-a-634	1-arachidonoylglycerophosphoinositol*	0.104945	18	Lysolipid	Lipid	0.00259635	0.167279	0.0255914	0.0155798	0.62
met-a-621	1-oleoylglycerophosphocholine	0.0531465	15	Lysolipid	Lipid	0.00493165	0.202198	0.25037	0.512785	0.448
met-a-620	1-heptadecanoylglycerophosphocholine	0.0389146	10	Lysolipid	Lipid	0.00604967	0.194886	0.115644	0.425061	0.468
met-a-538	Homostachydrine*	0.0810334	6	Food component, Plant	Xenobiotics	0.00936812	0.264064	0.102841	0.207732	0.846
met-a-706	1-oleoylglycerophosphoethanolamine	0.0313308	10	Lysolipid	Lipid	0.0132306	0.3315	0.171907	0.777154	0.866
met-a-380	Choline	0.0751708	24	Glycerolipid metabolism	Lipid	0.0146335	0.329985	0.337698	0.0308447	0.12
met-a-474	Gamma-glutamylvaline	0.0554595	15	gamma-glutamyl	Peptide	0.0149505	0.321079	0.0650581	0.759345	0.61
met-a-698	Hydroxyisovaleroyl carnitine	0.064448	6	Valine, leucine and isoleucine metabolism	Amino acid	0.0166076	0.340455	0.177429	0.33908	0.008	0.0619813
met-a-472	Scyllo-inositol	0.0491357	11	Inositol metabolism	Lipid	0.0238578	0.398513	0.444414	0.30624	0.706
met-a-446	Indoleacetate	0.0848082	21	Tryptophan metabolism	Amino acid	0.0239993	0.386561	0.42633	0.960059	0.986
met-a-320	Deoxycholate	0.102199	17	Bile acid metabolism	Lipid	0.0291069	0.437574	0.38615	0.103238	0.462
met-a-501	Pyroglutamine*	0.108146	18	Glutamate metabolism	Amino acid	0.0298559	0.434356	0.694516	0.456025	0.64
met-a-438	Cholate	0.0584411	9	Bile acid metabolism	Lipid	0.0350384	0.451494	0.0841159	0.175762	0.606
met-a-338	Pantothenate	0.106388	25	Pantothenate and CoA metabolism	Cofactors and vitamins	0.0354069	0.431581	0.0462609	0.284296	0.554
met-a-366	Pelargonate (9:0)	0.122087	35	Medium chain fatty acid	Lipid	0.0374132	0.444035	0.411513	0.821245	0.772
met-a-625	10-heptadecenoate (17:1n7)	0.0224726	5	Long chain fatty acid	Lipid	0.0433716	0.489014	0.483102	0.994581	0.884
met-a-697	2-methylbutyroylcarnitine	0.0789923	25	Valine, leucine and isoleucine metabolism	Amino acid	0.0457002	0.502702	0.0661336	0.804095	0.056
met-a-347	Arginine	0.0999149	21	Urea cycle; arginine-, proline-, metabolism	Amino acid	0.045709	0.490828	0.38433	0.42786	0.804
met-a-575	Valerate	0.0598349	10	Short chain fatty acid	Lipid	0.0481204	0.504705	0.294944	0.614337	0.72
met-a-427	2-hydroxyisobutyrate	0.0790252	19	Valine, leucine and isoleucine metabolism	Amino acid	0.0488563	0.500777	0.0913149	0.303482	0.24
met-a-323	Isoleucine	0.0776448	17	Valine, leucine and isoleucine metabolism	Amino acid	0.0491929	0.493022	0.424906	0.780341	0.99
met-a-584	X-12100--hydroxytryptophan*	0.149998	44	Tryptophan metabolism	Amino acid	0.0497404	0.487673	0.120345	0.281134	0.586

## Sheet: BMB
id.exposure	exposure	R2	nsnp	Pathway	metabolic groups	IVW-pvalue	FDR P	Weighted.median	MR.Egger	MR-presso global test Pvalue	MR-presso corrected Pvalue
met-a-538	Homostachydrine*	0.0654928	5	Food component, Plant	Xenobiotics	8.48744e-09	3.82784e-06	0.0931718	0.621609	0.972
met-a-323	Isoleucine	0.0686653	17	Valine, leucine and isoleucine metabolism	Amino acid	0.000125642	0.0283323	0.0706563	0.271919	0.79
met-a-526	HWESASXX*	0.0389606	6	Polypeptide	Peptide	0.000502035	0.0483877	0.180384	0.548462	0.956
met-a-429	4-methyl-2-oxopentanoate	0.0631182	14	Valine, leucine and isoleucine metabolism	Amino acid	0.000565076	0.0483877	0.153234	0.773261	0.96
met-a-317	Linoleate (18:2n6)	0.0484876	16	Essential fatty acid	Lipid	0.000719205	0.0483877	0.0174393	0.845295	0.972
met-a-502	C-glycosyltryptophan*	0.0834964	18	Tryptophan metabolism	Amino acid	0.000990941	0.0496572	0.0822778	0.219008	0.926
met-a-316	Uridine	0.0702621	20	Pyrimidine metabolism, uracil containing	Nucleotide	0.00209153	0.0943279	0.00691901	0.195431	0.732
met-a-734	Gamma-glutamylglutamate	0.300979	10	gamma-glutamyl	Peptide	0.00343423	0.140803	0.0985422	0.399767	0.634
met-a-388	Aspartate	0.0213666	4	Alanine and aspartate metabolism	Amino acid	0.00403646	0.151703	0.256472	0.807119	0.894
met-a-743	Tryptophan betaine	0.0775585	10	Tryptophan metabolism	Amino acid	0.00530509	0.184046	0.199348	0.210721	0.974
met-a-321	Margarate (17:0)	0.0382515	8	Long chain fatty acid	Lipid	0.00551958	0.177809	0.307316	0.652095	0.912
met-a-386	Phenylacetate	0.0583259	8	Phenylalanine & tyrosine metabolism	Amino acid	0.0056244	0.169107	0.303364	0.653262	0.876
met-a-384	3-methylhistidine	0.0341207	9	Histidine metabolism	Amino acid	0.00674261	0.190057	0.0396158	0.459975	0.764
met-a-405	Glycodeoxycholate	0.124708	7	Bile acid metabolism	Lipid	0.0101877	0.270275	0.17985	0.497441	0.976
met-a-382	N1-methyladenosine	0.0346098	8	Purine metabolism, adenine containing	Nucleotide	0.0110017	0.275653	0.119705	0.579201	0.818
met-a-346	Ursodeoxycholate	0.0730392	9	Bile acid metabolism	Lipid	0.0160314	0.328643	0.0517695	0.263649	0.74
met-a-329	Palmitate (16:0)	0.0974592	28	Long chain fatty acid	Lipid	0.0175039	0.343228	0.0334791	0.987832	0.512
met-a-719	X-14189--leucylalanine	0.129812	11	Dipeptide	Peptide	0.0188167	0.339453	0.235559	0.909968	0.608
met-a-349	Heptanoate (7:0)	0.125512	35	Medium chain fatty acid	Lipid	0.0199915	0.333933	0.0575591	0.983096	0.582
met-a-601	ADpSGEGDFXAEGGGVR*	0.0601202	6	Fibrinogen cleavage peptide	Peptide	0.0201502	0.324562	0.405269	0.215272	0.69
met-a-367	Undecanoate (11:0)	0.108221	27	Medium chain fatty acid	Lipid	0.0201991	0.31413	0.24424	0.522565	0.578
met-a-468	Glycine	0.174267	25	Glycine, serine and threonine metabolism	Amino acid	0.0215749	0.324343	0.16668	0.128503	0.762
met-a-575	Valerate	0.0598349	10	Short chain fatty acid	Lipid	0.0229965	0.314285	0.341263	0.461191	0.658
met-a-486	Phenol sulfate	0.0555773	13	Phenylalanine & tyrosine metabolism	Amino acid	0.0239093	0.317149	0.334815	0.654348	0.986
met-a-596	X-12244--N-acetylcarnosine	0.138058	24	Dipeptide	Peptide	0.0244624	0.315216	0.254945	0.406891	0.868
met-a-576	Palmitoleate (16:1n7)	0.0386477	9	Long chain fatty acid	Lipid	0.0329633	0.412957	0.460208	0.954342	0.31
met-a-703	4-hydroxyhippurate	0.127751	8	Benzoate metabolism	Xenobiotics	0.0372131	0.430337	0.144374	0.576606	0.882
met-a-721	X-14208--phenylalanylserine	0.160693	13	Dipeptide	Peptide	0.038508	0.434178	0.187265	0.824256	0.858
met-a-403	Estrone 3-sulfate	0.587894	12	Sterol, Steroid	Lipid	0.0397911	0.437702	0.16005	0.237701	0.992
met-a-672	Isovalerate	0.0207594	4	Fatty acid metabolism	Lipid	0.0437031	0.447957	0.458031	0.800063	0.84
met-a-679	N2,N2-dimethylguanosine	0.296804	60	Purine metabolism, guanine containing	Nucleotide	0.0453228	0.454235	0.300814	0.434096	0.02	0.0499279
met-a-424	1-oleoylglycerol (1-monoolein)	0.0750866	15	Monoacylglycerol	Lipid	0.0454388	0.445498	0.018454	0.140784	0.014	0.0652202
met-a-493	Heme*	0.0546263	13	Hemoglobin and porphyrin metabolism	Cofactors and vitamins	0.0473786	0.454633	0.121209	0.419895	0.774

## Sheet: TIA
id.exposure	exposure	R2	nsnp	Pathway	metabolic groups	IVW-pvalue	Weighted.median	MR.Egger	MR-presso global test Pvalue	MR-presso corrected Pvalue
met-a-303	Glutamine	0.0425643	8	Glutamate metabolism	Amino acid	0.026085	0.187663	0.162963	0.734
met-a-307	Cholesterol	0.1799	46	Sterol, Steroid	Lipid	0.0248117	0.0815458	0.106486	0.508
met-a-341	Citrate	0.15839	46	Krebs cycle	Energy	0.00185514	0.00221074	0.00894179	0.344
met-a-353	Cortisol	0.0769035	13	Sterol, Steroid	Lipid	0.0101726	0.12916	0.269456	0.742
met-a-384	3-methylhistidine	0.0579252	8	Histidine metabolism	Amino acid	0.0111017	0.497033	0.642985	0.999
met-a-400	Glycylvaline	0.0777135	7	Dipeptide	Peptide	0.0400844	0.476891	0.671214	0.718
met-a-432	Aspartylphenylalanine	0.0440942	5	Dipeptide	Peptide	0.0381055	0.135321	0.819503	0.274
met-a-446	Indoleacetate	0.0848082	21	Tryptophan metabolism	Amino acid	0.00292697	0.373164	0.352795	0.742
met-a-456	Pyroglutamylglycine	0.0791351	4	Dipeptide	Peptide	0.0147937	0.226364	0.514705	0.728
met-a-536	X-11593--O-methylascorbate*	0.281877	48	Ascorbate and aldarate metabolism	Cofactors and vitamins	0.000710683	0.00580013	0.0561117	0.024	0.00144339
met-a-573	Isobutyrylcarnitine	0.0827417	11	Valine, leucine and isoleucine metabolism	Amino acid	0.011299	0.117148	0.299297	0.536
met-a-578	Erythronate*	0.159858	47	Aminosugars metabolism	Carbohydrate	0.0156388	0.0878636	0.544325	0.458
met-a-603	1-docosahexaenoylglycerophosphocholine*	0.0318724	8	Lysolipid	Lipid	0.0456317	0.0383519	0.33955	0.278
met-a-625	10-heptadecenoate (17:1n7)	0.0224726	5	Long chain fatty acid	Lipid	0.0347872	0.230292	0.414319	0.752
met-a-629	X-12510--2-aminooctanoic acid	0.149334	15	Amino fatty acid	Amino acid	0.00931805	0.127139	0.455644	0.562
met-a-631	Bilirubin (E,Z or Z,E)*	0.143007	16	Hemoglobin and porphyrin metabolism	Cofactors and vitamins	0.00297185	0.0874498	0.48806	0.8
met-a-671	X-12990--docosapentaenoic acid (n6-DPA)	0.130694	12	Essential fatty acid	Lipid	0.041505	0.137011	0.972527	0.47
met-a-676	7-methylguanine	0.0883512	10	Purine metabolism, guanine containing	Nucleotide	0.0448587	0.151771	0.293077	0.64
met-a-680	Cysteine-glutathione disulfide	0.116418	9	Glutathione metabolism	Amino acid	0.00293828	0.0778207	0.383612	0.49
met-a-703	4-hydroxyhippurate	0.127751	8	Benzoate metabolism	Xenobiotics	0.0115082	0.157406	0.0637624	0.7
met-a-709	Tetradecanedioate	0.197904	21	Fatty acid, dicarboxylate	Lipid	0.00538937	0.0300371	0.205734	0.46
met-a-710	2-hydroxypalmitate	0.180063	47	Fatty acid, monohydroxy	Lipid	0.0201898	0.0900746	0.147984	0.766
met-a-742	Succinylcarnitine	0.212265	42	Krebs cycle	Energy	0.00955594	0.00333396	0.0558311	0.632

## Sheet: LS
id.exposure	exposure	R2	nsnp	Pathway	metabolic groups	IVW-pvalue	FDR P	Weighted.median	MR.Egger	MR-presso global test Pvalue	MR-presso corrected Pvalue
met-a-681	Oleoylcarnitine	0.0266287	9	Carnitine metabolism	Lipid	3.56164e-05	0.0160274	0.158123	0.360489	0.99
met-a-465	Trans-4-hydroxyproline	0.0429162	6	Urea cycle; arginine-, proline-, metabolism	Amino acid	0.000970387	0.109169	0.324884	0.599077	0.768
met-a-497	1-linoleoylglycerophosphoethanolamine*	0.049829	10	Lysolipid	Lipid	0.000989347	0.0890412	0.150242	0.301169	0.916
met-a-747	4-androsten-3beta,17beta-diol disulfate 1*	0.122779	17	Sterol, Steroid	Lipid	0.00141844	0.106383	0.055185	0.461241	0.04	0.00568572
met-a-538	Homostachydrine*	0.0654928	5	Food component, Plant	Xenobiotics	0.00145003	0.0932161	0.0763589	0.460755	0.798
met-a-445	1-linoleoylglycerol (1-monolinolein)	0.114437	13	Monoacylglycerol	Lipid	0.00465685	0.174632	0.43167	0.185503	0.678
met-a-336	Ornithine	0.0310168	7	Urea cycle; arginine-, proline-, metabolism	Amino acid	0.00694335	0.240347	0.157808	0.431134	0.838
met-a-601	ADpSGEGDFXAEGGGVR*	0.0654762	7	Fibrinogen cleavage peptide	Peptide	0.010107	0.324869	0.053255	0.769242	0.266
met-a-671	X-12990--docosapentaenoic acid (n6-DPA)	0.113672	11	Essential fatty acid	Lipid	0.0106018	0.318055	0.169048	0.789886	0.992
met-a-395	Dihomo-linoleate (20:2n6)	0.0339002	9	Long chain fatty acid	Lipid	0.0116737	0.328323	0.132664	0.485641	0.854
met-a-388	Aspartate	0.0213666	4	Alanine and aspartate metabolism	Amino acid	0.0118308	0.313168	0.0219342	0.178122	0.562
met-a-539	ADSGEGDFXAEGGGVR*	0.0487126	7	Fibrinogen cleavage peptide	Peptide	0.013907	0.347675	0.0544621	0.506286	0.678
met-a-327	Methionine	0.0685883	20	Cysteine, methionine, SAM, taurine metabolism	Amino acid	0.0171839	0.406986	0.539381	0.574139	0.824
met-a-452	Erythrose	0.0179113	6	Fructose, mannose, galactose, starch, and sucrose metabolism	Carbohydrate	0.0211987	0.433609	0.209329	0.842158	0.868
met-a-308	Phenylalanine	0.0367229	5	Phenylalanine & tyrosine metabolism	Amino acid	0.0218403	0.427309	0.201326	0.375148	0.448
met-a-596	X-12244--N-acetylcarnosine	0.127006	21	Dipeptide	Peptide	0.0238394	0.429109	0.361316	0.893298	0.94
met-a-383	3-methyl-2-oxovalerate	0.141649	33	Valine, leucine and isoleucine metabolism	Amino acid	0.0241549	0.418065	0.0285737	0.849412	0.336
met-a-559	1-palmitoleoylglycerophosphocholine*	0.0393266	13	Lysolipid	Lipid	0.0244616	0.407693	0.0169277	0.590289	0.146
met-a-468	Glycine	0.172655	24	Glycine, serine and threonine metabolism	Amino acid	0.0271857	0.436913	0.461061	0.811939	0.442
met-a-303	Glutamine	0.0425643	8	Glutamate metabolism	Amino acid	0.0280082	0.43461	0.197522	0.184068	0.86
met-a-627	Epiandrosterone sulfate	0.089549	10	Sterol, Steroid	Lipid	0.0287776	0.431664	0.130406	0.39266	0.84
met-a-409	Docosahexaenoate (DHA; 22:6n3)	0.0396975	5	Essential fatty acid	Lipid	0.0306465	0.444869	0.451679	0.789818	0.958
met-a-584	X-12100--hydroxytryptophan*	0.142563	43	Tryptophan metabolism	Amino acid	0.0315328	0.44343	0.251736	0.0170883	0.318
met-a-405	Glycodeoxycholate	0.108304	6	Bile acid metabolism	Lipid	0.0322785	0.427215	0.252839	0.683684	0.442
met-a-448	3-indoxyl sulfate	0.0515164	5	Tryptophan metabolism	Amino acid	0.0362035	0.452544	0.147439	0.575226	0.706
met-a-564	Gamma-glutamylthreonine*	0.0673057	8	gamma-glutamyl	Peptide	0.0387462	0.458836	0.420802	0.662861	0.908
met-a-382	N1-methyladenosine	0.0288727	6	Purine metabolism, adenine containing	Nucleotide	0.0421775	0.474497	0.167465	0.461226	0.668

[truncated: 1 more sheets: WMH]
