# Supplementary material for: Assessing the causal effect of genetically predicted metabolites and metabolic pathways on stroke
Source: J Transl Med. 2023 Nov 17;21:822. doi: 10.1186/s12967-023-04677-4 (PMC10655369; doi:10.1186/s12967-023-04677-4)
Supplement: Supplementary file 5 — Additional file 5: Table S3. The reverse results of all stroke phenotypes (P < 0.05). [file 12967_2023_4677_MOESM5_ESM.xlsx]

## Sheet: AS
id.outcome	outcome	exposure	nsnp	b_Inverse.variance.weighted..multiplicative.random.effects.	se_Inverse.variance.weighted..multiplicative.random.effects.	pval_IVW	b_Weighted.median	se_Weighted.median	pval_Weighted.median	b_MR.Egger	se_MR.Egger	pval_MR.Egger	Q_MR.Egger	Q_df_MR.Egger	Q_pval_MR.Egger	Q_Inverse.variance.weighted	Q_df_Inverse.variance.weighted	Q_pval_Inverse.variance.weighted	egger_intercept	se	pval
met-a-326	Lysine || id:met-a-326	AS	53	-0.0157922	0.0044781	0.00042102	-0.0208077	0.00714865	0.003606	-0.0350781	0.0204222	0.091929	40.1924	51	0.862006	41.1419	52	0.860545	0.00107685	0.00110511	0.334442
met-a-558	1-arachidonoylglycerophosphocholine* || id:met-a-558	AS	53	0.0284256	0.00884552	0.001311	0.0260674	0.0139371	0.0614341	0.0566888	0.0389205	0.151376	46.1881	51	0.664843	46.7475	52	0.679926	-0.00153851	0.00205688	0.457906
met-a-305	Histidine || id:met-a-305	AS	53	-0.0119416	0.00374955	0.00144846	-0.012169	0.00583368	0.0369791	-0.0181245	0.0173903	0.302226	45.8735	51	0.676898	46.0069	52	0.707405	0.000334793	0.000916582	0.716426
met-a-314	Mannose || id:met-a-314	AS	53	0.0206717	0.00709494	0.00357303	0.0243508	0.0104782	0.0201287	-0.0240814	0.0300117	0.426046	44.8225	51	0.716173	47.192	52	0.663079	0.0024952	0.00162096	0.129904
met-a-324	Threonine || id:met-a-324	AS	53	-0.0243306	0.00849216	0.00416923	-0.0240713	0.0111457	0.0307957	0.0371423	0.0338196	0.277254	61.2798	51	0.153496	65.5037	52	0.0988051	-0.00340515	0.00181615	0.0665342
met-a-748	4-androsten-3beta,17beta-diol disulfate 2* || id:met-a-748	AS	53	0.0435675	0.0162593	0.00737237	0.0637689	0.0210597	0.00246171	0.0866526	0.0662658	0.196855	67.1819	51	0.0638734	67.7749	52	0.0698002	-0.0023788	0.00354559	0.5053
met-a-559	1-palmitoleoylglycerophosphocholine* || id:met-a-559	AS	53	0.0291511	0.0119255	0.014508	0.022006	0.0153072	0.15054	0.0403206	0.0485318	0.409955	66.2593	51	0.0740037	66.3326	52	0.0872607	-0.000619147	0.00260617	0.813166
met-a-711	Hexadecanedioate || id:met-a-711	AS	53	0.0396231	0.0167414	0.0179441	0.0525537	0.0222382	0.0181173	0.0595322	0.0673827	0.381115	64.1036	51	0.10289	64.2207	52	0.119043	-0.00109988	0.00360371	0.761451
met-a-654	1-stearoylglycerophosphoethanolamine || id:met-a-654	AS	52	0.0213039	0.00909712	0.0191898	0.0157336	0.0158543	0.321009	-0.0029971	0.048865	0.951337	31.1126	50	0.983386	31.3747	51	0.986141	0.0013327	0.00260324	0.610948
met-a-747	4-androsten-3beta,17beta-diol disulfate 1* || id:met-a-747	AS	53	0.0582025	0.0248807	0.0193216	0.0315415	0.0336639	0.348783	0.126875	0.101222	0.215766	69.2158	51	0.0455928	69.881	52	0.0495947	-0.00379961	0.00542704	0.487031
met-a-569	X-12056 || id:met-a-569	AS	53	0.0554322	0.0238866	0.0203062	0.0389726	0.0344192	0.257511	0.180243	0.0970339	0.069014	52.5495	51	0.413791	54.3625	52	0.384594	-0.00687268	0.00518111	0.190588
met-a-692	1-palmitoylglycerophosphoinositol* || id:met-a-692	AS	52	0.0271978	0.0118612	0.0218474	0.0237461	0.0182104	0.192238	-0.00262731	0.0508567	0.959005	47.7968	50	0.562246	48.1617	51	0.58708	0.00163361	0.00270415	0.548501
met-a-505	X-03056--N-[3-(2-Oxopyrrolidin-1-yl)propyl]acetamide || id:met-a-505	AS	53	0.020453	0.00905675	0.0239261	0.0113213	0.0134059	0.39839	0.0604076	0.0372906	0.111418	51.5507	51	0.452107	52.7834	52	0.443623	-0.0021862	0.0019796	0.274618
met-a-376	Mannitol || id:met-a-376	AS	53	0.0621174	0.0279287	0.0261387	0.0667076	0.0436988	0.126877	0.094388	0.123531	0.44834	43.493	51	0.763113	43.5657	52	0.791084	-0.00178504	0.0066214	0.788566
met-a-682	1-arachidonoylglycerophosphoethanolamine* || id:met-a-682	AS	53	0.0182	0.00828644	0.0280658	0.0169049	0.0125019	0.176315	-0.0111621	0.0352041	0.752485	48.0161	51	0.592905	48.7554	52	0.60228	0.00161206	0.00187482	0.393897
met-a-316	Uridine || id:met-a-316	AS	53	-0.00922111	0.00420282	0.0282332	-0.00374873	0.00721164	0.603191	0.00303488	0.0209575	0.88543	34.4816	51	0.96307	34.8454	52	0.967571	-0.000686936	0.00113885	0.54906
met-a-418	Glucose || id:met-a-418	AS	52	0.0123911	0.00576438	0.0315867	0.0159574	0.00752655	0.0339935	-0.00691621	0.0236103	0.770786	60.5444	50	0.14596	61.4058	51	0.150898	0.00096425	0.00138277	0.48876
met-a-584	X-12100--hydroxytryptophan* || id:met-a-584	AS	52	0.0171345	0.00799399	0.0320797	0.0107703	0.0109447	0.325085	-0.022202	0.0310073	0.477307	59.9134	50	0.159095	61.9771	51	0.139535	0.0009591	0.00183236	0.602946
met-a-396	X-18601 || id:met-a-396	AS	53	0.0398456	0.018724	0.0333326	0.0285902	0.0252736	0.257959	0.129278	0.0751868	0.0916009	61.3424	51	0.152201	63.1555	52	0.13818	-0.00494703	0.00402926	0.225168
met-a-332	Oleate (18:1n9) || id:met-a-332	AS	53	0.0164271	0.00792676	0.0382315	0.0102857	0.0108348	0.342459	0.0559712	0.0323811	0.0899464	55.8918	51	0.29624	57.6291	52	0.274887	-0.00218347	0.00173417	0.213733
met-a-746	5alpha-androstan-3beta,17beta-diol disulfate || id:met-a-746	AS	53	0.0555965	0.0268644	0.0384967	0.0560593	0.0340691	0.099876	0.0992657	0.110437	0.372961	82.203	51	0.00366055	82.4712	52	0.00452753	-0.00241127	0.00591179	0.685073
met-a-574	Pseudouridine || id:met-a-574	AS	53	0.0102789	0.00503099	0.0410403	0.00909487	0.00703676	0.196191	0.00443191	0.0205853	0.830396	52.3107	51	0.422846	52.3988	52	0.458426	0.000325664	0.00111115	0.770644
met-a-718	P-cresol sulfate || id:met-a-718	AS	53	-0.038979	0.0192366	0.0427347	-0.0271798	0.0269763	0.313673	-0.107253	0.0777438	0.17374	55.8703	51	0.296931	56.7705	52	0.30183	0.00376949	0.00415842	0.368949
met-a-703	4-hydroxyhippurate || id:met-a-703	AS	52	0.0490492	0.0244523	0.0448657	0.0464123	0.0357303	0.193957	-0.155958	0.106079	0.147773	43.3204	50	0.736554	47.2824	51	0.622087	0.0112709	0.00566245	0.0520207
met-a-670	X-12855 || id:met-a-670	AS	53	0.0220876	0.0111205	0.0470114	0.0259414	0.018908	0.170068	0.0951511	0.0544758	0.0867157	33.514	51	0.972157	35.43	52	0.961766	-0.00405958	0.00293278	0.172322
met-a-634	1-arachidonoylglycerophosphoinositol* || id:met-a-634	AS	53	0.0167237	0.00842474	0.0471368	0.0139463	0.0130071	0.283629	-0.0154033	0.0367206	0.676632	46.4004	51	0.656641	47.2129	52	0.662281	0.00175481	0.00194671	0.371601
met-a-433	Levulinate (4-oxovalerate) || id:met-a-433	AS	53	-0.0117358	0.00594286	0.0482945	-0.0187637	0.0100799	0.0626753	-0.00343918	0.0283954	0.904074	39.3983	51	0.881439	39.4889	52	0.898846	-0.000448994	0.00149172	0.764646
met-a-513	X-11440 || id:met-a-513	AS	53	0.0342459	0.0173596	0.048526	0.0475828	0.0238317	0.0458671	0.00552629	0.0712458	0.938476	56.9319	51	0.263871	57.1249	52	0.290533	0.00158279	0.00380619	0.679268
met-a-474	Gamma-glutamylvaline || id:met-a-474	AS	53	0.0146374	0.00745507	0.0495986	0.017438	0.0109702	0.111928	0.0185491	0.0310501	0.552889	49.5641	51	0.530811	49.581	52	0.569578	-0.000217097	0.00167035	0.897101

## Sheet: AIS
id.outcome	outcome	exposure	nsnp	b_Inverse.variance.weighted..multiplicative.random.effects.	se_Inverse.variance.weighted..multiplicative.random.effects.	pval_IVW	b_Weighted.median	se_Weighted.median	pval_Weighted.median	b_MR.Egger	se_MR.Egger	pval_MR.Egger	Q_MR.Egger	Q_df_MR.Egger	Q_pval_MR.Egger	Q_Inverse.variance.weighted	Q_df_Inverse.variance.weighted	Q_pval_Inverse.variance.weighted	egger_intercept	se	pval
met-a-474	Gamma-glutamylvaline || id:met-a-474	AIS	48	0.0193637	0.00639879	0.00247689	0.0134764	0.00992016	0.174311	0.0223602	0.0290758	0.445806	36.0423	46	0.853903	36.0536	47	0.877112	-0.000178778	0.00167909	0.91567
met-a-394	X-04500 || id:met-a-394	AIS	48	-0.0829013	0.0282843	0.00337873	-0.105222	0.0482086	0.0290618	-0.151453	0.134255	0.265127	31.8991	46	0.943308	32.1779	47	0.951219	0.00407538	0.00771837	0.60003
met-a-450	Bilirubin (Z,Z) || id:met-a-450	AIS	48	-0.0465251	0.0160024	0.00364469	-0.0384224	0.0259789	0.139145	-0.059361	0.0760864	0.439282	31.8546	46	0.943981	31.885	47	0.955049	0.000765402	0.00438661	0.862249
met-a-670	X-12855 || id:met-a-670	AIS	48	0.0320818	0.0111218	0.00391944	0.0299031	0.0185559	0.107068	0.0700116	0.0516517	0.18189	33.6042	46	0.913042	34.1801	47	0.918594	-0.00226244	0.00298109	0.451766
met-a-584	X-12100--hydroxytryptophan* || id:met-a-584	AIS	48	0.0231896	0.00804254	0.00393455	0.00600973	0.0109557	0.583316	-0.0405402	0.0299408	0.182348	57.5062	46	0.118944	63.5748	47	0.0538154	0.00375959	0.00170638	0.0326235
met-a-367	Undecanoate (11:0) || id:met-a-367	AIS	48	-0.0140166	0.00487913	0.00406881	-0.0183866	0.00720699	0.0107347	-0.0429933	0.0189588	0.0280882	44.7763	46	0.523524	47.2769	47	0.461242	0.00174463	0.00110326	0.120651
met-a-530	X-11537 || id:met-a-530	AIS	48	-0.0524541	0.0184274	0.00441998	-0.0473782	0.028875	0.100839	-0.0275648	0.0777402	0.724528	39.6182	46	0.735152	39.728	47	0.765129	-0.0015033	0.00453671	0.741875
met-a-314	Mannose || id:met-a-314	AIS	48	0.0171825	0.00605138	0.00451932	0.0262507	0.0105106	0.012506	0.0329199	0.0283263	0.251161	32.6874	46	0.930412	33.0175	47	0.938945	-0.00094662	0.00164757	0.568392
met-a-305	Histidine || id:met-a-305	AIS	48	-0.00908723	0.0033146	0.0061146	-0.00619744	0.00552104	0.261644	-0.0118127	0.0159688	0.463216	35.3971	46	0.871392	35.428	47	0.89218	0.000158698	0.000902851	0.861243
met-a-486	Phenol sulfate || id:met-a-486	AIS	48	0.0495134	0.0183295	0.00690688	0.037991	0.024353	0.118756	0.0307631	0.0732511	0.676464	65.1113	46	0.0331683	65.2104	47	0.0404134	0.0011191	0.00422999	0.792528
met-a-405	Glycodeoxycholate || id:met-a-405	AIS	48	0.0985905	0.0388539	0.0111657	0.0596031	0.060254	0.322566	0.183013	0.165944	0.275824	39.8509	46	0.726323	40.1275	47	0.750789	-0.00504735	0.00959744	0.60148
met-a-754	15-methylpalmitate (isobar with 2-methylpalmitate) || id:met-a-754	AIS	48	-0.0183015	0.00733202	0.0125564	-0.0170817	0.011985	0.154082	0.0211432	0.0321527	0.514082	35.018	46	0.881054	36.6306	47	0.86214	-0.00235406	0.00185376	0.210511
met-a-307	Cholesterol || id:met-a-307	AIS	48	0.0132518	0.00532898	0.0128919	0.00722054	0.00759048	0.341471	0.0221786	0.021491	0.307468	51.3774	46	0.271232	51.583	47	0.29929	-0.000532513	0.00124124	0.669914
met-a-532	X-11540 || id:met-a-532	AIS	48	-0.049409	0.0199407	0.0132194	-0.0672701	0.0299886	0.0248844	-0.0602233	0.0781775	0.445036	47.5011	46	0.411292	47.5223	47	0.451276	0.000653121	0.00456191	0.886783
met-a-539	ADSGEGDFXAEGGGVR* || id:met-a-539	AIS	48	0.0335359	0.0142406	0.0185253	0.0488012	0.0212867	0.0218729	0.0708244	0.0549972	0.204263	46.5036	46	0.451517	47.0022	47	0.472474	-0.00226043	0.00321896	0.486078
met-a-657	X-12771 || id:met-a-657	AIS	48	-0.0328268	0.0140201	0.0192108	-0.0278536	0.020804	0.180617	-0.0126537	0.0559369	0.822037	47.309	46	0.418937	47.4519	47	0.454128	-0.00119863	0.00321551	0.711036
met-a-742	Succinylcarnitine || id:met-a-742	AIS	48	0.0145532	0.00634303	0.0217699	0.0171596	0.0104937	0.102003	0.0223417	0.0272163	0.415941	38.0963	46	0.78987	38.1841	47	0.81683	-0.000459497	0.00155107	0.768376
met-a-324	Threonine || id:met-a-324	AIS	48	-0.0190978	0.00833383	0.021929	-0.0120376	0.011036	0.275381	0.0186872	0.0326052	0.569346	59.8216	46	0.0829268	61.689	47	0.0737904	-0.00226141	0.00188719	0.236941
met-a-749	2-hydroxyglutarate || id:met-a-749	AIS	48	-0.018688	0.00828885	0.0241587	-0.0145008	0.0148599	0.329146	0.0317953	0.0405506	0.437007	29.0866	46	0.975604	30.7422	47	0.967914	-0.00301001	0.00233929	0.204629
met-a-545	X-11799 || id:met-a-545	AIS	48	-0.0509711	0.0228667	0.0258104	-0.0680358	0.036519	0.0624593	-0.0938333	0.10208	0.362777	35.6365	46	0.865056	35.8252	47	0.882755	0.00256674	0.00590826	0.666005
met-a-569	X-12056 || id:met-a-569	AIS	48	0.0550474	0.0248113	0.0265112	0.0411474	0.0339741	0.225842	0.106722	0.0981376	0.282494	56.3687	46	0.140651	56.732	47	0.156357	-0.00307566	0.00564846	0.588719
met-a-348	Ascorbate (Vitamin C) || id:met-a-348	AIS	46	-0.0667359	0.0301302	0.0267658	-0.0751671	0.0449607	0.0945563	-0.0527294	0.127317	0.680771	36.6256	44	0.777182	36.6386	45	0.808196	0.00279546	0.00874812	0.750756
met-a-363	Xanthine || id:met-a-363	AIS	48	0.0180329	0.00821301	0.0281174	0.0186773	0.0124753	0.134357	0.0640477	0.0344544	0.0694442	38.8086	46	0.764945	40.7175	47	0.728978	-0.00277411	0.00200789	0.173767
met-a-433	Levulinate (4-oxovalerate) || id:met-a-433	AIS	48	-0.0112475	0.00513034	0.0283548	-0.0152261	0.00949569	0.10883	-0.0389776	0.0273709	0.161179	26.9499	46	0.988764	28.0405	47	0.987263	0.0016002	0.00153225	0.301785
met-a-509	X-11423--O-sulfo-L-tyrosine || id:met-a-509	AIS	47	0.0126488	0.0059649	0.0339609	0.00783536	0.00871401	0.368563	0.000704056	0.0239957	0.976722	47.8639	45	0.3573	48.1451	46	0.386073	0.000698035	0.00135753	0.609633
met-a-659	Gamma-glutamylisoleucine* || id:met-a-659	AIS	48	0.0166706	0.00791103	0.0350951	0.0138256	0.0133081	0.298857	0.00465683	0.0371881	0.900892	33.6034	46	0.913058	33.7148	47	0.927222	0.000703981	0.00210929	0.740083
met-a-423	1-palmitoylglycerol (1-monopalmitin) || id:met-a-423	AIS	48	0.0206069	0.00981733	0.0358142	0.0279525	0.0137222	0.0416473	-0.083594	0.0369191	0.0283174	43.7725	46	0.566011	52.2793	47	0.276396	0.00610278	0.0020924	0.00545436
met-a-574	Pseudouridine || id:met-a-574	AIS	48	0.011639	0.00555419	0.036123	0.014841	0.00722008	0.039829	0.0133434	0.0218803	0.544971	61.3509	46	0.0644484	61.3596	47	0.0778453	-0.000102646	0.00127364	0.936115
met-a-572	Gamma-glutamylphenylalanine || id:met-a-572	AIS	46	0.0130059	0.00623136	0.0368734	0.00929765	0.00801715	0.246163	0.0435957	0.0238923	0.0748442	53.3165	44	0.158516	55.4452	45	0.136787	-0.0015208	0.00160035	0.346932
met-a-462	3-(4-hydroxyphenyl)lactate || id:met-a-462	AIS	48	0.0183574	0.00889211	0.0389744	0.020601	0.0125088	0.0995757	0.00858039	0.0357713	0.811499	55.0742	46	0.168868	55.1697	47	0.193212	0.00057913	0.00205102	0.778932
met-a-449	N-acetylglycine || id:met-a-449	AIS	48	-0.0338148	0.0164316	0.0395983	-0.0311676	0.0216953	0.15083	-0.0917724	0.0642652	0.160039	56.043	46	0.147391	57.1034	47	0.148415	0.00345152	0.00369958	0.355718
met-a-477	Myristoleate (14:1n5) || id:met-a-477	AIS	48	-0.0218427	0.0106412	0.0401063	-0.0157976	0.0172134	0.358748	0.058843	0.04479	0.195444	36.7562	46	0.833051	40.2304	47	0.747037	-0.00485218	0.00260321	0.0687219
met-a-371	X-03003 || id:met-a-371	AIS	48	0.0156166	0.00771613	0.0429813	0.021928	0.0111778	0.0497909	0.0186293	0.0303168	0.541922	47.4067	46	0.415042	47.4176	47	0.45552	-0.000180912	0.00175929	0.918543

## Sheet: LAS
id.outcome	outcome	exposure	nsnp	b_Inverse.variance.weighted..multiplicative.random.effects.	se_Inverse.variance.weighted..multiplicative.random.effects.	pval_IVW	b_Weighted.median	se_Weighted.median	pval_Weighted.median	b_MR.Egger	se_MR.Egger	pval_MR.Egger	Q_MR.Egger	Q_df_MR.Egger	Q_pval_MR.Egger	Q_Inverse.variance.weighted	Q_df_Inverse.variance.weighted	Q_pval_Inverse.variance.weighted	egger_intercept	se	pval
met-a-697	2-methylbutyroylcarnitine || id:met-a-697	LAS	28	-0.0134393	0.00351783	0.000133264	-0.0101484	0.00589366	0.0850848	-0.0055597	0.0122497	0.653692	18.3884	26	0.861189	18.8576	27	0.875133	-0.00141458	0.00206519	0.499429
met-a-716	X-14057 || id:met-a-716	LAS	28	-0.0208624	0.0063449	0.00100881	-0.0206501	0.010772	0.0552355	-0.0370866	0.0207405	0.0854169	17.4038	26	0.896377	18.1149	27	0.899969	0.00299372	0.00355014	0.40677
met-a-742	Succinylcarnitine || id:met-a-742	LAS	28	-0.0118346	0.00370384	0.00139717	-0.0104337	0.00590683	0.0773319	-0.00376219	0.0115261	0.74673	23.3719	26	0.611834	23.9271	27	0.634358	-0.00143215	0.00192205	0.462883
met-a-665	X-12844 || id:met-a-665	LAS	28	-0.0147382	0.00486771	0.00246389	-0.00977845	0.00736022	0.183995	-0.00577856	0.0147593	0.698605	22.9773	26	0.634229	23.3987	27	0.663418	-0.0016291	0.0025096	0.521935
met-a-710	2-hydroxypalmitate || id:met-a-710	LAS	28	0.0101897	0.0035228	0.00382182	0.0106871	0.00513968	0.0375864	0.0226186	0.0103963	0.0388608	25.0238	26	0.517629	26.6412	27	0.483273	-0.00220857	0.00173658	0.214705
met-a-403	Estrone 3-sulfate || id:met-a-403	LAS	27	0.0511156	0.0181782	0.00492477	0.0323763	0.0294672	0.271888	0.137984	0.0646112	0.0426921	18.0426	25	0.840575	20.0569	26	0.78885	-0.0152787	0.0107653	0.168173
met-a-317	Linoleate (18:2n6) || id:met-a-317	LAS	27	0.0126462	0.00456118	0.00556147	0.0113842	0.00622708	0.0675234	0.00541636	0.0127365	0.674282	31.2833	25	0.179809	31.7475	26	0.201602	0.00111968	0.00243102	0.64893
met-a-524	X-11491 || id:met-a-524	LAS	28	-0.0282474	0.0106568	0.00803357	-0.0238614	0.0148843	0.108907	-0.0187532	0.0296816	0.533026	27.6538	26	0.375702	27.7794	27	0.422416	-0.00173587	0.00505235	0.733928
met-a-623	5-dodecenoate (12:1n7) || id:met-a-623	LAS	28	0.0166847	0.00635068	0.00860839	0.022228	0.00935911	0.0175482	0.0178898	0.01934	0.363466	23.1197	26	0.626166	23.1242	27	0.678325	-0.000218473	0.00327806	0.947373
met-a-382	N1-methyladenosine || id:met-a-382	LAS	28	-0.00655808	0.00252287	0.00933718	-0.00312956	0.00339612	0.356784	0.00401705	0.00629288	0.52883	27.4079	26	0.388194	30.9021	27	0.275176	-0.00192991	0.00106001	0.08019
met-a-715	X-14056 || id:met-a-715	LAS	28	-0.0115889	0.00449523	0.00993603	-0.0166113	0.00815981	0.0417759	0.0145741	0.016048	0.372137	12.0409	26	0.99094	15.1314	27	0.967548	-0.00482757	0.00274606	0.0905163
met-a-375	Kynurenine || id:met-a-375	LAS	28	-0.00606513	0.00237838	0.010769	-0.00625006	0.00474404	0.187686	-0.0050536	0.0095499	0.601171	13.2002	26	0.982109	13.2131	27	0.987821	-0.000180933	0.00159627	0.910626
met-a-516	X-11444 || id:met-a-516	LAS	28	-0.0128685	0.00506297	0.0110317	-0.0117063	0.00824254	0.155542	0.00260907	0.016316	0.874189	18.4573	26	0.858507	19.4957	27	0.851241	-0.00282929	0.00277657	0.317598
met-a-754	15-methylpalmitate (isobar with 2-methylpalmitate) || id:met-a-754	LAS	28	0.0106987	0.00433421	0.013571	0.00781027	0.00622994	0.209963	0.00757634	0.0124888	0.549344	24.9404	26	0.52235	25.0123	27	0.573775	0.000572822	0.00213707	0.790784
met-a-620	1-heptadecanoylglycerophosphocholine || id:met-a-620	LAS	28	0.0176547	0.0072552	0.0149584	0.0177046	0.00963287	0.0660716	0.0137188	0.0204091	0.507391	32.9419	26	0.163791	32.9961	27	0.197199	0.000717941	0.00347035	0.837717
met-a-338	Pantothenate || id:met-a-338	LAS	28	-0.00942277	0.00388421	0.0152697	-0.00453249	0.00660915	0.492846	0.00576748	0.0136253	0.675564	16.8437	26	0.913728	18.2564	27	0.895488	-0.00272106	0.00228937	0.245355
met-a-535	X-11552 || id:met-a-535	LAS	28	0.0131579	0.00545825	0.015924	0.0121632	0.0105232	0.247743	0.0126214	0.0197021	0.527382	13.0099	26	0.983885	13.0108	27	0.989178	0.000102645	0.00345614	0.976534
met-a-688	2-oleoylglycerophosphocholine* || id:met-a-688	LAS	28	0.0127184	0.00530388	0.016487	0.0194193	0.00735933	0.00832154	-0.00584416	0.0152433	0.704547	28.9212	26	0.314679	30.7916	27	0.279783	0.00330068	0.00254541	0.206119
met-a-712	Dihomo-linolenate (20:3n3 or n6) || id:met-a-712	LAS	27	0.0116446	0.00492523	0.0180659	0.0144938	0.00653384	0.0265368	0.00766934	0.0141645	0.592992	31.4317	25	0.17512	31.5449	26	0.208599	0.000508214	0.00272778	0.853647
met-a-531	X-11538 || id:met-a-531	LAS	28	0.0201213	0.00855137	0.0186228	0.024291	0.0103404	0.0188171	-0.00133961	0.0238091	0.955561	36.6432	26	0.0804586	37.9584	27	0.0785219	0.00390926	0.00404686	0.342945
met-a-350	Laurate (12:0) || id:met-a-350	LAS	28	0.00786626	0.00334495	0.0186887	0.00656391	0.0048794	0.178551	0.0102691	0.00969274	0.299131	25.2749	26	0.503458	25.3453	27	0.555116	-0.00043391	0.00163551	0.792867
met-a-346	Ursodeoxycholate || id:met-a-346	LAS	28	-0.0286178	0.012245	0.0194337	-0.0343611	0.0164563	0.036796	-0.0155704	0.0366774	0.674677	31.0172	26	0.227629	31.1878	27	0.263497	-0.00232239	0.00614122	0.708378
met-a-607	1-eicosadienoylglycerophosphocholine* || id:met-a-607	LAS	28	0.0151471	0.00651652	0.0201036	0.0127294	0.00936114	0.17389	-0.0129225	0.0185329	0.491822	22.8208	26	0.643064	25.4609	27	0.548651	0.00513531	0.00316052	0.116261
met-a-395	Dihomo-linoleate (20:2n6) || id:met-a-395	LAS	28	0.0140115	0.00618735	0.0235404	0.0193155	0.00853355	0.0236061	0.017068	0.0176285	0.341862	29.1455	26	0.304506	29.1842	27	0.352026	-0.000553125	0.00297944	0.854162
met-a-393	X-04499--3,4-dihydroxybutyrate || id:met-a-393	LAS	28	-0.00878404	0.00392455	0.0252063	-0.0117015	0.0061205	0.0558955	0.00295049	0.0122686	0.811835	21.0838	26	0.737623	22.1292	27	0.730783	-0.00211243	0.0020661	0.316
met-a-580	X-12092 || id:met-a-580	LAS	28	-0.0191137	0.0087535	0.0289953	-0.0138987	0.0126857	0.273244	-0.0384293	0.025489	0.143692	27.285	26	0.394509	27.9694	27	0.412552	0.00346998	0.00429677	0.42666
met-a-674	X-13183--stearamide || id:met-a-674	LAS	28	0.0234765	0.010791	0.0295873	0.0161661	0.0140512	0.249932	0.0355315	0.0280435	0.216383	31.5382	26	0.208834	31.8026	27	0.239472	-0.00227911	0.00488095	0.644432
met-a-532	X-11540 || id:met-a-532	LAS	28	0.0221444	0.0102023	0.0299665	0.0211713	0.0144583	0.143113	0.0305073	0.0263406	0.257316	25.4122	26	0.495747	25.5321	27	0.544671	-0.00159559	0.00460977	0.732029
met-a-690	2-linoleoylglycerophosphocholine* || id:met-a-690	LAS	28	0.0139642	0.00649144	0.0314628	0.0190825	0.00816243	0.019395	0.00112678	0.0189597	0.953064	39.2707	26	0.0459264	40.057	27	0.0506112	0.00231086	0.00320282	0.477035
met-a-473	Dodecanedioate || id:met-a-473	LAS	28	0.0127546	0.00599435	0.033356	0.0110953	0.00957317	0.246458	0.0043362	0.0188315	0.81969	21.7317	26	0.703281	21.96	27	0.739406	0.00151894	0.00317911	0.636794
met-a-626	10-nonadecenoate (19:1n9) || id:met-a-626	LAS	28	0.0128272	0.00615385	0.0371225	0.0141529	0.00882161	0.108637	0.0208991	0.017188	0.234943	26.8207	26	0.418784	27.0827	27	0.459339	-0.00147189	0.00292028	0.61849
met-a-673	X-13069 || id:met-a-673	LAS	28	0.0134698	0.00648548	0.0378088	0.0155546	0.00961576	0.105745	0.0193824	0.0202586	0.347506	22.4181	26	0.665619	22.5152	27	0.710762	-0.00106938	0.00343155	0.757806
met-a-692	1-palmitoylglycerophosphoinositol* || id:met-a-692	LAS	28	0.012938	0.0062645	0.0388954	0.0144806	0.00887013	0.102571	0.0291647	0.0184723	0.126464	25.3637	26	0.498472	26.2389	27	0.505374	-0.00288946	0.00308856	0.358122
met-a-330	Nonadecanoate (19:0) || id:met-a-330	LAS	28	0.010606	0.00516398	0.0399909	0.00285626	0.00715755	0.689852	-0.0011737	0.0147002	0.936974	35.3681	26	0.103916	36.366	27	0.107523	0.00212792	0.0024845	0.399559
met-a-414	X-06307 || id:met-a-414	LAS	28	-0.0122071	0.00598639	0.0414362	-0.0191694	0.00942777	0.0420233	-0.0180948	0.0169862	0.29655	25.3368	26	0.499981	25.4751	27	0.547853	0.00107388	0.00288708	0.712936
met-a-477	Myristoleate (14:1n5) || id:met-a-477	LAS	28	0.0118351	0.00583932	0.0426843	0.0106158	0.00876663	0.22592	0.0286857	0.0171248	0.105904	21.8608	26	0.696289	22.9822	27	0.685968	-0.00310033	0.00292768	0.299352
met-a-324	Threonine || id:met-a-324	LAS	28	0.00632744	0.00317309	0.0461419	0.00792988	0.00551855	0.150732	-0.00737043	0.011047	0.510531	14.3721	26	0.967764	16.1555	27	0.949918	0.00252471	0.00189054	0.193306
met-a-332	Oleate (18:1n9) || id:met-a-332	LAS	28	0.0083923	0.00424919	0.0482639	0.00998009	0.00585626	0.0883485	0.00882724	0.0118338	0.462398	29.3405	26	0.295827	29.3423	27	0.344502	-7.95877e-05	0.00201523	0.968799

## Sheet: CES
id.outcome	outcome	exposure	nsnp	b_Inverse.variance.weighted..multiplicative.random.effects.	se_Inverse.variance.weighted..multiplicative.random.effects.	pval_IVW	b_Weighted.median	se_Weighted.median	pval_Weighted.median	b_MR.Egger	se_MR.Egger	pval_MR.Egger	Q_MR.Egger	Q_df_MR.Egger	Q_pval_MR.Egger	Q_Inverse.variance.weighted	Q_df_Inverse.variance.weighted	Q_pval_Inverse.variance.weighted	egger_intercept	se	pval
met-a-358	Serotonin (5HT) || id:met-a-358	CES	38	-0.0213432	0.00603191	0.000402585	-0.026117	0.00932589	0.00510259	-0.019497	0.0213502	0.367214	31.5947	36	0.67814	31.6029	37	0.719789	-0.000222275	0.00244737	0.928138
met-a-676	7-methylguanine || id:met-a-676	CES	38	0.0173934	0.00539917	0.00127526	0.0150378	0.0089473	0.0928207	0.0274536	0.0197643	0.173351	30.4793	36	0.728238	30.764	37	0.755361	-0.00121349	0.00227451	0.596955
met-a-364	Phosphate || id:met-a-364	CES	38	0.00586447	0.00232881	0.0117949	0.00356287	0.00359783	0.322035	-0.000307045	0.00858864	0.971679	31.8294	36	0.667285	32.3931	37	0.68478	0.000719151	0.000957866	0.457662
met-a-561	X-12007 || id:met-a-561	CES	38	0.0391488	0.0159675	0.0142149	0.0280913	0.0235838	0.233604	0.0310472	0.0514769	0.550204	36.398	36	0.450132	36.4258	37	0.495774	0.000991681	0.00598167	0.869252
met-a-463	Acetylcarnitine || id:met-a-463	CES	38	0.0102913	0.00420515	0.0143925	0.00406981	0.0060659	0.502263	-0.0133133	0.0138219	0.341871	32.0462	36	0.657184	35.2763	37	0.550006	0.00290447	0.00161607	0.0806909
met-a-348	Ascorbate (Vitamin C) || id:met-a-348	CES	38	0.0459503	0.0189807	0.0154825	0.0208727	0.0279309	0.454883	-0.0328714	0.0658342	0.620602	33.79	36	0.574133	35.36	37	0.546036	0.00956912	0.00763692	0.218281
met-a-368	Beta-hydroxyisovalerate || id:met-a-368	CES	38	-0.0114485	0.00485288	0.0183183	-0.0165306	0.00733568	0.0242306	-0.0203968	0.0158679	0.206858	36.3674	36	0.451545	36.7225	37	0.481933	0.00108489	0.00182997	0.556991
met-a-394	X-04500 || id:met-a-394	CES	38	-0.0523426	0.0221967	0.0183674	-0.0683151	0.0300584	0.0230416	-0.0313312	0.0735191	0.672525	47.0846	36	0.102223	47.2025	37	0.121461	-0.00253946	0.00846025	0.765779
met-a-335	Pipecolate || id:met-a-335	CES	38	0.0155677	0.0067581	0.0212475	0.0107167	0.0104362	0.304479	0.00462279	0.022805	0.840504	35.4154	36	0.49621	35.6688	37	0.53141	0.00132765	0.0026373	0.617743
met-a-400	Glycylvaline || id:met-a-400	CES	38	-0.0249632	0.0109165	0.0222111	-0.0431161	0.0192337	0.0249806	-0.0953681	0.0466316	0.0482035	20.0817	36	0.985194	22.586	37	0.970038	0.00857808	0.00542052	0.122278
met-a-645	X-12726 || id:met-a-645	CES	38	-0.0117299	0.00513018	0.0222277	-0.00391328	0.00787269	0.61914	-0.0234735	0.0175441	0.189296	32.7258	36	0.62512	33.221	37	0.646892	0.0014217	0.00202026	0.486132
met-a-507	X-01911 || id:met-a-507	CES	38	0.0234885	0.0103444	0.0231682	0.0193746	0.0164609	0.239192	0.0433819	0.0380847	0.262188	29.429	36	0.772573	29.7294	37	0.796441	-0.00240496	0.00438769	0.586996
met-a-540	X-11786--methylcysteine || id:met-a-540	CES	38	0.0212087	0.00941801	0.0243269	0.0223644	0.0132702	0.0919288	0.00457291	0.0309622	0.883409	38.8393	36	0.342969	39.1832	37	0.37214	0.00203461	0.0036039	0.575875
met-a-551	X-11847 || id:met-a-551	CES	38	0.0377455	0.0170431	0.0267799	0.0538362	0.0267859	0.0444452	0.0824521	0.0601659	0.179044	31.5731	36	0.679133	32.1813	37	0.694287	-0.00539295	0.0069149	0.440546
met-a-530	X-11537 || id:met-a-530	CES	38	-0.02673	0.0121241	0.0274756	-0.0159165	0.017563	0.364804	0.033193	0.0395605	0.406982	36.1765	36	0.460407	38.7108	37	0.392353	-0.00730072	0.00459731	0.121022
met-a-562	X-12013 || id:met-a-562	CES	38	0.0346596	0.0158288	0.0285486	0.0536328	0.0232725	0.0211913	0.0658928	0.0530818	0.222507	32.6823	36	0.627186	33.0668	37	0.654027	-0.0038213	0.00616288	0.53913
met-a-598	X-12261 || id:met-a-598	CES	38	0.0350725	0.0161919	0.0303077	0.0520333	0.0264393	0.0490651	0.0258188	0.0579915	0.658828	28.9797	36	0.790514	29.0079	37	0.822988	0.0011314	0.0067286	0.867408
met-a-721	X-14208--phenylalanylserine || id:met-a-721	CES	37	0.0254448	0.0117917	0.0309389	0.0223961	0.0179244	0.211491	0.0735215	0.0381885	0.0623579	34.6983	35	0.482579	36.448	36	0.447821	-0.00548259	0.006	0.36692
met-a-569	X-12056 || id:met-a-569	CES	38	0.0267405	0.0124152	0.0312525	0.0227538	0.0198191	0.250939	0.0728016	0.043732	0.10465	31.3926	36	0.687406	32.6136	37	0.674794	-0.00554216	0.00501559	0.276496
met-a-532	X-11540 || id:met-a-532	CES	38	-0.026152	0.0121888	0.0319071	-0.023398	0.01786	0.190169	0.0011707	0.0408266	0.977282	39.8412	36	0.303096	40.3861	37	0.323029	-0.00332951	0.00474494	0.48738
met-a-510	X-09789 || id:met-a-510	CES	38	0.0158482	0.00763371	0.037886	0.0252737	0.0142912	0.076981	0.0266853	0.0337247	0.43397	20.2497	36	0.984058	20.3635	37	0.987947	-0.00130656	0.00387209	0.737752
met-a-751	Palmitoyl sphingomyelin || id:met-a-751	CES	37	0.00760031	0.00370748	0.0403652	0.00706715	0.0049607	0.154265	0.0100403	0.0130293	0.44612	41.6548	35	0.203684	41.7003	36	0.236697	0.000973039	0.00157424	0.540399
met-a-344	N-acetylalanine || id:met-a-344	CES	38	0.00589715	0.00289552	0.0416851	0.00645631	0.00401823	0.108108	0.0114789	0.00937736	0.228861	43.4524	36	0.183667	43.926	37	0.201519	-0.000693151	0.00110661	0.535022

## Sheet: SVS
id.outcome	outcome	exposure	nsnp	b_Inverse.variance.weighted..multiplicative.random.effects.	se_Inverse.variance.weighted..multiplicative.random.effects.	pval_IVW	FDR P	b_Weighted.median	se_Weighted.median	pval_Weighted.median	b_MR.Egger	se_MR.Egger	pval_MR.Egger	Q_MR.Egger	Q_df_MR.Egger	Q_pval_MR.Egger	Q_Inverse.variance.weighted	Q_df_Inverse.variance.weighted	Q_pval_Inverse.variance.weighted	egger_intercept	se	pval
met-a-391	X-04495 || id:met-a-391	SVS	31	-0.0233805	0.00556911	2.68994e-05	0.0121585	-0.0190863	0.00878869	0.0298791	-0.0367661	0.0188648	0.0610368	24.028	29	0.727551	24.5913	30	0.744638	0.00207414	0.0027634	0.458954
met-a-695	X-13553 || id:met-a-695	SVS	31	-0.0187707	0.0052611	0.000359945	0.0813477	-0.00997207	0.0087553	0.254713	-0.027024	0.0167175	0.116811	24.4776	29	0.705049	24.7546	30	0.73687	0.00130297	0.00247578	0.602692
met-a-365	3-methoxytyrosine || id:met-a-365	SVS	31	0.0142392	0.00425677	0.000822637	0.123944	0.014221	0.00686947	0.0384358	0.0301145	0.0149745	0.053697	21.8946	29	0.824528	23.15	30	0.809044	-0.00242747	0.00216651	0.271716
met-a-309	Creatinine || id:met-a-309	SVS	31	-0.00753195	0.00233733	0.00127097	0.14362	-0.00553513	0.00393194	0.159209	-0.0226335	0.00835921	0.0112433	18.6395	29	0.930182	22.2871	30	0.843396	0.00241159	0.0012627	0.066086
met-a-671	X-12990--docosapentaenoic acid (n6-DPA) || id:met-a-671	SVS	31	0.0184711	0.00632708	0.00350742	0.317071	0.0229522	0.012434	0.0649035	0.0107814	0.0248429	0.667513	14.5224	29	0.988395	14.633	30	0.991655	0.00125308	0.00376952	0.741959
met-a-399	Indolelactate || id:met-a-399	SVS	31	-0.0157934	0.00542606	0.00360666	0.271702	-0.00871005	0.00781696	0.265171	-0.0385862	0.0164563	0.0260944	32.835	29	0.284445	35.2611	30	0.233263	0.00347121	0.00237133	0.153997
met-a-392	X-04498 || id:met-a-392	SVS	31	-0.0129345	0.00463351	0.00524618	0.338754	-0.0155121	0.00720127	0.0312345	-0.0235195	0.0157847	0.147017	25.2844	29	0.663412	25.7841	30	0.686102	0.00160431	0.00226931	0.485235
met-a-682	1-arachidonoylglycerophosphoethanolamine* || id:met-a-682	SVS	31	0.0147684	0.00535347	0.00580384	0.327917	0.0132408	0.00714658	0.0639195	0.0231127	0.0167181	0.177376	36.3574	29	0.163384	36.7064	30	0.185854	-0.00126859	0.00240445	0.601791
met-a-589	X-12206 || id:met-a-589	SVS	31	-0.0116572	0.00422992	0.00585309	0.293955	-0.0117758	0.00835202	0.15856	-0.00241356	0.0163916	0.883959	14.4281	29	0.988986	14.7958	30	0.990844	-0.00151743	0.00250256	0.549001
met-a-578	Erythronate* || id:met-a-578	SVS	30	-0.00881378	0.00324003	0.00652265	0.294824	-0.00749139	0.00470882	0.111626	-0.00777483	0.011087	0.488931	24.8165	28	0.637802	24.8263	29	0.68723	0.00193177	0.00206997	0.358406
met-a-319	Arachidonate (20:4n6) || id:met-a-319	SVS	31	0.00941665	0.0036238	0.0093617	0.384681	0.0084524	0.00610706	0.166347	0.00907834	0.0124914	0.473196	22.7913	29	0.786005	22.7922	30	0.823707	5.2524e-05	0.00182876	0.977284
met-a-420	2-hydroxybutyrate (AHB) || id:met-a-420	SVS	31	-0.0118584	0.0047086	0.011787	0.443978	-0.0131418	0.00795224	0.098415	-0.0119214	0.0169604	0.487727	21.067	29	0.856696	21.067	30	0.88578	9.73766e-06	0.00247451	0.996887
met-a-545	X-11799 || id:met-a-545	SVS	31	-0.0402713	0.0168445	0.016813	0.584574	-0.00244878	0.0222302	0.912286	-0.113022	0.047372	0.0237903	34.8608	29	0.209149	38.0815	30	0.147669	0.011544	0.00705264	0.112472
met-a-452	Erythrose || id:met-a-452	SVS	31	-0.0170158	0.00726748	0.0192136	0.620325	-0.0157795	0.0102436	0.123454	-0.018055	0.0229172	0.437184	33.3796	29	0.262692	33.3823	30	0.306195	0.000158631	0.00331122	0.962119
met-a-518	X-11452 || id:met-a-518	SVS	31	-0.0220009	0.00950733	0.0206624	0.622627	-0.0200572	0.0152563	0.188617	-0.0777158	0.0322997	0.0227236	19.6974	29	0.902084	23.0509	30	0.81316	0.00872023	0.00476186	0.077353
met-a-525	X-11497 || id:met-a-525	SVS	31	0.00904799	0.00393938	0.02163	0.611046	0.00849205	0.00652222	0.19291	-0.000701226	0.0126105	0.956037	21.0941	29	0.855697	21.7846	30	0.861764	0.00158516	0.00190765	0.412791
met-a-340	Alpha-tocopherol || id:met-a-340	SVS	31	-0.0127606	0.00558777	0.0223916	0.595352	-0.00918971	0.00792059	0.245955	0.00210012	0.0158269	0.895352	31.0357	29	0.363742	32.1136	30	0.362265	-0.00237516	0.00236672	0.323889
met-a-612	X-12450 || id:met-a-612	SVS	31	0.0121843	0.00535127	0.0227926	0.572347	0.0134824	0.00857762	0.115996	0.0251793	0.020685	0.233313	20.8223	29	0.865541	21.2581	30	0.879643	-0.00193652	0.0029333	0.514345
met-a-326	Lysine || id:met-a-326	SVS	31	-0.00598647	0.00264805	0.0237774	0.565652	-0.00486869	0.00400561	0.224188	-0.00162786	0.00852034	0.849813	25.8713	29	0.63236	26.1656	30	0.666654	-0.000685386	0.00126345	0.591637
met-a-357	Biliverdin || id:met-a-357	SVS	31	-0.0154265	0.00708027	0.0293468	0.663238	-0.0145427	0.0108599	0.180534	0.00938019	0.0221763	0.675428	26.7413	29	0.585663	28.1451	30	0.562749	-0.00381579	0.00322054	0.245705
met-a-561	X-12007 || id:met-a-561	SVS	31	0.0268037	0.0123838	0.0304328	0.655029	0.0209332	0.0224162	0.350386	0.0121614	0.0446509	0.78727	18.398	29	0.935756	18.5208	30	0.949478	0.00233433	0.00666018	0.728504
met-a-651	Stachydrine || id:met-a-651	SVS	31	-0.0421699	0.0194908	0.0304965	0.626565	-0.0216061	0.0319889	0.499407	-0.0279017	0.0596111	0.64324	23.3652	29	0.759571	23.4316	30	0.79711	-0.00234923	0.00911845	0.798508
met-a-747	4-androsten-3beta,17beta-diol disulfate 1* || id:met-a-747	SVS	31	-0.0199726	0.0096298	0.0380751	0.748259	-0.0224373	0.017082	0.189013	0.0144575	0.0347778	0.680683	18.8259	29	0.925671	19.9338	30	0.918253	-0.00539786	0.00512816	0.30122
met-a-430	Phenyllactate (PLA) || id:met-a-430	SVS	31	-0.0105371	0.00518219	0.0420186	0.791351	-0.00455278	0.00728448	0.531973	-0.00851968	0.0168839	0.617651	34.0868	29	0.236095	34.1054	30	0.276637	-0.000305624	0.00242998	0.90078
met-a-652	Isovalerylcarnitine || id:met-a-652	SVS	31	-0.011119	0.00549995	0.0432114	0.781263	-0.00849899	0.00803366	0.290091	-0.0109265	0.0167137	0.518426	28.9351	29	0.468452	28.9352	30	0.521002	-2.98999e-05	0.00244568	0.990329
met-a-397	2-hydroxystearate || id:met-a-397	SVS	31	0.00800834	0.00396934	0.0436384	0.758636	0.00431194	0.00592226	0.466558	0.00983264	0.0123899	0.433874	28.0269	29	0.516472	28.0513	30	0.567718	-0.000277279	0.00177681	0.877071
met-a-631	Bilirubin (E,Z or Z,E)* || id:met-a-631	SVS	31	-0.020383	0.0101386	0.0443843	0.743027	-0.0256278	0.0136791	0.0609985	-0.00970199	0.0311714	0.757839	34.4996	29	0.221443	34.6563	30	0.25536	-0.00165706	0.00456494	0.71924
met-a-455	Cysteine || id:met-a-455	SVS	31	-0.00901564	0.00452975	0.0465559	0.751546	-0.0100386	0.00651577	0.123398	0.00436597	0.0137377	0.752908	30.6342	29	0.382868	31.7585	30	0.378844	-0.00208789	0.00202385	0.310766
met-a-616	Alpha-hydroxyisovalerate || id:met-a-616	SVS	31	-0.0130965	0.00658019	0.0465594	0.725685	-0.0133103	0.00970302	0.170134	-0.00904787	0.0204524	0.661492	30.9511	29	0.367735	30.9979	30	0.415511	-0.000621737	0.0029682	0.835549
met-a-384	3-methylhistidine || id:met-a-384	SVS	31	-0.031649	0.0159468	0.0471822	0.710878	-0.0312697	0.0226541	0.167492	-0.0288594	0.0505504	0.572464	29.9278	29	0.417613	29.9313	30	0.469174	-0.000424542	0.00728633	0.953937

## Sheet: LS
id.outcome	outcome	exposure	nsnp	b_Inverse.variance.weighted..multiplicative.random.effects.	se_Inverse.variance.weighted..multiplicative.random.effects.	pval_IVW	b_Weighted.median	se_Weighted.median	pval_Weighted.median	b_MR.Egger	se_MR.Egger	pval_MR.Egger	Q_MR.Egger	Q_df_MR.Egger	Q_pval_MR.Egger	Q_Inverse.variance.weighted	Q_df_Inverse.variance.weighted	Q_pval_Inverse.variance.weighted	egger_intercept	se	pval
met-a-468	Glycine || id:met-a-468	LS	25	0.0179699	0.00503416	0.000357529	0.0148084	0.00812593	0.0684002	0.01526	0.024984	0.547327	19.5135	23	0.67105	19.5259	24	0.723392	0.000342864	0.00308111	0.91236
met-a-651	Stachydrine || id:met-a-651	LS	25	-0.0787369	0.0236675	0.000878508	-0.0858696	0.036889	0.0199236	0.0101762	0.113122	0.929099	16.9636	23	0.811034	17.6206	24	0.821018	-0.0115537	0.0142547	0.425946
met-a-421	3-methyl-2-oxobutyrate || id:met-a-421	LS	25	-0.0130712	0.00442332	0.00312602	-0.0112871	0.00627648	0.0721259	-0.0318113	0.019565	0.11759	21.7916	23	0.532861	22.7613	24	0.533922	0.00239861	0.00243577	0.334998
met-a-343	Guanosine || id:met-a-343	LS	25	-0.0287308	0.0105685	0.00655711	-0.0237582	0.020192	0.239348	-0.00793038	0.0609846	0.897666	11.6857	23	0.975039	11.8096	24	0.981969	-0.00271488	0.00771304	0.728053
met-a-397	2-hydroxystearate || id:met-a-397	LS	25	0.0143638	0.00569817	0.0117098	0.00655064	0.00721995	0.36425	-0.0169603	0.0259129	0.519275	32.2839	23	0.0943822	34.4368	24	0.0772001	0.00390594	0.00315385	0.228035
met-a-729	X-14626 || id:met-a-729	LS	25	0.0170538	0.00681304	0.0123104	0.0143312	0.00971066	0.139993	0.0283219	0.0354729	0.4328	24.0026	23	0.403667	24.1121	24	0.455205	-0.00137783	0.0042536	0.748926
met-a-476	Butyrylcarnitine || id:met-a-476	LS	25	-0.0190234	0.00768986	0.0133676	-0.0161842	0.012066	0.179821	-0.0669801	0.040012	0.107678	16.8348	23	0.817279	18.3443	24	0.785995	0.00605079	0.0049249	0.231641
met-a-720	X-14205--alpha-glutamyltyrosine || id:met-a-720	LS	25	0.0245382	0.00996973	0.0138445	0.0312732	0.0165224	0.0583874	0.0755832	0.0502748	0.146343	14.8412	23	0.900235	15.937	24	0.890338	-0.00664406	0.00634708	0.306074
met-a-436	X-09026 || id:met-a-436	LS	25	-0.0121941	0.00499754	0.0146866	-0.0143058	0.00764601	0.0613432	-0.0323219	0.0246867	0.203369	19.365	23	0.679846	20.0641	24	0.693128	0.0025481	0.00304768	0.411713
met-a-642	X-12712 || id:met-a-642	LS	24	0.0548561	0.0225328	0.0149123	0.054206	0.0395144	0.170125	0.0455103	0.140502	0.749064	13.5682	22	0.916095	13.5728	23	0.938455	0.00116534	0.0171334	0.946388
met-a-525	X-11497 || id:met-a-525	LS	25	0.0117278	0.00483489	0.0152805	0.0188701	0.00799784	0.0183042	0.0202691	0.02395	0.406101	16.7335	23	0.822121	16.8685	24	0.854216	-0.00110265	0.00300089	0.71665
met-a-710	2-hydroxypalmitate || id:met-a-710	LS	25	0.010857	0.00449251	0.0156629	0.00509565	0.00609969	0.403495	-0.0251543	0.0210294	0.243825	24.6275	23	0.369771	27.9052	24	0.264059	0.00442635	0.00252994	0.0935232
met-a-447	Hyodeoxycholate || id:met-a-447	LS	25	-0.0359259	0.014923	0.0160662	-0.0272689	0.021225	0.198878	-0.142412	0.0712555	0.0576047	19.4562	23	0.674452	21.8028	24	0.591034	0.0134003	0.00874767	0.139196
met-a-585	X-12116 || id:met-a-585	LS	25	-0.0225932	0.00966506	0.019407	-0.0222727	0.0183417	0.224624	-0.0393011	0.0630174	0.538991	12.1986	23	0.967291	12.2723	24	0.976663	0.0020995	0.00773447	0.788469
met-a-429	4-methyl-2-oxopentanoate || id:met-a-429	LS	25	-0.0104194	0.00449952	0.0205759	-0.00760826	0.00699283	0.276591	-0.0107042	0.0210129	0.615317	20.9285	23	0.585456	20.9287	24	0.64293	3.63999e-05	0.0026144	0.989012
met-a-383	3-methyl-2-oxovalerate || id:met-a-383	LS	25	-0.0094859	0.00410405	0.0208134	-0.00916758	0.00633943	0.148143	-0.0194339	0.01921	0.32223	20.5838	23	0.606488	20.8668	24	0.646569	0.00126355	0.00237508	0.599825
met-a-526	HWESASXX* || id:met-a-526	LS	25	0.0270894	0.0118744	0.0225292	0.026432	0.0158399	0.0951777	0.00293962	0.052272	0.955639	26.8024	23	0.264469	27.0651	24	0.301426	0.00308135	0.0064893	0.639382
met-a-367	Undecanoate (11:0) || id:met-a-367	LS	25	0.00514424	0.00228617	0.024439	0.00452879	0.00450659	0.314932	0.0283339	0.0153919	0.0785843	8.51763	23	0.997342	10.9034	24	0.989685	-0.00295279	0.00191171	0.136097
met-a-715	X-14056 || id:met-a-715	LS	25	-0.0186179	0.00829775	0.02485	-0.0201018	0.0106923	0.0601048	-0.018781	0.0365972	0.612719	28.677	23	0.191259	28.677	24	0.232524	2.08979e-05	0.00456116	0.996384
met-a-608	X-12435 || id:met-a-608	LS	25	0.0876849	0.0404883	0.0303355	0.0507106	0.0624167	0.416533	0.0235606	0.181267	0.897715	21.7328	23	0.536427	21.8652	24	0.587312	0.00827423	0.0227402	0.719287
met-a-671	X-12990--docosapentaenoic acid (n6-DPA) || id:met-a-671	LS	25	0.0227979	0.0105304	0.0303906	0.0164203	0.0162454	0.31213	0.0453223	0.0469791	0.344713	20.5196	23	0.610399	20.7637	24	0.652626	-0.00291292	0.00589642	0.625981
met-a-480	Caproate (6:0) || id:met-a-480	LS	25	0.006298	0.00292437	0.0312694	0.00577855	0.00570864	0.31142	0.013368	0.0198065	0.506447	11.4497	23	0.978114	11.5832	24	0.984209	-0.000877687	0.00240264	0.718225
met-a-657	X-12771 || id:met-a-657	LS	25	-0.0190606	0.00886182	0.0314865	-0.0344874	0.0136876	0.0117486	-0.0414442	0.0455615	0.372452	18.8274	23	0.711196	19.0808	24	0.747666	0.0028172	0.00559628	0.619467
met-a-437	X-09108 || id:met-a-437	LS	25	-0.0119403	0.00575622	0.038048	-0.015872	0.00775098	0.0405849	0.0108981	0.0262915	0.682342	26.383	23	0.283122	27.2925	24	0.291004	-0.00289299	0.00324889	0.382442
met-a-746	5alpha-androstan-3beta,17beta-diol disulfate || id:met-a-746	LS	25	-0.0355486	0.0171411	0.0380899	-0.0406084	0.0216355	0.0605269	0.00753193	0.0778342	0.923748	33.3564	23	0.0750546	33.824	24	0.0878453	-0.00545889	0.00961338	0.575644
met-a-440	X-10395 || id:met-a-440	LS	25	-0.00878287	0.00434081	0.0430396	-0.00425875	0.00690632	0.537469	-0.0259257	0.0219595	0.249822	18.4904	23	0.730373	19.1312	24	0.744955	0.00215536	0.00269243	0.431599
met-a-747	4-androsten-3beta,17beta-diol disulfate 1* || id:met-a-747	LS	25	-0.0265131	0.0131138	0.0432003	-0.0186223	0.02085	0.371773	0.00765326	0.0635084	0.905127	19.5473	23	0.669041	19.8525	24	0.705134	-0.00433708	0.00785123	0.585998
met-a-680	Cysteine-glutathione disulfide || id:met-a-680	LS	25	0.0187856	0.00941782	0.0460767	0.0209801	0.0172054	0.222696	-0.0148085	0.0540867	0.786688	12.2108	23	0.967089	12.6202	24	0.971977	0.00435454	0.00680569	0.528601
met-a-695	X-13553 || id:met-a-695	LS	25	-0.0138275	0.00694631	0.046522	-0.0144777	0.0101689	0.154524	-0.0275796	0.0313154	0.387588	22.2474	23	0.50536	22.451	24	0.552368	0.00175253	0.00388438	0.656089
met-a-723	X-14374 || id:met-a-723	LS	25	-0.0131536	0.00669384	0.0494101	-0.0156415	0.00993809	0.115513	-0.035618	0.0298792	0.245389	22.3983	23	0.49633	22.9948	24	0.520107	0.00286225	0.00370593	0.447776

## Sheet: TIA
id.outcome	outcome	exposure	nsnp	b_Inverse.variance.weighted..multiplicative.random.effects.	se_Inverse.variance.weighted..multiplicative.random.effects.	pval_Inverse.variance.weighted..multiplicative.random.effects.	FDR P	b_Weighted.median	se_Weighted.median	pval_Weighted.median	b_MR.Egger	se_MR.Egger	pval_MR.Egger	Q_MR.Egger	Q_df_MR.Egger	Q_pval_MR.Egger	Q_Inverse.variance.weighted	Q_df_Inverse.variance.weighted	Q_pval_Inverse.variance.weighted	egger_intercept	se	pval
met-a-307	Cholesterol || id:met-a-307	TIA	18	0.0271585	0.00557047	1.08567e-06	0.000490723	0.025247	0.0104667	0.0158595	0.0339923	0.0169416	0.0620176	9.42908	16	0.894697	9.63017	17	0.918399	-0.000568329	0.00126739	0.659859
met-a-464	Serine || id:met-a-464	TIA	8	0.036201	0.00869782	3.15361e-05	0.00712717	0.0410274	0.0189189	0.030114	0.0526505	0.0426633	0.26331	2.2735	6	0.892905	2.44227	7	0.931381	-0.0014433	0.00351328	0.695479
met-a-649	X-12740 || id:met-a-649	TIA	18	-0.117225	0.0343905	0.000652843	0.0983617	-0.111426	0.0575655	0.0529121	0.00388378	0.112193	0.972813	9.06164	16	0.910853	10.4375	17	0.884271	-0.00945512	0.00806097	0.257983
met-a-413	X-06267 || id:met-a-413	TIA	18	0.0271404	0.00816609	0.000888779	0.100432	0.0302164	0.0172494	0.0798193	0.0397715	0.029037	0.189704	6.49942	16	0.981747	6.73584	17	0.986718	-0.00106001	0.00218009	0.633401
met-a-740	Taurolithocholate 3-sulfate || id:met-a-740	TIA	18	-0.0742938	0.0236737	0.00169963	0.153646	-0.0876204	0.0380332	0.0212347	-0.0614697	0.0656256	0.362851	11.8793	16	0.752243	11.9262	17	0.804584	-0.00104792	0.00483972	0.831316
met-a-579	Lathosterol || id:met-a-579	TIA	18	-0.043555	0.0146144	0.00287978	0.216943	-0.0391714	0.0285798	0.170501	-0.106926	0.0538526	0.0644991	6.11631	16	0.98679	7.76713	17	0.971276	0.00496657	0.00386551	0.217137
met-a-323	Isoleucine || id:met-a-323	TIA	18	-0.0151497	0.00530445	0.00428961	0.276986	-0.0228721	0.00829227	0.00581132	-0.032668	0.0141257	0.0343781	10.5894	16	0.834091	12.4927	17	0.769431	0.00148732	0.0010781	0.186693
met-a-599	X-12329 || id:met-a-599	TIA	8	0.25242	0.0900465	0.00505945	0.285859	0.339355	0.133423	0.010976	0.462363	0.279944	0.1497	4.79994	6	0.569716	5.44858	7	0.605393	-0.0184528	0.0229119	0.451328
met-a-437	X-09108 || id:met-a-437	TIA	18	-0.0232302	0.00855907	0.00664563	0.333758	-0.0237816	0.0150939	0.115124	0.00485496	0.0253995	0.850817	8.91094	16	0.917036	10.4119	17	0.885456	-0.002327	0.0018994	0.238259
met-a-588	X-12189 || id:met-a-588	TIA	18	-0.163422	0.0608509	0.00723949	0.327225	-0.109667	0.0792257	0.166286	-0.320449	0.159082	0.0610993	21.1714	16	0.172017	22.6795	17	0.159979	0.0120857	0.0113207	0.301554
met-a-411	X-06226 || id:met-a-411	TIA	18	0.0140197	0.0052362	0.00741832	0.304826	0.015008	0.0130087	0.248627	0.0146224	0.0207201	0.490516	5.15574	16	0.994923	5.15681	17	0.997292	-5.1975e-05	0.00158771	0.97429
met-a-354	Cortisone || id:met-a-354	TIA	18	-0.0228513	0.00863255	0.00811821	0.305786	-0.0233652	0.0131049	0.0745963	-0.031281	0.0198321	0.134292	15.183	16	0.511281	15.4114	17	0.565877	0.000711389	0.00148851	0.639171
met-a-691	X-13496 || id:met-a-691	TIA	18	0.0173163	0.00658447	0.00854196	0.296997	0.0250806	0.0109648	0.0221745	0.013876	0.0198323	0.494184	11.4458	16	0.781172	11.4817	17	0.830456	0.000274626	0.00144821	0.851983
met-a-700	X-13658 || id:met-a-700	TIA	17	0.11968	0.0457828	0.00894663	0.288848	0.125288	0.0677135	0.0642761	-0.008391	0.120551	0.945427	13.4814	15	0.565168	14.8182	16	0.537989	0.010082	0.00871982	0.265675
met-a-546	X-11805 || id:met-a-546	TIA	18	0.069151	0.0265631	0.00923397	0.27825	0.0414987	0.0521041	0.425766	0.0469726	0.0684006	0.502087	9.78414	16	0.877655	9.92589	17	0.906689	0.0020447	0.00543093	0.711497
met-a-304	Tryptophan || id:met-a-304	TIA	8	-0.00986297	0.00382454	0.00991246	0.280027	-0.0110117	0.0111473	0.323232	-0.00033707	0.0253552	0.989824	1.13541	6	0.979955	1.29633	7	0.988537	-0.000859955	0.00214374	0.702207
met-a-560	X-11905 || id:met-a-560	TIA	18	-0.050538	0.0197893	0.0106555	0.283311	-0.0484782	0.0304238	0.111063	0.0294217	0.0588624	0.623992	11.3911	16	0.784723	13.5416	17	0.699244	-0.00612487	0.00417671	0.161908
met-a-435	X-08988 || id:met-a-435	TIA	18	0.0233226	0.00917858	0.0110543	0.277586	0.0187205	0.0156156	0.230592	0.0231651	0.0278371	0.417564	11.2817	16	0.791774	11.2817	17	0.84155	1.26511e-05	0.0020445	0.995139
met-a-624	Stearidonate (18:4n3) || id:met-a-624	TIA	18	-0.0347136	0.0137085	0.0113328	0.269601	-0.0353548	0.0240013	0.140741	-0.0508076	0.0401388	0.223707	9.9154	16	0.871009	10.1154	17	0.898703	0.00134445	0.00300651	0.66074
met-a-751	Palmitoyl sphingomyelin || id:met-a-751	TIA	18	0.0216391	0.00865845	0.0124478	0.28132	0.0220452	0.0123035	0.0731673	0.0386295	0.0207776	0.0814905	16.7623	16	0.401137	17.6121	17	0.4137	-0.0013534	0.00150274	0.381147
met-a-555	X-11858 || id:met-a-555	TIA	8	0.167217	0.071982	0.0201772	0.43429	0.182254	0.111415	0.101879	0.0482976	0.249108	0.852666	4.47495	6	0.612683	4.73493	7	0.692274	0.0104738	0.0205415	0.628338
met-a-432	Aspartylphenylalanine || id:met-a-432	TIA	18	0.0535045	0.0233459	0.0219165	0.450284	0.031282	0.0356585	0.380342	0.00744044	0.0548432	0.893776	15.0158	16	0.523484	15.8909	17	0.531583	0.00382684	0.00409079	0.363448
met-a-340	Alpha-tocopherol || id:met-a-340	TIA	18	0.0223125	0.00978936	0.0226514	0.445149	0.0242029	0.019238	0.208365	0.0275459	0.026908	0.321203	9.31148	16	0.900034	9.36127	17	0.928242	-0.000466688	0.00209138	0.826244
met-a-460	Androsterone sulfate || id:met-a-460	TIA	8	-0.0593365	0.0262725	0.0239143	0.450386	-0.0495715	0.0596184	0.405702	-0.0559971	0.131821	0.685797	2.19117	6	0.901304	2.1919	7	0.94846	-0.00029822	0.0109999	0.97925
met-a-344	N-acetylalanine || id:met-a-344	TIA	18	-0.0136567	0.00608726	0.0248651	0.449561	-0.00870845	0.0095116	0.359897	-0.00534368	0.014879	0.724185	15.0349	16	0.522086	15.4177	17	0.565425	-0.000697023	0.00112657	0.544815
met-a-724	X-14450--phenylalanylleucine || id:met-a-724	TIA	18	0.054793	0.024896	0.0277448	0.482333	0.0383301	0.0449242	0.393538	-0.00443322	0.0551594	0.936939	11.1778	16	0.798382	12.7601	17	0.752091	0.00559516	0.00444796	0.226472
met-a-373	X-03094 || id:met-a-373	TIA	18	0.0242144	0.011148	0.0298495	0.499702	0.0407094	0.0153856	0.00814651	0.0318542	0.0259339	0.237101	20.5411	16	0.196833	20.6795	17	0.240956	-0.000642868	0.00195792	0.746911
met-a-635	X-12627 || id:met-a-635	TIA	18	-0.0477057	0.0223606	0.0328862	0.530877	-0.0379084	0.0293271	0.196147	-0.0583225	0.0547849	0.302872	22.74	16	0.120863	22.8048	17	0.155713	0.000857711	0.00401644	0.833595
met-a-683	X-13429 || id:met-a-683	TIA	18	-0.043953	0.0207404	0.0340742	0.531087	-0.0567137	0.0400901	0.157169	-0.0696686	0.0708362	0.339993	8.05561	16	0.947193	8.21582	17	0.961712	0.00207654	0.00518796	0.694258
met-a-306	Leucine || id:met-a-306	TIA	18	-0.00882726	0.00421402	0.0361943	0.545328	-0.0163849	0.00727369	0.0242826	-0.0255579	0.0120093	0.0492138	7.48015	16	0.962859	9.93879	17	0.906157	0.00140819	0.000898078	0.136443
met-a-330	Nonadecanoate (19:0) || id:met-a-330	TIA	18	-0.0230111	0.0113847	0.0432559	0.630699	-0.0219952	0.0158539	0.165329	-0.0496013	0.0261963	0.0765276	15.4031	16	0.495335	16.679	17	0.476309	0.0021824	0.00193207	0.27531
met-a-596	X-12244--N-acetylcarnosine || id:met-a-596	TIA	8	-0.0266884	0.0134935	0.0479425	0.677188	-0.0160749	0.0208624	0.440992	-0.0129412	0.0476732	0.795139	4.34075	6	0.630668	4.43594	7	0.728417	-0.00121374	0.00393402	0.768115

## Sheet: WMH
id.outcome	outcome	exposure	nsnp	b_Inverse.variance.weighted..multiplicative.random.effects.	se_Inverse.variance.weighted..multiplicative.random.effects.	pval_IVW	b_Weighted.median	se_Weighted.median	pval_Weighted.median	b_MR.Egger	se_MR.Egger	pval_MR.Egger	Q_MR.Egger	Q_df_MR.Egger	Q_pval_MR.Egger	Q_Inverse.variance.weighted	Q_df_Inverse.variance.weighted	Q_pval_Inverse.variance.weighted	egger_intercept	se	pval
met-a-353	Cortisol || id:met-a-353	WMH	38	-0.0331057	0.0108927	0.00237171	-0.0221487	0.0166694	0.183944	-0.0207956	0.0490188	0.673917	33.1103	36	0.606773	33.177	37	0.64893	-0.000684581	0.00264989	0.797613
met-a-664	X-12833 || id:met-a-664	WMH	38	-0.219464	0.073203	0.00271745	-0.22877	0.117264	0.0510697	-0.220937	0.31112	0.482196	29.073	36	0.786842	29.073	37	0.820669	8.4177e-05	0.0171436	0.996109
met-a-311	3-hydroxybutyrate (BHBA) || id:met-a-311	WMH	38	-0.061627	0.0224039	0.00594642	-0.0703535	0.035356	0.0466067	0.0297642	0.111051	0.790212	27.3862	36	0.848345	28.1018	37	0.853615	-0.00506921	0.00599237	0.403172
met-a-403	Estrone 3-sulfate || id:met-a-403	WMH	38	-0.123778	0.0450507	0.00600477	-0.12168	0.063415	0.0550106	0.252995	0.185192	0.180373	35.5622	36	0.48925	39.9415	37	0.340764	-0.0209701	0.0100207	0.0434895
met-a-674	X-13183--stearamide || id:met-a-674	WMH	38	-0.0488204	0.0195777	0.0126427	-0.0475886	0.0301072	0.113961	-0.239831	0.0912856	0.0125675	24.3282	36	0.930529	28.9797	37	0.823989	0.0106718	0.00494814	0.0377799
met-a-366	Pelargonate (9:0) || id:met-a-366	WMH	36	0.0175648	0.00707447	0.0130341	0.0281942	0.0113298	0.0128279	0.0715236	0.0320895	0.0325379	28.2427	34	0.745323	31.2331	35	0.650607	-0.00174752	0.00211167	0.413375
met-a-634	1-arachidonoylglycerophosphoinositol* || id:met-a-634	WMH	38	0.0235984	0.00956828	0.013651	0.0152154	0.0140467	0.278716	-0.00678163	0.0430816	0.875799	34.9648	36	0.517677	35.4891	37	0.539918	0.00167334	0.00231112	0.473722
met-a-608	X-12435 || id:met-a-608	WMH	38	0.157095	0.0688819	0.0225696	0.170683	0.102185	0.094853	0.0210131	0.301316	0.944788	33.4027	36	0.592753	33.6191	37	0.628345	0.00760305	0.0163435	0.644588
met-a-693	X-13548 || id:met-a-693	WMH	38	-0.0168484	0.00746859	0.0240772	-0.012645	0.0100493	0.208286	-0.0341913	0.033457	0.313625	45.2066	36	0.139765	45.5621	37	0.157763	0.000949434	0.00178445	0.597954
met-a-718	P-cresol sulfate || id:met-a-718	WMH	38	0.0414115	0.0184736	0.0249838	0.0439786	0.0296453	0.137943	-0.091817	0.0898048	0.31341	27.7913	36	0.834557	30.1128	37	0.781607	0.0073628	0.00483227	0.136327
met-a-604	X-12405 || id:met-a-604	WMH	38	0.0264342	0.0125594	0.0353147	0.0210584	0.0195653	0.281786	0.03289	0.0612727	0.594721	30.3567	36	0.733573	30.3684	37	0.771461	-0.000356544	0.00329626	0.914464
met-a-392	X-04498 || id:met-a-392	WMH	37	-0.0231231	0.0110516	0.0364128	-0.0212112	0.0145972	0.146195	-0.0509977	0.0491781	0.306847	43.355	35	0.156972	43.7746	36	0.174927	0.00257626	0.00289743	0.379824
met-a-304	Tryptophan || id:met-a-304	WMH	19	-0.0126974	0.00614047	0.0386571	-0.0133466	0.00916516	0.14533	0.0122948	0.0237839	0.611858	15.3351	17	0.57136	16.5257	18	0.555908	-0.00137193	0.00125732	0.290427
met-a-349	Heptanoate (7:0) || id:met-a-349	WMH	38	0.0176048	0.008617	0.0410488	0.027625	0.011035	0.0123007	0.0529548	0.0379247	0.17117	47.9231	36	0.0883201	49.1428	37	0.0873941	-0.00193689	0.00202349	0.344849
met-a-605	X-12407 || id:met-a-605	WMH	38	-0.0569817	0.0279424	0.0414242	-0.067587	0.0418998	0.106731	-0.248209	0.126908	0.0582812	32.7684	36	0.62309	35.161	37	0.555476	0.010606	0.0068568	0.130661
met-a-580	X-12092 || id:met-a-580	WMH	38	-0.0329207	0.0162303	0.0425252	-0.036651	0.0255365	0.151218	-0.0245307	0.0802522	0.761616	29.0345	36	0.788361	29.046	37	0.821633	-0.000466499	0.00434436	0.915083
met-a-381	N-acetylornithine || id:met-a-381	WMH	38	-0.0311826	0.015646	0.0462607	-0.0221207	0.0219498	0.313557	-0.00688187	0.0691453	0.921271	38.8968	36	0.34061	39.0376	37	0.378317	-0.00135178	0.00374415	0.720182

## Sheet: ICH
id.outcome	exposure	exposure	nsnp	b_Inverse.variance.weighted..multiplicative.random.effects.	se_Inverse.variance.weighted..multiplicative.random.effects.	pval_Inverse.variance.weighted..multiplicative.random.effects.	FDR P	b_Weighted.median	se_Weighted.median	pval_Weighted.median	b_MR.Egger	se_MR.Egger	pval_MR.Egger	Q_MR.Egger	Q_df_MR.Egger	Q_pval_MR.Egger	Q_Inverse.variance.weighted	Q_df_Inverse.variance.weighted	Q_pval_Inverse.variance.weighted	egger_intercept	se	pval
met-a-307	Cholesterol	ICH	15	-0.013667	0.00294285	3.41e-06	0.00154132	-0.0140481	0.0060438	0.0201051	-0.0103856	0.00882451	0.260332	6.98663	13	0.902839	7.1633	14	0.928233	-0.000592608	0.00140988	0.681113
met-a-751	Palmitoyl sphingomyelin	ICH	15	-0.0129875	0.00285522	5.4e-06	0.0012204	-0.0119053	0.00672374	0.0766208	-0.00643224	0.0105738	0.553457	4.48798	13	0.984807	4.97163	14	0.986204	-0.00114812	0.0016509	0.499017
met-a-745	Chiro-inositol	ICH	15	-0.0975388	0.0248377	8.6e-05	0.0129573	-0.116582	0.0493726	0.0182125	-0.162226	0.0925166	0.10305	6.44039	13	0.928648	7.01145	14	0.93427	0.0105163	0.0139162	0.463311
met-a-490	X-11261	ICH	15	0.0356375	0.0104086	0.00061742	0.0697685	0.0279428	0.0171606	0.103458	0.0527065	0.0273355	0.0759677	10.6021	13	0.644111	11.0795	14	0.679781	-0.00293334	0.00424558	0.501769
met-a-517	X-11445--5-alpha-pregnan-3beta,20alpha-disulfate	ICH	15	0.0448089	0.0132342	0.00070964	0.0641515	0.0265493	0.0295658	0.369199	0.0322753	0.0332399	0.349277	6.72576	13	0.915725	6.93485	14	0.937194	0.00271627	0.0059403	0.65503
met-a-553	X-11850	ICH	15	0.0621397	0.0193497	0.0013209	0.0995081	0.0698576	0.0343944	0.0422475	0.0407647	0.0605279	0.512435	8.11788	13	0.835836	8.26869	14	0.874863	0.00361597	0.00931147	0.704053
met-a-562	X-12013	ICH	15	0.0442	0.014051	0.00165704	0.106998	0.0492924	0.0323424	0.127489	0.0299976	0.0518627	0.572876	5.0355	13	0.974403	5.12928	14	0.983931	0.00251459	0.00821127	0.764274
met-a-732	X-14662	ICH	14	-0.0622609	0.0201848	0.00203863	0.115182	-0.0448456	0.0273888	0.101553	-0.0780085	0.0464864	0.119159	14.6818	12	0.259299	14.8577	13	0.316318	0.00254688	0.00886218	0.778346
met-a-321	Margarate (17:0)	ICH	15	0.0164516	0.00568103	0.00378092	0.189886	0.0223625	0.0100595	0.0262147	0.0302297	0.0139043	0.0487574	7.78874	13	0.857086	9.10953	14	0.823971	-0.0026771	0.00232942	0.271157
met-a-684	X-13431--nonanoylcarnitine*	ICH	15	0.0228703	0.00890059	0.0101838	0.460308	0.0164045	0.0177608	0.355674	0.0218704	0.0261663	0.418353	7.83091	13	0.854439	7.83275	14	0.897856	0.000178364	0.00415706	0.966428
met-a-390	X-04494	ICH	14	0.0227122	0.00900334	0.0116476	0.478611	0.0173955	0.0129578	0.179441	-0.00844929	0.032048	0.796526	13.6066	12	0.326531	14.7703	13	0.321912	0.00862468	0.0028872	0.0104939
met-a-340	Alpha-tocopherol	ICH	15	-0.0159882	0.00637672	0.0121663	0.458264	-0.0147448	0.0108959	0.175978	-0.0109338	0.0136511	0.437559	11.2167	13	0.592673	11.4039	14	0.654054	-0.000996707	0.0023033	0.672304
met-a-650	X-12749	ICH	15	0.0126028	0.00517482	0.0148754	0.517207	0.00932419	0.00715672	0.192623	0.00843761	0.0119741	0.493458	15.4732	13	0.278748	15.653	14	0.335022	0.000725155	0.00186598	0.703849
met-a-521	X-11478	ICH	15	0.0287648	0.0118285	0.0150231	0.485031	0.0311022	0.0181974	0.0874219	0.0825306	0.0328011	0.0257938	8.87379	13	0.782408	12.0393	14	0.60315	-0.00880379	0.00494824	0.0985875
met-a-453	Threonate	ICH	14	-0.0248792	0.0102564	0.0152776	0.460365	-0.024898	0.0141494	0.0784667	0.047181	0.0369168	0.225406	8.90864	12	0.710713	13.0365	13	0.444996	-0.0117401	0.00309143	0.00221735
met-a-525	X-11497	ICH	15	-0.010066	0.00415021	0.0152905	0.431957	-0.0131643	0.00844394	0.118992	-0.015074	0.0108769	0.189101	6.50288	13	0.925924	6.80551	14	0.941949	0.00104344	0.00189678	0.591568
met-a-498	X-11327	ICH	15	-0.0115121	0.00488136	0.0183545	0.488014	-0.0110991	0.0070786	0.116884	-0.00742339	0.0121855	0.55289	12.5617	13	0.482209	12.6985	14	0.550391	-0.000685328	0.00185298	0.717449
met-a-708	3-(3-hydroxyphenyl)propionate	ICH	15	-0.0548298	0.0233902	0.0190715	0.478906	-0.0597145	0.0400969	0.13642	-0.0632983	0.0597081	0.308386	10.3916	13	0.661644	10.4169	14	0.731112	0.00151067	0.00948933	0.875961
met-a-513	X-11440	ICH	15	0.0207204	0.00884399	0.0191357	0.455228	0.0109263	0.0177188	0.537464	0.0127816	0.0263257	0.63539	6.88149	13	0.908155	6.99894	14	0.934753	0.00145452	0.00424411	0.73729
met-a-347	Arginine	ICH	15	-0.0124048	0.00530526	0.0193762	0.437903	-0.00880419	0.00865781	0.309198	-0.00832047	0.0112494	0.472664	11.6693	13	0.554927	11.8482	14	0.618496	-0.000792902	0.00187506	0.679302
met-a-426	X-08402	ICH	15	-0.0137398	0.00588816	0.0196239	0.42238	-0.0104373	0.00951867	0.272857	0.00552819	0.0141805	0.702963	8.97952	13	0.774489	11.3258	14	0.660271	-0.00345675	0.0022567	0.149546
met-a-371	X-03003	ICH	15	-0.0145489	0.00624844	0.0198908	0.408666	-0.0130936	0.00935228	0.161501	-0.00579155	0.0142041	0.690101	14.3271	13	0.351216	14.8515	14	0.388383	-0.00156665	0.0022713	0.502474
met-a-741	X-14977--vanillin	ICH	15	-0.0202014	0.00870091	0.0202462	0.397882	-0.0150528	0.0150651	0.317706	-0.0112133	0.0170852	0.523071	10.4079	13	0.660288	10.8243	14	0.699778	-0.00200303	0.0031039	0.529941
met-a-412	X-06246	ICH	15	-0.0149344	0.00647443	0.0210727	0.396868	-0.0164922	0.0103264	0.110243	-0.0142902	0.0149179	0.35558	13.0557	13	0.443518	13.0581	14	0.521957	-0.000113534	0.00234713	0.962156
met-a-631	Bilirubin (E,Z or Z,E)*	ICH	15	0.0269576	0.0118847	0.0233133	0.421505	0.0139115	0.019785	0.481972	0.00406192	0.0286192	0.889311	10.9683	13	0.613471	11.7734	14	0.624491	0.00405375	0.0045178	0.385883
met-a-356	Citrulline	ICH	15	0.00800332	0.00362956	0.0274512	0.477228	0.0111589	0.00632798	0.0778288	0.015995	0.00988676	0.129696	7.93562	13	0.847769	8.76817	14	0.845609	-0.0014221	0.00155857	0.378148
met-a-568	X-12040	ICH	15	-0.0733847	0.0335549	0.0287423	0.481167	-0.0308391	0.0541632	0.569102	-0.163579	0.0874848	0.0841973	10.0173	13	0.692516	11.3167	14	0.660995	0.015314	0.0134344	0.274892
met-a-452	Erythrose	ICH	15	0.0167023	0.00782946	0.0329036	0.531158	0.0188071	0.0136031	0.166798	0.0447985	0.0223308	0.0661101	7.50798	13	0.874114	9.44378	14	0.801615	-0.00484659	0.00348342	0.187477
met-a-364	Phosphate	ICH	15	-0.006777	0.00318491	0.0333498	0.519797	-0.00159692	0.00510026	0.754201	-0.00172149	0.00711436	0.812576	12.0385	13	0.524488	12.6869	14	0.551315	-0.000895443	0.00111208	0.435185
met-a-469	Alanine	ICH	15	-0.0122653	0.00582735	0.0353109	0.532017	-0.0118977	0.00755149	0.11513	-0.0114267	0.0131883	0.401966	19.1314	13	0.119087	19.1389	14	0.15971	-0.000147559	0.00206232	0.944049
met-a-319	Arachidonate (20:4n6)	ICH	15	0.0114504	0.00544152	0.035355	0.515498	0.00850135	0.00878303	0.333079	0.00520321	0.0125868	0.68606	12.2702	13	0.505622	12.5812	14	0.55973	0.00113275	0.0020311	0.586522
met-a-686	X-13477	ICH	15	0.0139368	0.006664	0.0364957	0.515502	0.0151199	0.0101246	0.135337	0.0324626	0.0134472	0.0312506	10.5613	13	0.647516	13.1324	14	0.516126	-0.00363966	0.00226988	0.132841
met-a-633	X-12556	ICH	15	0.0128596	0.00617756	0.0373733	0.511901	0.0243828	0.00976028	0.0124839	0.0317001	0.0153499	0.059447	9.72504	13	0.71625	11.5977	14	0.638577	-0.00330053	0.00241188	0.194358
met-a-642	X-12712	ICH	15	-0.0678984	0.0326561	0.0375996	0.499853	-0.0454354	0.0486878	0.350717	-0.0207351	0.0749337	0.786352	12.6386	13	0.4761	13.1353	14	0.515901	-0.00830671	0.0117865	0.493392
met-a-337	5-oxoproline	ICH	15	-0.00914861	0.00441821	0.0383905	0.495786	-0.00544975	0.00612406	0.373524	0.00644709	0.00747	0.403744	13.0093	13	0.447097	18.8984	14	0.168866	-0.00299256	0.00123359	0.030565
met-a-584	X-12100--hydroxytryptophan*	ICH	15	-0.00712371	0.00346883	0.0400109	0.502359	-0.00852375	0.00712958	0.231873	-0.000743626	0.012893	0.954883	5.37623	13	0.965951	5.67434	14	0.974044	-0.00106712	0.00195443	0.594312
met-a-381	N-acetylornithine	ICH	15	0.0214123	0.0104988	0.0413999	0.50575	0.0165097	0.0154733	0.285983	0.0246177	0.0236122	0.316142	13.8994	13	0.380966	13.9244	14	0.455356	-0.000578995	0.00378482	0.880765
met-a-569	X-12056	ICH	15	-0.033891	0.0166436	0.0417226	0.496279	-0.020123	0.0258895	0.437003	-0.0382825	0.0395891	0.351193	12.0291	13	0.525257	12.0446	14	0.60272	0.000780477	0.00627178	0.902869
met-a-698	Hydroxyisovaleroyl carnitine	ICH	15	0.0162244	0.00800976	0.0428079	0.496132	0.0135324	0.0130681	0.300421	0.0364649	0.0207928	0.103007	9.40793	13	0.741484	10.5869	14	0.718143	-0.00357312	0.00329082	0.297299
met-a-649	X-12740	ICH	15	0.0372433	0.0184866	0.0439456	0.496585	0.0521531	0.0339135	0.12409	0.0334349	0.0623142	0.600638	7.79886	13	0.856453	7.8033	14	0.89932	0.000631538	0.0094825	0.947913
met-a-636	X-12644	ICH	15	-0.0184377	0.00915624	0.0440433	0.485551	-0.0225767	0.0118716	0.0572054	-0.026733	0.0213209	0.23198	20.8135	13	0.0767008	21.1148	14	0.0987259	0.00144058	0.00332047	0.671511
met-a-754	15-methylpalmitate (isobar with 2-methylpalmitate)	ICH	15	0.011099	0.00553838	0.0450683	0.48502	0.0153897	0.00930399	0.0981069	0.0163528	0.0126683	0.219242	10.6541	13	0.63977	10.8822	14	0.695267	-0.000988481	0.00206982	0.640886
met-a-549	X-11843	ICH	15	0.0451935	0.0229312	0.0487436	0.512375	0.0382342	0.0340905	0.262054	-0.00722561	0.0557154	0.898799	11.6735	13	0.55458	12.7608	14	0.545443	0.00906963	0.00869818	0.316089
met-a-314	Mannose	ICH	14	0.0133007	0.00675604	0.0489862	0.503222	0.0136785	0.00897667	0.127562	-0.0098307	0.0239035	0.688128	13.5298	12	0.331735	14.6772	13	0.327938	0.00586718	0.00206354	0.0138345
met-a-603	1-docosahexaenoylglycerophosphocholine*	ICH	15	-0.0176608	0.00899799	0.0496753	0.498961	-0.0243222	0.0129667	0.0606899	-0.00598667	0.0204462	0.774295	14.2892	13	0.353794	14.7384	14	0.396267	-0.00207233	0.00324183	0.533764

## Sheet: SAH
id.outcome	outcome	exposure	nsnp	b_Inverse.variance.weighted..multiplicative.random.effects.	se_Inverse.variance.weighted..multiplicative.random.effects.	pval_Inverse.variance.weighted..multiplicative.random.effects.	FDR P	b_Weighted.median	se_Weighted.median	pval_Weighted.median	b_MR.Egger	se_MR.Egger	pval_MR.Egger	Q_MR.Egger	Q_df_MR.Egger	Q_pval_MR.Egger	Q_Inverse.variance.weighted	Q_df_Inverse.variance.weighted	Q_pval_Inverse.variance.weighted	egger_intercept	se	pval
met-a-529	X-11530 || id:met-a-529	SAH	21	-0.0285654	0.00603554	2.21372e-06	0.0010006	-0.0294424	0.0112485	0.00885885	-0.0311463	0.0281189	0.281833	11.1736	19	0.917861	11.1828	20	0.941344	0.000395473	0.00412741	0.92467
met-a-700	X-13658 || id:met-a-700	SAH	21	-0.048598	0.0137373	0.000403687	0.0912332	-0.0309179	0.0256102	0.227337	0.000487294	0.0634883	0.993956	10.4453	19	0.941093	11.0981	20	0.943638	-0.00753313	0.00932345	0.429105
met-a-721	X-14208--phenylalanylserine || id:met-a-721	SAH	21	-0.0411428	0.0120361	0.00063015	0.0949426	-0.049022	0.0167632	0.00345145	-0.0749616	0.0412588	0.0850474	20.9939	19	0.337137	21.8064	20	0.351109	0.00522153	0.00608936	0.401864
met-a-609	X-12441--12-hydroxyeicosatetraenoate (12-HETE) || id:met-a-609	SAH	16	0.0624859	0.0186778	0.00082144	0.0928227	0.0437132	0.0308537	0.156544	0.0469054	0.0709398	0.519218	9.76189	14	0.779377	9.81584	15	0.831161	0.00247737	0.0106655	0.819683
met-a-515	X-11442 || id:met-a-515	SAH	21	-0.0225721	0.00769257	0.00334335	0.302239	-0.0281783	0.0124246	0.0233325	-0.0128571	0.0287704	0.66001	16.8077	19	0.602892	16.9323	20	0.657367	-0.00149148	0.00422632	0.728046
met-a-745	Chiro-inositol || id:met-a-745	SAH	21	0.060552	0.0207515	0.00352333	0.265424	0.0769963	0.0338878	0.0230809	0.160996	0.0866998	0.0788929	13.082	19	0.834348	14.539	20	0.802152	-0.0152901	0.0126672	0.242221
met-a-498	X-11327 || id:met-a-498	SAH	21	-0.00971169	0.00343359	0.00467758	0.302038	-0.0112706	0.00526763	0.0323868	0.00608857	0.0131423	0.648425	16.3616	19	0.633035	17.9261	20	0.592276	-0.0023741	0.00189804	0.226185
met-a-480	Caproate (6:0) || id:met-a-480	SAH	21	0.00836637	0.00302309	0.00564888	0.319162	0.00620314	0.00523904	0.236404	-0.00242905	0.0129256	0.852928	13.3892	19	0.818066	14.1452	20	0.823059	0.0016272	0.00187142	0.395427
met-a-371	X-03003 || id:met-a-371	SAH	21	0.0120463	0.00446106	0.00692706	0.347892	0.0093459	0.00628897	0.137259	0.023609	0.0160309	0.1572	20.0289	19	0.392841	20.6245	20	0.419525	-0.00176106	0.00234297	0.461479
met-a-430	Phenyllactate (PLA) || id:met-a-430	SAH	21	0.00984019	0.00367165	0.0073612	0.332726	0.0116219	0.00669949	0.0827849	0.00055167	0.0164887	0.973659	11.347	19	0.911613	11.6937	20	0.926214	0.00142598	0.00242163	0.562898
met-a-359	Gamma-glutamylglutamine || id:met-a-359	SAH	21	0.0101719	0.00379873	0.00741289	0.304602	0.00671987	0.00531696	0.206282	-0.0122253	0.0130006	0.358836	17.852	19	0.532346	21.0815	20	0.39235	0.00342422	0.00190542	0.0882361
met-a-682	1-arachidonoylglycerophosphoethanolamine* || id:met-a-682	SAH	21	-0.00992294	0.00374825	0.00811244	0.305569	-0.00760535	0.00671369	0.257293	-0.0115557	0.01676	0.498853	12.2829	19	0.87318	12.2932	20	0.905614	0.000249395	0.00245358	0.920103
met-a-467	Hexanoylcarnitine || id:met-a-467	SAH	21	0.0189212	0.00723301	0.00889789	0.309373	0.0146356	0.0083126	0.0782982	-0.00110097	0.0249833	0.96531	30.8766	19	0.0416492	32.0174	20	0.0431129	0.00309321	0.0036918	0.412525
met-a-544	X-11795 || id:met-a-544	SAH	21	0.0118527	0.00469558	0.0115955	0.374369	0.0139827	0.00820137	0.0882098	-0.00725859	0.0210415	0.73391	10.8782	19	0.927869	11.7793	20	0.923463	0.00293389	0.00309063	0.354396
met-a-320	Deoxycholate || id:met-a-320	SAH	21	-0.0336983	0.0133641	0.0116837	0.352069	-0.0340496	0.0179664	0.0580683	-0.0140152	0.0471499	0.769502	23.189	19	0.229118	23.4212	20	0.26859	-0.00301578	0.0069151	0.667668
met-a-313	Fructose || id:met-a-313	SAH	21	-0.0175386	0.00741475	0.0180123	0.508848	-0.0262786	0.0106785	0.0138596	-0.0377812	0.0261469	0.164761	21.6284	19	0.303141	22.3714	20	0.3207	0.0030897	0.00382411	0.429118
met-a-617	N-acetylthreonine || id:met-a-617	SAH	21	0.0094771	0.004045	0.0191337	0.508731	0.0110925	0.00601849	0.0653198	0.016388	0.0148919	0.284879	17.3377	19	0.567001	17.5728	20	0.615527	-0.00107069	0.00220818	0.633309
met-a-636	X-12644 || id:met-a-636	SAH	21	-0.00961861	0.00413021	0.0198672	0.498887	-0.0128569	0.00751918	0.0872878	-0.0188503	0.0190833	0.335669	11.5015	19	0.905816	11.7558	20	0.924226	0.00138856	0.00275364	0.619872
met-a-613	X-12456 || id:met-a-613	SAH	21	-0.0168097	0.00751032	0.0252071	0.599663	-0.0246924	0.0124637	0.0475746	-0.0107564	0.0302105	0.725727	14.8163	19	0.734198	14.8601	20	0.784356	-0.000927957	0.00443442	0.836471
met-a-504	X-11381 || id:met-a-504	SAH	21	0.0101504	0.00457589	0.0265389	0.599779	0.0063415	0.00624127	0.309601	0.00898256	0.0161407	0.584353	25.6989	19	0.138799	25.7067	20	0.175719	0.000180629	0.00238855	0.94051
met-a-623	5-dodecenoate (12:1n7) || id:met-a-623	SAH	21	0.0161824	0.00749042	0.0307403	0.661648	0.0189909	0.0102793	0.0646774	0.0138175	0.0266183	0.609688	20.7126	19	0.352895	20.722	20	0.413654	0.000363323	0.00391523	0.927036
met-a-398	X-05426 || id:met-a-398	SAH	21	0.0231416	0.0107875	0.0319343	0.656105	0.0208257	0.0145231	0.151581	0.0428545	0.0380202	0.273713	21.9127	19	0.288622	22.251	20	0.327049	-0.00301203	0.00556162	0.594406
met-a-587	X-12188 || id:met-a-587	SAH	21	0.0328946	0.0155965	0.0349362	0.686572	0.0299856	0.0267053	0.261509	0.145569	0.0629291	0.0320706	9.90697	19	0.955203	13.4355	20	0.857927	-0.0175666	0.00935169	0.0757542
met-a-610	X-12442--5,8-tetradecadienoate || id:met-a-610	SAH	21	0.0137864	0.00681242	0.0429994	0.809821	0.0143574	0.0106662	0.178282	0.00299663	0.025748	0.90857	16.7097	19	0.609528	16.9012	20	0.659382	0.00165591	0.00378435	0.666633
met-a-514	X-11441 || id:met-a-514	SAH	21	-0.0176939	0.00884265	0.045396	0.82076	-0.0207588	0.0127382	0.103177	-0.00887716	0.0312357	0.779332	22.1736	19	0.2757	22.2751	20	0.325769	-0.00135301	0.00458775	0.771255
met-a-668	Laurylcarnitine || id:met-a-668	SAH	21	0.021606	0.0108012	0.0454641	0.790375	0.0015433	0.0131266	0.906408	-0.0252371	0.0367078	0.500067	27.5243	19	0.09302	30.0979	20	0.0682829	0.00718776	0.00539274	0.198341
met-a-560	X-11905 || id:met-a-560	SAH	21	0.0187845	0.00943925	0.0465867	0.779896	0.00995234	0.0126765	0.432394	-0.0119965	0.0330784	0.720855	22.74	19	0.248986	23.8686	20	0.24818	0.00471492	0.00485553	0.343729
met-a-456	Pyroglutamylglycine || id:met-a-456	SAH	21	-0.0333275	0.0168763	0.0482892	0.779526	-0.030702	0.0233278	0.188136	-0.0672562	0.057917	0.259922	24.2259	19	0.187631	24.7055	20	0.212933	0.00524238	0.00854773	0.546946
met-a-752	Phenylalanylphenylalanine || id:met-a-752	SAH	21	-0.0108902	0.00552815	0.048844	0.761293	-0.0108424	0.00954259	0.255869	-0.0401136	0.0229774	0.0969985	11.4327	19	0.908422	13.2057	20	0.868383	0.00450692	0.00338475	0.198768

[truncated: 1 more sheets: BMB]
