# Supplementary material for: Assessing the causal effect of genetically predicted metabolites and metabolic pathways on stroke
Source: J Transl Med. 2023 Nov 17;21:822. doi: 10.1186/s12967-023-04677-4 (PMC10655369; doi:10.1186/s12967-023-04677-4)
Supplement: Supplementary file 6 — Additional file 6: Table S4. The results of significant metabolites, metabolic pathways, power, and metabolite-related features. [file 12967_2023_4677_MOESM6_ESM.xlsx]

## Sheet: signicifant metabolites
Outcome	Metabolites	Fmin	R2	nsnp	MR Test	OR	OR LCI95	OR UCI95	P-value	Pleiotropy Test	P for pleiotropy	Cochran’s Q Test	I2	P for heterogeneity
AS	ADpSGEGDFXAEGGGVR*	19.6468	0.0654762	7	IVW	1.5993	1.28319	1.9933	2.92497e-05
					Weighted Median	1.525	1.14389	2.03307	0.00402318	MR-Egger	0.112	IVW test	0.1584	0.309013
					MR-Egger	2.8374	1.53124	5.25771	0.0211487
					MR-PRESSO	1.5993	1.14551	2.23288	0.006	MR-PRESSO Global test	0.314	MR-Egger	0	0.636749
AIS	ADpSGEGDFXAEGGGVR*	19.6468	0.0654762	7	IVW	1.77552	1.37991	2.28456	8.05134e-06
					Weighted Median	1.68885	1.22081	2.33632	0.00155088	MR-Egger	0.0808699	IVW test	0.2308	0.253125
					MR-Egger	3.60286	1.83831	7.06118	0.0135225
					MR-PRESSO	1.77552	1.19765	2.63223	0.00426556	MR-PRESSO Global test	0.272	MR-Egger	0	0.694247
	Margarate (17:0)	20.3544	0.0382515	8	IVW	0.627761	0.499958	0.788234	6.10024e-05
					Weighted Median	0.719752	0.406061	1.27578	0.260155	MR-Egger	0.460552	IVW test	0	0.967968
					MR-Egger	0.359999	0.0842719	1.53787	0.217083
					MR-PRESSO	0.627761	0.453088	0.869773	0.00513148	MR-PRESSO Global test	0.96	MR-Egger	0	0.975751
	Aspartate	19.8517	0.0213666	4	IVW	1.47101	1.20303	1.79869	0.000168939
					Weighted Median	1.46364	0.857728	2.49757	0.162376	MR-Egger	0.891159	IVW test	0	0.892892
					MR-Egger	1.34849	0.411492	4.41911	0.6704
					MR-PRESSO	1.47101	1.03194	2.0969	0.0328577	MR-PRESSO Global test	0.924	MR-Egger	0	0.743992
LAS	Glutamate	20.3732	0.0102907	3	IVW	0.271311	0.198586	0.370667	2.53077e-16
					Weighted Median	0.290987	0.0385485	2.19655	0.231306	MR-Egger	0.858683	IVW test	0	0.966207
					MR-Egger	3.83613	3.6879e-10	3.99033e+10	0.927582
					MR-PRESSO	1.13438	0.750673	1.71421	0.549471	MR-PRESSO Global test	0.856	MR-Egger	0	0.893826
	7-alpha-hydroxy-3-oxo-4-cholestenoate (7-Hoca)	20.0782	0.0476332	16	IVW	3.85186	2.18377	6.79414	3.20016e-06
					Weighted Median	3.56983	0.813081	15.6734	0.0870741	MR-Egger	0.905609	IVW test	0	0.998542
					MR-Egger	3.07041	0.0651097	144.793	0.577324
					MR-PRESSO	3.85186	1.85112	8.01507	0.000309624	MR-PRESSO Global test	0.996	MR-Egger	0	0.997035
	1-stearoylglycerophosphoinositol	19.8201	0.070957	7	IVW	3.16578	1.94471	5.15357	3.56509e-06
					Weighted Median	3.90116	1.61918	9.39923	0.00241206	MR-Egger	0.780773	IVW test	0	0.790432
					MR-Egger	3.63785	1.15653	11.4428	0.0782293
					MR-PRESSO	3.16578	1.45866	6.87083	0.00355811	MR-PRESSO Global test	0.806	MR-Egger	0	0.690922
	ADpSGEGDFXAEGGGVR*	19.6468	0.0654762	7	IVW	2.52173	1.69278	3.75661	5.40459e-06
					Weighted Median	2.70379	1.3815	5.2917	0.00369251	MR-Egger	0.412755	IVW test	0	0.769043
					MR-Egger	5.10242	0.992491	26.2317	0.108534
					MR-PRESSO	2.52173	1.3456	4.72586	0.00389828	MR-PRESSO Global test	0.72	MR-Egger	0	0.774601
	1-linoleoylglycerophosphoethanolamine*	19.6069	0.0587928	13	IVW	0.197823	0.0913835	0.428237	3.91742e-05
					Weighted Median	0.099338	0.0356513	0.276793	1.0017e-05	MR-Egger	0.045823	IVW test	0.1461	0.29733
					MR-Egger	0.0269171	0.00411639	0.176011	0.00308288
					MR-PRESSO	0.197823	0.0913835	0.428237	0.00144034	MR-PRESSO Global test	0.318	MR-Egger	0	0.623105
SVS	Pyroglutamylglycine	19.7523	0.0791351	4	IVW	1.29701	1.22173	1.37692	1.52631e-17
					Weighted Median	1.30589	0.701289	2.43172	0.371513	MR-Egger	0.889624	IVW test	0	0.997871
					MR-Egger	1.15551	0.249943	5.34207	0.870264
					MR-PRESSO	1.29701	1.08991	1.54347	0.00339049	MR-PRESSO Global test	0.998	MR-Egger	0	0.992197
	X-13183--stearamide	19.404	0.130192	11	IVW	1.99686	1.45829	2.73434	1.61403e-05
					Weighted Median	1.79516	0.993981	3.2421	0.0523817	MR-Egger	0.167589	IVW test	0	0.873669
					MR-Egger	3.62789	1.48662	8.85334	0.0196869
					MR-PRESSO	1.99686	1.30188	3.06285	0.001531	MR-PRESSO Global test	0.83	MR-Egger	0	0.96431
	Dihomo-linoleate (20:2n6)	19.5311	0.0339002	9	IVW	2.53879	1.50542	4.2815	0.000475525
					Weighted Median	3.2447	1.06324	9.90189	0.0386659	MR-Egger	0.610031	IVW test	0	0.932313
					MR-Egger	5.08392	0.345983	74.7039	0.27434
					MR-PRESSO	2.53879	1.27317	5.06252	0.00814834	MR-PRESSO Global test	0.924	MR-Egger	0	0.907344
	4-androsten-3beta,17beta-diol disulfate 1*	19.6599	0.141987	21	IVW	0.623685	0.475722	0.817668	0.000633367
					Weighted Median	0.669166	0.48582	0.921706	0.0139299	MR-Egger	0.207264	IVW test	0.2731	0.121413
					MR-Egger	0.819778	0.502641	1.33701	0.435719
					MR-PRESSO	0.623685	0.457977	0.849349	0.00273267	MR-PRESSO Global test	0.196	MR-Egger	0.2457	0.15252
	1-linoleoylglycerophosphoethanolamine*	19.6069	0.0587928	13	IVW	1.85453	1.30123	2.64311	0.000634233
					Weighted Median	2.01898	0.803814	5.07119	0.134853	MR-Egger	0.796575	IVW test	0	0.991413
					MR-Egger	2.30164	0.406566	13.03	0.36619
					MR-PRESSO	1.85453	1.20356	2.8576	0.00511117	MR-PRESSO Global test	0.998	MR-Egger	0	0.984631
LS	Oleoylcarnitine	19.8375	0.0266287	9	IVW	2.05225	1.4595	2.88573	3.56164e-05
					Weighted Median	2.14306	0.751087	6.11473	0.154181	MR-Egger	0.484191	IVW test	0	0.994724
					MR-Egger	17.1299	0.0578244	5074.58	0.360489
					MR-PRESSO	2.05225	1.27085	3.31409	0.00327936	MR-PRESSO Global test	0.99	MR-Egger	0	0.997235
WMH	N1-methyladenosine	21.0012	0.0288727	6	IVW	0.204895	0.126109	0.332901	1.53546e-10
					Weighted Median	0.180344	0.0363627	0.894428	0.0360324	MR-Egger	0.752849	IVW test	0	0.981953
					MR-Egger	0.0940651	0.000854189	10.3586	0.380211
					MR-PRESSO	0.204895	0.077575	0.541178	0.00137868	MR-PRESSO Global test	0.98	MR-Egger	0	0.962567
	Trans-4-hydroxyproline	18.9291	0.0429162	6	IVW	1.5296	1.23739	1.89082	8.52127e-05
					Weighted Median	1.48791	0.977646	2.26449	0.055924	MR-Egger	0.734015	IVW test	0	0.82065
					MR-Egger	1.3582	0.664639	2.77549	0.448361
					MR-PRESSO	1.5296	1.10194	2.12322	0.0110787	MR-PRESSO Global test	0.858	MR-Egger	0	0.72316
	Octanoylcarnitine	19.9807	0.105886	16	IVW	1.20435	1.09572	1.32374	0.000115452
					Weighted Median	1.19959	0.943349	1.52544	0.137722	MR-Egger	0.961017	IVW test	0	0.997722
					MR-Egger	1.21268	0.874025	1.68256	0.26777
					MR-PRESSO	1.20435	1.07332	1.35137	0.00155606	MR-PRESSO Global test	0.996	MR-Egger	0	0.995452
	Glycocholate	20.051	0.0771144	9	IVW	1.11437	1.05318	1.17911	0.00017107
					Weighted Median	1.10645	0.942039	1.29956	0.217753	MR-Egger	0.633508	IVW test	0	0.989636
					MR-Egger	1.08036	0.908045	1.28538	0.412166
					MR-PRESSO	1.11437	1.03225	1.20302	0.00555781	MR-PRESSO Global test	0.98	MR-Egger	0	0.985084
ICH	Isovalerate	19.7472	0.0208	4	IVW	7.13025	2.64811	19.1988	0.000101473
					Weighted median	8.67963	1.41854	53.108	0.0203289	MR-Egger	0.728197	IVW test	0	0.721873
					MR Egger	0.00013454	8.66235e-28	2.08962e+19	0.774609
					MR-PRESSO	7.13025	1.2071	42.1178	0.0301809	MR-PRESSO Global test	0.77	MR-Egger	0	0.556803
SAH	Gamma-glutamylmethionine*	19.9118	0.0977974	8	IVW	3.25116	1.87561	5.63549	2.65741e-05
					Weighted median	3.03304	1.08231	8.49971	0.0348195	MR-Egger	0.175739	IVW test	0	0.824314
					MR-Egger	10.007	1.96515	50.9582	0.0322738
					MR-PRESSO	3.25116	1.45564	7.26142	0.00403056	MR-PRESSO Global test	0.79	MR-Egger	0	0.974531
	1-eicosadienoylglycerophosphocholine*	19.5685	0.0822217	13	IVW	3.22435	1.8401	5.64991	4.29687e-05
					Weighted median	3.66783	1.43676	9.36345	0.00657045	MR-Egger	0.970579	IVW test	0	0.651979
					MR-Egger	3.15579	0.876825	11.358	0.106356
					MR-PRESSO	3.22435	1.56533	6.64169	0.00149651	MR-PRESSO Global test	0.732	MR-Egger	0	0.567834
BMB	Homostachydrine*	20.225	0.0654928	5	IVW	2.31246	1.73842	3.07606	8.48744e-09
					Weighted Median	2.5619	0.854267	7.683	0.0931718	MR-Egger	0.986521	IVW test	0	0.981959
					MR-Egger	2.37747	0.107596	52.5331	0.621609
					MR-PRESSO	2.31246	1.29662	4.12417	0.00451116	MR-PRESSO Global test	0.972	MR-Egger	0	0.93901
	Isoleucine	18.7727	0.0686653	17	IVW	34.6488	5.65913	212.142	0.000125642
					Weighted Median	18.3398	0.782606	429.78	0.0706563	MR-Egger	0.956577	IVW test	0	0.790988
					MR-Egger	41.0583	0.0693356	24313.5	0.271919
					MR-PRESSO	34.6488	3.90278	307.612	0.00146127	MR-PRESSO Global test	0.79	MR-Egger	0	0.731715
	HWESASXX*	21.6682	0.0389606	6	IVW	0.523314	0.36337	0.75366	0.000502035
					Weighted Median	0.525677	0.205158	1.34694	0.180384	MR-Egger	0.781156	IVW test	0	0.951164
					MR-Egger	0.312814	0.00963933	10.1514	0.548462
					MR-PRESSO	0.523314	0.306499	0.893502	0.017665	MR-PRESSO Global test	0.956	MR-Egger	0	0.902981
	4-methyl-2-oxopentanoate	20.0988	0.0631182	14	IVW	5.48418	2.08424	14.4303	0.000565076
					Weighted Median	3.70615	0.613986	22.3711	0.153234	MR-Egger	0.338791	IVW test	0	0.943547
					MR-Egger	0.468513	0.00302501	72.5634	0.773261
					MR-PRESSO	5.48418	1.70376	17.6528	0.00432597	MR-PRESSO Global test	0.96	MR-Egger	0	0.955322
	Linoleate (18:2n6)	19.7082	0.0484876	16	IVW	4.83359	1.93966	12.0452	0.000719205
					Weighted Median	9.4067	1.4821	59.7032	0.0174393	MR-Egger	0.452492	IVW test	0	0.970098
					MR-Egger	0.565879	0.00206302	155.219	0.845295
					MR-PRESSO	4.83359	1.64799	14.177	0.00410541	MR-PRESSO Global test	0.972	MR-Egger	0	0.968911
	C-glycosyltryptophan*	19.4584	0.0834964	18	IVW	11.4828	2.6861	49.088	0.000990941
					Weighted Median	9.96233	0.766541	129.475	0.078949	MR-Egger	0.693055	IVW test	0	0.897532
					MR-Egger	31.6791	0.159071	6308.92	0.219008
					MR-PRESSO	11.4828	2.15029	61.3197	0.0042937	MR-PRESSO Global test	0.926	MR-Egger	0	0.867626

## Sheet: Reverse signicifant metabolites
Exposure	Metabolites	nsnp	IVW-Pvalue	FDR-Pvalue	OR	or_lci95	or_uci95
TIA	Cholesterol	18	1.08567e-06	0.000490723	1.02753	1.01637	1.03881
	Serine	8	3.15361e-05	0.00712717	1.03686	1.01934	1.05469
ICH	Cholesterol	15	3.41e-06	0.00154132	0.986426	0.980753	0.992132
	Palmitoyl sphingomyelin	15	5.4e-06	0.0012204	0.987096	0.981588	0.992636
	Chiro-inositol	15	8.6e-05	0.0129573	0.907067	0.863967	0.952317
BMB	Dihomo-linoleate (20:2n6)	15	1.27745e-09	5.7856e-07	1.01977	1.01334	1.02623
	Octadecanedioate	15	7.88335e-08	1.78088e-05	1.02484	1.0157	1.03405
	Eicosenoate (20:1n9 or 11)	15	7.12699e-07	0.000107425	1.02052	1.01236	1.02875
	Stearate (18:0)	15	1.32476e-06	0.00014916	1.01169	1.00693	1.01646
	Palmitate (16:0)	15	2.17069e-06	0.000196168	1.01047	1.00612	1.01483
	Dihomo-linolenate (20:3n3 or n6)	15	8.4597e-06	0.00063732	1.01234	1.00689	1.01781
	Linoleate (18:2n6)	15	1.24571e-05	0.000807143	1.00942	1.00518	1.01367
	10-nonadecenoate (19:1n9)	15	5.10093e-05	0.00234218	1.01849	1.0095	1.02756
	5-dodecenoate (12:1n7)	15	5.34526e-05	0.00234218	1.01918	1.00983	1.02861
	Palmitoleate (16:1n7)	15	5.61737e-05	0.00234218	1.01746	1.00893	1.02606
	1-stearoylglycerophosphoinositol	15	8.27335e-05	0.00311503	1.01893	1.00946	1.02848
	Docosapentaenoate (n3 DPA; 22:5n3)	15	0.000153535	0.00528656	1.02	1.00959	1.03051
	Oleate (18:1n9)	15	0.000163743	0.00528656	1.00924	1.00442	1.01407
	Docosahexaenoate (DHA; 22:6n3)	15	0.000283493	0.00790957	1.02107	1.00964	1.03264
	10-heptadecenoate (17:1n7)	15	0.000297484	0.00790957	1.01471	1.00672	1.02278
	1-arachidonoylglycerophosphoinositol*	15	0.000334561	0.0084012	1.01543	1.00697	1.02397
	X-12990--docosapentaenoic acid (n6-DPA)	15	0.00040625	0.00918125	1.02344	1.01038	1.03666
	Hexadecanedioate	15	0.000464067	0.00998849	1.02458	1.01075	1.03861
	Nonadecanoate (19:0)	15	0.000713536	0.0140225	1.01091	1.00458	1.01729
	Myristate (14:0)	15	0.0010368	0.0195265	1.0105	1.00421	1.01683
	2-hydroxypalmitate	15	0.00125233	0.0226422	1.01088	1.00426	1.01755
	Margarate (17:0)	15	0.00233087	0.0405212	1.01285	1.00456	1.02121
	Tetradecanedioate	15	0.00269684	0.0445069	1.02176	1.00749	1.03624
	Myristoleate (14:1n5)	15	0.00292791	0.045635	1.01265	1.0043	1.02107
	15-methylpalmitate (isobar with 2-methylpalmitate)	15	0.00295709	0.045635	1.01533	1.0052	1.02557

## Sheet: metabolic pathway
Stroke subtypes	Metabolites involved	Metabolic pathway	Pvalue	FDR-Pvalue
AS	Cholesterol; Taurocholate	Primary bile acid biosynthesis	0.00286	0.04576
AS	Cholesterol	Steroid degradation	0.0325	0.104
AS	Taurocholate	Taurine and hypotaurine metabolism	0.0396	0.104
AS	4-methyl-2-oxopentanoate	Valine, leucine and isoleucine biosynthesis	0.0414	0.104
AS	Pyridoxate	Vitamin B6 metabolism	0.0414	0.104
AIS	Cholesterol	Steroid degradation	0.0325	0.114174
AIS	Aspartate	Arginine biosynthesis	0.0414	0.114174
AIS	4-methyl-2-oxopentanoate	Valine, leucine and isoleucine biosynthesis	0.0414	0.114174
AIS	Pyridoxate	Vitamin B6 metabolism	0.0414	0.114174
AIS	Aspartate	beta-Alanine metabolism	0.0449	0.114174
AIS	Aspartate	Cyanoamino acid metabolism	0.0466	0.114174
AIS	Aspartate	Pantothenate and CoA biosynthesis	0.0484	0.114174
LAS	Glutamate; 5-oxoproline	Glutathione metabolism	0.000667	0.014007
LAS	Cholesterol	Steroid degradation	0.0233	0.0931875
LAS	Glutamate	Nitrogen metabolism	0.0246	0.0931875
LAS	Glutamate	Taurine and hypotaurine metabolism	0.0284	0.0931875
LAS	Glutamate	C5-Branched dibasic acid metabolism	0.0284	0.0931875
LAS	Glutamate	Arginine biosynthesis	0.0297	0.0931875
LAS	Glutamate	Carbapenem biosynthesis	0.0335	0.0931875
LAS	Glutamate	Alanine, aspartate and glutamate metabolism	0.0361	0.0931875
LAS	Glutamate	Histidine metabolism	0.0424	0.0931875
CES	Pyruvate; Aspartate	Pantothenate and CoA biosynthesis	0.000285	0.00462
CES	Pyruvate; Aspartate	Alanine, aspartate and glutamate metabolism	0.000307	0.00462
CES	Pyruvate; Aspartate	Monobactam biosynthesis	0.00033	0.00462
CES	Cholate; Cholesterol	Primary bile acid biosynthesis	0.000836	0.0069825
CES	Pyruvate; Aspartate	Glycine, serine and threonine metabolism	0.000873	0.0069825
CES	Pyruvate; Aspartate	Nicotinate and nicotinamide metabolism	0.00103	0.0069825
CES	Pyruvate; Aspartate	D-Amino acid metabolism	0.00124	0.0069825
CES	Pyruvate; Aspartate	Cysteine and methionine metabolism	0.00133	0.0069825
CES	Cholesterol	Steroid degradation	0.0187	0.058968
CES	Pyruvate	Carbon fixation in photosynthetic organisms	0.0197	0.058968
CES	Pyruvate	Citrate cycle (TCA cycle)	0.0208	0.058968
CES	Pyruvate	Taurine and hypotaurine metabolism	0.0228	0.058968
CES	Pyruvate	C5-Branched dibasic acid metabolism	0.0228	0.058968
CES	Aspartate	Arginine biosynthesis	0.0238	0.058968
CES	Pyruvate	Valine, leucine and isoleucine biosynthesis	0.0238	0.058968
CES	Aspartate	beta-Alanine metabolism	0.0259	0.058968
CES	Aspartate	Cyanoamino acid metabolism	0.0269	0.058968
CES	Pyruvate	Pyruvate metabolism	0.029	0.058968
CES	Pyruvate	Thiamine metabolism	0.03	0.058968
CES	Pyruvate	Glycolysis / Gluconeogenesis	0.032	0.058968
CES	Pyruvate	Phosphonate and phosphinate metabolism	0.032	0.058968
CES	Pyruvate	Lipoic acid metabolism	0.0331	0.058968
CES	Aspartate	Histidine metabolism	0.0341	0.058968
CES	Pyruvate	Dioxin degradation	0.0341	0.058968
CES	Aspartate	Lysine biosynthesis	0.0351	0.058968
CES	Pyruvate	Pentose phosphate pathway	0.0371	0.0599308
CES	Pyruvate	Xylene degradation	0.0392	0.0609778
CES	Pyruvate	Terpenoid backbone biosynthesis	0.0412	0.0612387
CES	Pyruvate	Phenylalanine metabolism	0.0432	0.0612387
CES	Pyruvate	Butanoate metabolism	0.0452	0.0612387
CES	Pyruvate	Carbon fixation pathways in prokaryotes	0.0452	0.0612387
SVS	Ornithine; Aspartate	Arginine biosynthesis	0.000206	0.00412
SVS	Ornithine; Aspartate	D-Amino acid metabolism	0.00124	0.0124
SVS	4-methyl-2-oxopentanoate	Valine, leucine and isoleucine biosynthesis	0.0238	0.0623529
SVS	Aspartate	beta-Alanine metabolism	0.0259	0.0623529
SVS	Aspartate	Cyanoamino acid metabolism	0.0269	0.0623529
SVS	Aspartate	Pantothenate and CoA biosynthesis	0.0279	0.0623529
SVS	Aspartate	Alanine, aspartate and glutamate metabolism	0.029	0.0623529
SVS	Aspartate	Monobactam biosynthesis	0.03	0.0623529
SVS	Ornithine	Glutathione metabolism	0.0331	0.0623529
SVS	Aspartate	Histidine metabolism	0.0341	0.0623529
SVS	Aspartate	Lysine biosynthesis	0.0351	0.0623529
SVS	4-methyl-2-oxopentanoate	Valine, leucine and isoleucine degradation	0.0412	0.0623529
SVS	Ornithine	Biosynthesis of various other secondary metabolites	0.0462	0.0623529
SVS	Palmitoylcarnitine	Fatty acid degradation	0.0483	0.0623529
SVS	Aspartate	Glycine, serine and threonine metabolism	0.0483	0.0623529
LS	Aspartate; Methionine; Phenylalanine; Glycine; Glutamine	Aminoacyl-tRNA biosynthesis	7.85e-09	1.7825e-07
LS	Trans-4-hydroxyproline; Ornithine; Aspartate; Glycine; Glutamine	D-Amino acid metabolism	1.15e-08	1.7825e-07
LS	Ornithine; Aspartate; Glutamine	Arginine biosynthesis	6.54e-06	6.758e-05
LS	Aspartate; Glycine	Cyanoamino acid metabolism	0.000913	0.006572
LS	Aspartate; Glutamine	Alanine, aspartate and glutamate metabolism	0.00106	0.006572
LS	Ornithine; Glycine	Glutathione metabolism	0.00139	0.00718167
LS	Ornithine; Phenylalanine	Biosynthesis of various other secondary metabolites	0.00274	0.0115475
LS	Aspartate; Glycine	Glycine, serine and threonine metabolism	0.00298	0.0115475
LS	Glycine; Glutamine	Glyoxylate and dicarboxylate metabolism	0.00422	0.014012
LS	Aspartate; Methionine	Cysteine and methionine metabolism	0.00452	0.014012
LS	Trans-4-hydroxyproline; Ornithine	Arginine and proline metabolism	0.00531	0.0149645
LS	Glycine; Glutamine	Purine metabolism	0.00975	0.0251875
LS	Methionine	Biosynthesis of various plant secondary metabolites	0.0218	0.0519846
LS	Glutamine	Nitrogen metabolism	0.0343	0.07595
LS	Glutamine	Vitamin B6 metabolism	0.0414	0.0787917
LS	Aspartate	beta-Alanine metabolism	0.0449	0.0787917
LS	Aspartate	Pantothenate and CoA biosynthesis	0.0484	0.0787917
WMH	3-methyl-2-oxobutyrate; 4-methyl-2-oxopentanoate	Valine, leucine and isoleucine biosynthesis	0.000947	0.013258
WMH	3-methyl-2-oxobutyrate; 4-methyl-2-oxopentanoate	Valine, leucine and isoleucine degradation	0.00287	0.02009
WMH	Myo-inositol	Streptomycin biosynthesis	0.0371	0.1295
WMH	Phenylacetate	Styrene degradation	0.0451	0.1295
ICH	Phenylacetate	Styrene degradation	0.0115	0.0316
ICH	Phenylacetate	Phenylalanine metabolism	0.0218	0.0316
ICH	Uridine	Pyrimidine metabolism	0.0316	0.0316
SAH	Choline; 1-heptadecanoylglycerophosphocholine	Glycerophospholipid metabolism	0.00337	0.0273
SAH	Isoleucine; Arginine	Aminoacyl-tRNA biosynthesis	0.00364	0.0273
SAH	Arginine	Clavulanic acid biosynthesis	0.0182	0.091
SAH	Arginine	Arginine biosynthesis	0.0414	0.0975
SAH	Isoleucine	Valine, leucine and isoleucine biosynthesis	0.0414	0.0975
SAH	Pantothenate	beta-Alanine metabolism	0.0449	0.0975
SAH	Pantothenate	Pantothenate and CoA biosynthesis	0.0484	0.0975
BMB	Isoleucine; Aspartate; Glycine	Aminoacyl-tRNA biosynthesis	7.98e-05	0.0022344
BMB	Isoleucine; 4-methyl-2-oxopentanoate	Valine, leucine and isoleucine biosynthesis	0.000713	0.00852133
BMB	Aspartate; Glycine	Cyanoamino acid metabolism	0.000913	0.00852133
BMB	3-methylhistidine; Aspartate	Histidine metabolism	0.00147	0.01029
BMB	Isoleucine; 4-methyl-2-oxopentanoate	Valine, leucine and isoleucine degradation	0.00217	0.012152
BMB	Aspartate; Glycine	Glycine, serine and threonine metabolism	0.00298	0.0139067
BMB	Aspartate; Glycine	D-Amino acid metabolism	0.00422	0.01688
BMB	Phenylacetate	Styrene degradation	0.0396	0.0938824
BMB	Aspartate	Arginine biosynthesis	0.0414	0.0938824
BMB	Aspartate	beta-Alanine metabolism	0.0449	0.0938824
BMB	Aspartate	Pantothenate and CoA biosynthesis	0.0484	0.0938824
TIA	Glutamine; Citrate	Alanine, aspartate and glutamate metabolism	0.00051	0.00918
TIA	Glutamine; Citrate	Glyoxylate and dicarboxylate metabolism	0.00205	0.01845
TIA	Citrate	Biosynthesis of siderophore group nonribosomal peptides	0.022	0.066825
TIA	Cholesterol	Steroid degradation	0.0233	0.066825
TIA	Glutamine	Nitrogen metabolism	0.0246	0.066825
TIA	Citrate	Citrate cycle (TCA cycle)	0.0259	0.066825
TIA	Glutamine	Arginine biosynthesis	0.0297	0.066825
TIA	Glutamine	Vitamin B6 metabolism	0.0297	0.066825
TIA	3-methylhistidine	Histidine metabolism	0.0424	0.0848

## Sheet: Power and Trait
Statistical power was calculated using the mRnd power calculator (available at http://cnsgenomics.com/shiny/mRnd/)
The included traits were found to be related with Exposure-associated SNPs (P < 5×10-8). The results were obtained from PhenoScanner V2 website (http://www.phenoscanner.medschl.cam. ac.uk/).
Outcome	Metabolites	R2	OR required for 80% power	nsnp	SNP	Trait
AS	ADpSGEGDFXAEGGGVR*	0.0654762	0.946/1.054	7	rs12066643	Low density lipoprotein
					rs601338	Blood metabolite ratios，Self-reported high cholesterol，Alkaline phosphatase ALP in plasma，Mean platelet volume，Vitamin B12 female，Crohns disease，Alcohol intake frequency，Sodium in urine
					rs651007	von Willebrand factor vWF,Blood protein levels, E selectin levels,Activated partial thromboplastin time,Hemoglobin concentration,Serum alkaline phosphatase levels,Alkaline phosphatase,Hematocrit,Self-reported pulmonary embolism + or - dvt
					rs6893667	NA
					rs7579137	NA
					rs9308699	NA
					rs9684934	NA
AIS	ADpSGEGDFXAEGGGVR*	0.0654762	0.963/1.037	7	rs12066643	Low density lipoprotein
					rs601338	Blood metabolite ratios，Self-reported high cholesterol，Alkaline phosphatase ALP in plasma，Mean platelet volume，Vitamin B12 female，Crohns disease，Alcohol intake frequency，Sodium in urine
					rs651007	von Willebrand factor vWF,Blood protein levels, E selectin levels,Activated partial thromboplastin time,Hemoglobin concentration,Serum alkaline phosphatase levels,Alkaline phosphatase,Hematocrit,Self-reported pulmonary embolism + or - dvt
					rs6893667	NA
					rs7579137	NA
					rs9308699	NA
					rs9684934	NA
	Margarate (17:0)	0.0382515	0.952/1.048	8	rs11118120	NA
					rs11940037	NA
					rs1466228	NA
					rs17351329	NA
					rs1822906	NA
					rs4470674	NA
					rs603424	Blood metabolite ratios,Mean platelet volume,Glycerophospholipid levels,Vaccenic acid 181n 7 levels,Palmitoleic acid 161n 7 levels,Plasma palmitoleic acid, Impedance of arm right,Heel bone mineral density right
					rs7583745	NA
	Aspartate	0.0213666	0.936/1.063	4	rs12954899	Body mass index，Arm fat mass right，Leg fat mass right，Weight
					rs4690523	NA
					rs6854832	Sitting height，Forced vital capacity，Forced vital capacity, best measure
					rs7150776	NA
LAS	Glutamate	0.0102907	0.581/1.419	3	rs10879778	NA
					rs2037458	NA
					rs4149121	NA
	7-alpha-hydroxy-3-oxo-4-cholestenoate (7-Hoca)	0.0476332	0.805/1.195	16	rs10064153	NA
					rs10501675	NA
					rs11593054	NA
					rs11627218	NA
					rs12217848	NA
					rs12509356	NA
					rs1428365	NA
					rs16750	NA
					rs2146548	NA
					rs2625530	NA
					rs6755317	NA
					rs7225312	NA
					rs9369302	Mean corpuscular volume，Mean corpuscular hemoglobin
					rs9830523	NA
					rs9953686	NA
					rs9954696	NKeff:%314-158a+; NK: (CD314-CD158a+)
	1-stearoylglycerophosphoinositol	0.070957	0.841/1.159	7	rs10491073	NA
					rs10501089	NA
					rs11844504	NA
					rs11872932	NA
					rs1925409	Lymphocyte count,Lymphocyte percentage of white cells
					rs2241216	NA
					rs8107558	NA
	ADpSGEGDFXAEGGGVR*	0.0654762	0.833/1.167	7	rs12066643	Low density lipoprotein
					rs601338	Blood metabolite ratios，Self-reported high cholesterol，Alkaline phosphatase ALP in plasma，Mean platelet volume，Vitamin B12 female，Crohns disease，Alcohol intake frequency，Sodium in urine
					rs651007	von Willebrand factor vWF,Blood protein levels, E selectin levels,Activated partial thromboplastin time,Hemoglobin concentration,Serum alkaline phosphatase levels,Alkaline phosphatase,Hematocrit,Self-reported pulmonary embolism + or - dvt
					rs6893667	NA
					rs7579137	NA
					rs9308699	NA
					rs9684934	NA
	1-linoleoylglycerophosphoethanolamine*	0.0587928	0.824/1.176	13	rs10758151	NA
					rs10876239	NA
					rs10924919	NA
					rs11574452	NA
					rs1260326	Triglyceride levels,C reactive protein levels or triglyceride levels pleiotropy,IFT172 gene expression in human omental fat,Trunk fat-free mass,HDL cholesterol total lipoprotein fraction concentration
					rs174535	no results
					rs2070895	HDL cholesterol,High density lipoprotein,Triglycerides,Triglycerides
					rs2199680	Total serum bilirubin
					rs2828209	NA
					rs551488	NA
					rs7210933	NA
					rs7529462	NA
					rs9570044	NA
SVS	Pyroglutamylglycine	0.0791351	0.863/1.137	4	rs11603058	NA
					rs13398058	Trunk fat-free mass
					rs241323	NA
					rs4677337	NA
	X-13183--stearamide	0.130192	0.894/1.106	11	rs11102783	NA
					rs11752994	NA
					rs1384609	NA
					rs16960359	NA
					rs16964257	NA
					rs1859570	NA
					rs2800903	NA
					rs32281	NA
					rs7942717	Arachidonic acid 20:4n6,Linoleic acid 18:2n6,DPA 22:5n3,Plasma docosapentaenoic acid level,Gamma-linolenic acid 18:3n6,Triglycerides,High density lipoprotein
					rs9344588	NA
					rs9924628	NA
	Dihomo-linoleate (20:2n6)	0.0339002	0.792/1.208	9	rs1027175	NA
					rs1348656	NA
					rs1477025	NA
					rs16839086	NA
					rs1709851	NA
					rs3793900	NA
					rs6557244	NA
					rs6738713	NA
					rs9560579	NA
	4-androsten-3beta,17beta-diol disulfate 1*	0.141987	0.899/1.101	21	rs10021313	NA
					rs1046371	NA
					rs10847490	NA
					rs11761528	Dehydroepiandrosterone sulphate levels,Body mass index,Leg fat percentage left,Birth weight of first child,Arm fat percentage left,Nap during day
					rs13325508	NA
					rs17243501	NA
					rs1825496	NA
					rs2130589	NA
					rs2762353	Serum urate,Mean corpuscular hemoglobin,Disorders of mineral metabolism,Mean corpuscular volume,Self-reported gout,Self-reported malabsorption or coeliac disease, Treatment with allopurinol,Red cell distribution width,Arm predicted mass right, Primary sclerosing cholangitis,Arm fat-free mass right
					rs2847326	NA
					rs296396	Serum dehydroepiandrosterone sulphate DHEAS, Dihydroepiandrosterone sulphate,Self-reported cholelithiasis or gall stones,Cholelithiasis
					rs4149056	Statin induced myopathy,Methotrexate plasma clearance 24 hour infusion of a 1 gm2 dose or 4 hour infusion of a 2 gm2 dose in children with acute lymphoblastic,Plasma estrone conjugates levels in resected early stage estrogen receptor positive breast cancer ,Response to statin therapy,Muscular diseases, Sex hormone binding globulin SHBG concentrations,LDL cholesterol response after 40mg daily simv…
					rs4334280	NA
					rs4398451	NA
					rs6588480	NA
					rs6900835	NA
					rs7172197	NA
					rs7968170	NA
					rs933775	NA
					rs9410301	NA
					rs9983470	NA
	1-linoleoylglycerophosphoethanolamine*	0.0587928	0.841/1.159	13	rs10758151	NA
					rs10876239	NA
					rs10924919	NA
					rs11574452	NA
					rs1260326	Triglyceride levels,C reactive protein levels or triglyceride levels pleiotropy,IFT172 gene expression in human omental fat, Plasma lactate levels,Serum urate,Trunk fat-free mass,Whole body water mass,Arm fat-free mass righ,Whole body fat-free mass, Triglycerides by NMR lipoprotein fraction, HDL cholesterol total lipoprotein fraction concentration, Leg fat-free mass right
					rs174535	no results
					rs2070895	HDL cholesterol,High density lipoprotein,Blood metabolite levels,Triglycerides,APOA1 apolipoprotein AI,Hemoglobin concentration
					rs2199680	Total serum bilirubin
					rs2828209	NA
					rs551488	NA
					rs7210933	NA
					rs7529462	NA
					rs9570044	NA
LS	Oleoylcarnitine	0.0266287	0.831/1.169	9	rs1028374	NA
					rs1348656	NA
					rs17777742	NA
					rs2485904	NA
					rs360020	NA
					rs4703415	NA
					rs7115681	NA
					rs7672265	Eosinophil count,Sum eosinophil basophil counts,Monocyte count,Neutrophil percentage of granulocytes,Granulocyte count,Sum neutrophil eosinophil counts,Basophil count
					rs9600082	NA
WMH	N1-methyladenosine	0.0288727	/	6	rs10513863	NA
					rs1490672	NA
					rs315988	NA
					rs369402	NA
					rs414540	Red cell distribution width
					rs6108469	NA
	Trans-4-hydroxyproline	0.0429162	/	6	rs10906914	NA
					rs1357743	Arm fat percentage right
					rs6926138	NA
					rs7342491	NA
					rs7429997	NA
					rs9863850	NA
	Octanoylcarnitine	0.105886	/	16	rs10873878	NA
					rs1146594	NA
					rs17638535	NA
					rs2133336	NA
					rs2720162	NA
					rs274567	Sum eosinophil basophil counts,Eosinophil count,Height, Eosinophil percentage of white cells,Eosinophil percentage of granulocytes,Mean platelet volume,Comparative height size at age 10,Sitting height,Whole body water mass,Trunk predicted mass,Leg fat-free mass left,Arm predicted mass left, No blood clot, bronchitis, emphysema, asthma, rhinitis, eczema or allergy diagnosed by doctor, Hand grip st…
					rs4672596	log eGFR creatinine
					rs6907864	Seen doctor for nerves, anxiety, tension or depression
					rs7130402	NA
					rs714462	NA
					rs7246133	NA
					rs7334793	NA
					rs7552404	Acylcarnitine levels
					rs8396	Blood protein levels,Nonalcoholic fatty liver disease,Acylcarnitine levels
					rs884760	NA
					rs888860	NA
	Glycocholate	0.0771144	/	9	rs10738265	NA
					rs12590118	NA
					rs17107026	NA
					rs17807835	Qualifications: college or university degree
					rs2718107	NA
					rs3807360	NA
					rs7837471	NA
					rs795543	NA
					rs9914239	NA
ICH	Isovalerate	0.0208	0.681/1.319	4	rs1456197	Age at menarche
					rs4680092	NA
					rs4861137	NA
					rs6907935	Mean corpuscular volume,Mean corpuscular hemoglobin,Red blood cell count
SAH	Gamma-glutamylmethionine*	0.0977974	0.844/1.156	8	rs10732795	NA
					rs17165467	NA
					rs2416328	NA
					rs2642911	NA
					rs4416818	NA
					rs6903432	NA
					rs7083972	NA
					rs8011328	NA
	1-eicosadienoylglycerophosphocholine*	0.0822217	0.828/1.172	13	rs10072514	NA
					rs10884473	NA
					rs12210045	NA
					rs13098081	NA
					rs1535	Arachidonic acid 20:4n6,Linoleic acid 18:2n6,Dihomo-gamma-linolenic acid,DPA 22:5n3,Plasma docosapentaenoic acid levels,Phospholipid levels plasma, ALA 18:3n3,EPA 20:5n3, Total cholesterol levels, LDL cholesterol levels, Red cell distribution width,Pulse rate,Oleic acid 18:1n9,High density lipoprotein
					rs247197	Red cell distribution width
					rs249619	NA
					rs4256853	NA
					rs432642	Cause of death: large cell
					rs6034091	NA
					rs6426630	NA
					rs6593732	NA
					rs8104825	Trunk fat-free mass,Whole body water mass,Impedance of whole body
BMB	Homostachydrine*	0.0654928	0.788/1.212	5	rs10192021	NA
					rs11999484	NA
					rs7838814	NA
					rs8008553	NA
					rs9635387	NA
	Isoleucine	0.0686653	0.793/1.207	17	rs10024717	NA
					rs10063205	NA
					rs11128879	NA
					rs161503	NA
					rs1618996	NA
					rs1895999	NA
					rs2397972	NA
					rs2470439	NA
					rs3760605	NA
					rs4086666	NA
					rs4347830	NA
					rs4562384	NA
					rs503360	NA
					rs6084839	NA
					rs6101153	NA
					rs7340968	NA
					rs7530270	NA
	HWESASXX*	0.0389606	0.727/1.273	6	rs1192325	NA
					rs17150816	Neuroticism score
					rs2007084	Blood metabolite levels
					rs3133745	NA
					rs4253236	Self-reported pulmonary embolism + or - dvt,Blood clot in the lung
					rs7535263	Age-related macular degeneration,Eye problems or disorders: macular degeneration
	4-methyl-2-oxopentanoate	0.0631182	0.784/1.216	14	rs10741500	NA
					rs10947808	NA
					rs11136678	NA
					rs11564087	NA
					rs12455580	NA
					rs1440581	Blood metabolite levels
					rs17411832	NA
					rs276166	NA
					rs2933405	NA
					rs320265	NA
					rs3798221	Coronary artery disease,Low density lipoprotein,Total cholesterol,Aortic valve and mitral annular calcium,Plasma lipoprotein A Lpa
					rs4941615	NA
					rs6569976	Mean corpuscular hemoglobin,Red blood cell count,Reticulocyte fraction of red cells,High light scatter percentage of red cells,Plateletcrit,High light scatter reticulocyte count
					rs791623	NA
	Linoleate (18:2n6)	0.0484876	0.755/1.245	16	rs11719883	NA
					rs12238083	NA
					rs12336893	NA
					rs13225022	NA
					rs13280152	NA
					rs1477025	NA
					rs1502520	NA
					rs16911296	NA
					rs17087487	NA
					rs1956129	NA
					rs2242415	NA
					rs4654501	NA
					rs6075489	NA
					rs7014120	NA
					rs7115681	NA
					rs7898173	NA
	C-glycosyltryptophan*	0.0834964	0.812/1.188	18	rs10511732	NA
					rs11059810	NA
					rs11102332	Treatment with chondroitin product
					rs11741189	NA
					rs1345255	NA
					rs1511592	NA
					rs1867017	NA
					rs1950305	NA
					rs2074597	NA
					rs2101330	NA
					rs2425463	NA
					rs3737294	NA
					rs41070	NA
					rs6434188	NA
					rs7010049	NA
					rs8007741	NA
					rs926646	NA
					rs9566165	NA
