# Supplementary material for: Assessing the causal effect of genetically predicted metabolites and metabolic pathways on stroke
Source: J Transl Med. 2023 Nov 17;21:822. doi: 10.1186/s12967-023-04677-4 (PMC10655369; doi:10.1186/s12967-023-04677-4)
Supplement: Supplementary file 7 — Additional file 7: Table S5. The relevant SNP results for all stroke phenotypes. [file 12967_2023_4677_MOESM7_ESM.xlsx]

## Sheet: AS
	SNP	effect_allele.exposure	other_allele.exposure	effect_allele.outcome	other_allele.outcome	beta.exposure	beta.outcome	eaf.exposure	eaf.outcome	se.outcome	pval.outcome	outcome	se.exposure	chr.exposure	pval.exposure	pos.exposure	id.exposure	R2	F
1	rs11596604	A	G	A	G	0.0323	-0.0187	0.0236	0.0591	0.0211	0.3754	MEGASTROKE.1.AS	0.0069	10	2.51501e-06	87141944	met-a-303	0.0122426	21.8885
2	rs16977047	C	T	C	T	0.0056	0.0208	0.2966	0.2824	0.0102	0.04103	MEGASTROKE.1.AS	0.0011	16	1.078e-06	27924612	met-a-303	0.00350333	25.9103
3	rs2199619	T	C	T	C	0.0054	-0.0038	0.2787	0.2721	0.0108	0.7265	MEGASTROKE.1.AS	0.0012	2	5.22697e-06	28854958	met-a-303	0.00273936	20.2445
4	rs2657879	G	A	G	A	-0.015	0	0.1821	0.1813	0.0124	0.9969	MEGASTROKE.1.AS	0.0017	12	6.14752e-18	56865338	met-a-303	0.0104505	77.8335
5	rs2748991	T	C	T	C	-0.007	0.0003	0.446	0.4622	0.0096	0.9758	MEGASTROKE.1.AS	0.0015	6	2.34202e-06	52596516	met-a-303	0.00387107	21.77
6	rs7078003	T	C	T	C	0.0087	0.0138	0.1654	0.1764	0.0121	0.2525	MEGASTROKE.1.AS	0.0018	10	1.83802e-06	99359412	met-a-303	0.00315889	23.3548
7	rs7394051	C	T	C	T	-0.0055	-0.0044	0.2986	0.2945	0.0102	0.669	MEGASTROKE.1.AS	0.0012	10	2.175e-06	122008026	met-a-303	0.00284146	21.0012
8	rs780093	C	T	C	T	0.0058	-0.0053	0.6005	0.6077	0.0101	0.6011	MEGASTROKE.1.AS	0.0011	2	1.93099e-07	27742603	met-a-303	0.00375708	27.7941
9	rs1000137	C	T	C	T	0.005	0.0201	0.525	0.529	0.0096	0.03611	MEGASTROKE.1.AS	0.001	7	5.73297e-07	157644152	met-a-304	0.00445077	24.9911
10	rs10007704	C	T	C	T	0.0044	-0.0045	0.3582	0.3575	0.0095	0.6399	MEGASTROKE.1.AS	0.0009	4	1.238e-06	44276751	met-a-304	0.00323913	23.8947
11	rs1015795	G	A	G	A	-0.0043	0.0146	0.4878	0.492	0.0093	0.1171	MEGASTROKE.1.AS	0.0009	13	2.26001e-06	103225700	met-a-304	0.00309402	22.821
12	rs1015993	T	C	T	C	0.0041	0.0119	0.4684	0.469	0.0094	0.2056	MEGASTROKE.1.AS	0.0009	21	7.30903e-06	42005288	met-a-304	0.00281369	20.7474
13	rs1016522	A	G	A	G	0.0058	0.0026	0.5803	0.5885	0.0095	0.7818	MEGASTROKE.1.AS	0.0009	5	1.58899e-10	143193326	met-a-304	0.00561491	41.5196
14	rs10171387	G	A	G	A	-0.008	0.0113	0.0949	0.1065	0.0154	0.462	MEGASTROKE.1.AS	0.0018	2	5.14103e-06	80261406	met-a-304	0.00267847	19.7477
15	rs10225863	T	C	T	C	-0.004	0.0001	0.3949	0.3967	0.0094	0.993	MEGASTROKE.1.AS	0.0009	7	9.75394e-06	131910303	met-a-304	0.00267847	19.7477
16	rs10495209	T	C	T	C	0.004	0.0068	0.4862	0.4813	0.0092	0.457	MEGASTROKE.1.AS	0.0009	1	8.01992e-06	223656537	met-a-304	0.00267847	19.7477
17	rs10498266	T	G	T	G	0.0043	-0.0065	0.4674	0.4776	0.0091	0.4755	MEGASTROKE.1.AS	0.0009	14	2.34801e-06	20691610	met-a-304	0.00309402	22.821
18	rs10750415	T	G	T	G	0.0042	-0.0044	0.3959	0.4215	0.0092	0.6339	MEGASTROKE.1.AS	0.0009	11	2.76701e-06	99750593	met-a-304	0.00295221	21.7719
19	rs10784496	G	A	G	A	-0.0045	0.0072	0.4625	0.4572	0.0092	0.4305	MEGASTROKE.1.AS	0.0009	12	5.08499e-07	66160971	met-a-304	0.00338753	24.9932
20	rs10805503	C	T	C	T	-0.0043	0.0017	0.3728	0.3828	0.0094	0.8556	MEGASTROKE.1.AS	0.0009	5	1.996e-06	57390158	met-a-304	0.00309402	22.821
21	rs10807322	T	A	T	A	-0.0043	-0.0112	0.4134	0.4119	0.0094	0.2317	MEGASTROKE.1.AS	0.0009	6	1.97401e-06	45542617	met-a-304	0.00309402	22.821
22	rs10822056	T	C	T	C	0.0042	0.0057	0.5141	0.5205	0.009	0.5233	MEGASTROKE.1.AS	0.0009	10	2.651e-06	64514111	met-a-304	0.00295221	21.7719
23	rs10836364	C	T	C	T	-0.005	-0.0037	0.393	0.3968	0.0093	0.6876	MEGASTROKE.1.AS	0.001	11	5.73297e-07	35306345	met-a-304	0.00445077	24.9911
24	rs10846667	T	C	T	C	0.0045	0.0044	0.4861	0.4949	0.0094	0.6393	MEGASTROKE.1.AS	0.0009	12	1.65101e-06	124884424	met-a-304	0.00338753	24.9932
25	rs10881004	C	T	C	T	-0.0041	-0.0007	0.5176	0.5195	0.0091	0.9377	MEGASTROKE.1.AS	0.0009	12	3.39203e-06	47236571	met-a-304	0.00281369	20.7474
26	rs10900784	C	A	C	A	0.0044	0.0005	0.5842	0.5918	0.0093	0.9585	MEGASTROKE.1.AS	0.0009	5	9.74406e-07	125514918	met-a-304	0.00323913	23.8947
27	rs10927101	A	C	A	C	-0.0046	-0.0148	0.3738	0.373	0.0097	0.1262	MEGASTROKE.1.AS	0.0009	1	2.72101e-07	244173872	met-a-304	0.00353923	26.1164
28	rs10931041	T	C	T	C	-0.0042	-0.0061	0.5756	0.5766	0.0093	0.5131	MEGASTROKE.1.AS	0.0009	2	3.36202e-06	183685562	met-a-304	0.00295221	21.7719
29	rs11201034	T	A	T	A	-0.0043	0.0008	0.3936	0.3938	0.0093	0.9311	MEGASTROKE.1.AS	0.0009	10	1.88799e-06	81745367	met-a-304	0.00309402	22.821
30	rs11678851	T	C	T	C	0.0041	0.009	0.4138	0.4095	0.0094	0.3369	MEGASTROKE.1.AS	0.0009	2	5.94306e-06	233825947	met-a-304	0.00281369	20.7474
31	rs11719675	A	T	A	T	-0.0041	0.0026	0.3965	0.4149	0.0094	0.7837	MEGASTROKE.1.AS	0.0009	3	5.11599e-06	168353685	met-a-304	0.00281369	20.7474
32	rs11720862	T	G	T	G	-0.0046	0.0016	0.6034	0.601	0.0094	0.8639	MEGASTROKE.1.AS	0.0009	3	3.58303e-07	1838974	met-a-304	0.00353923	26.1164
33	rs11729831	T	G	T	G	0.004	-0.002	0.6133	0.6133	0.0093	0.8283	MEGASTROKE.1.AS	0.0009	4	8.60994e-06	11735115	met-a-304	0.00267847	19.7477
34	rs1179636	A	C	A	C	-0.0045	0.0153	0.5356	0.5298	0.01	0.1273	MEGASTROKE.1.AS	0.001	7	1.82499e-06	75230392	met-a-304	0.00274567	20.2445
35	rs11802417	C	T	C	T	0.0041	-0.0057	0.4184	0.4114	0.0093	0.5375	MEGASTROKE.1.AS	0.0009	1	4.469e-06	84276046	met-a-304	0.00281369	20.7474
36	rs11804149	T	C	T	C	0.0041	0.0109	0.4678	0.4755	0.0094	0.2445	MEGASTROKE.1.AS	0.0009	1	4.61201e-06	77457748	met-a-304	0.00281369	20.7474
37	rs11937375	C	G	C	G	-0.018	-0.0069	0.68	0.5893	0.0129	0.5912	MEGASTROKE.1.AS	0.004	4	6.79501e-06	144407627	met-a-304	0.00360818	20.2428
38	rs1220605	A	G	A	G	-0.0046	0.0025	0.6312	0.6274	0.0099	0.8018	MEGASTROKE.1.AS	0.0009	13	9.29095e-07	24789809	met-a-304	0.00353923	26.1164
39	rs12278762	T	C	T	C	0.0043	0.0076	0.5229	0.5259	0.0092	0.4103	MEGASTROKE.1.AS	0.0009	11	1.557e-06	98781993	met-a-304	0.00309402	22.821
40	rs12468084	C	T	C	T	0.0044	0.0007	0.4564	0.4709	0.0092	0.9365	MEGASTROKE.1.AS	0.0009	2	1.24601e-06	230596352	met-a-304	0.00323913	23.8947
41	rs1249489	A	G	A	G	0.0042	-0.0007	0.3741	0.3987	0.0095	0.9453	MEGASTROKE.1.AS	0.0009	18	3.68299e-06	8711942	met-a-304	0.00295221	21.7719
42	rs12533939	T	A	T	A	-0.0045	0.0007	0.6113	0.6107	0.0095	0.9416	MEGASTROKE.1.AS	0.0009	7	6.51598e-07	158450965	met-a-304	0.00338753	24.9932
43	rs1260326	C	T	C	T	-0.0042	-0.0064	0.596	0.6032	0.01	0.5239	MEGASTROKE.1.AS	0.0009	2	2.74202e-06	27730940	met-a-304	0.00295221	21.7719
44	rs13001325	T	C	T	C	-0.004	0.0095	0.3823	0.3753	0.0102	0.3548	MEGASTROKE.1.AS	0.0009	2	7.44698e-06	102939036	met-a-304	0.00267847	19.7477
45	rs13008096	A	C	A	C	-0.0042	0.015	0.4038	0.4084	0.0093	0.1079	MEGASTROKE.1.AS	0.0009	2	3.31597e-06	62792689	met-a-304	0.00295221	21.7719
46	rs13122250	T	C	T	C	0.0062	-0.0109	0.5542	0.5579	0.01	0.278	MEGASTROKE.1.AS	0.0009	4	8.94953e-12	156808288	met-a-304	0.00641095	47.4439
47	rs1330918	C	A	C	A	-0.0042	0.003	0.3868	0.4025	0.0096	0.7568	MEGASTROKE.1.AS	0.0009	13	2.21202e-06	23373129	met-a-304	0.00295221	21.7719
48	rs1349704	G	A	G	A	-0.0044	0.0195	0.5389	0.5464	0.0092	0.03478	MEGASTROKE.1.AS	0.0009	11	8.31209e-07	96777666	met-a-304	0.00323913	23.8947
49	rs1373962	C	T	C	T	-0.005	0.003	0.4027	0.4037	0.0095	0.7512	MEGASTROKE.1.AS	0.0009	5	2.70701e-08	83527862	met-a-304	0.00417882	30.8558
50	rs1412972	G	T	G	T	-0.0097	0.0139	0.4994	0.4897	0.0093	0.1332	MEGASTROKE.1.AS	0.002	1	1.62798e-06	190245977	met-a-304	0.0131666	23.4958
51	rs1418942	C	A	C	A	0.004	0.0078	0.4249	0.4128	0.0095	0.4111	MEGASTROKE.1.AS	0.0009	20	7.12804e-06	58164306	met-a-304	0.00267847	19.7477
52	rs1501803	C	T	C	T	-0.0042	0.0194	0.5848	0.5917	0.0098	0.04793	MEGASTROKE.1.AS	0.0009	5	4.56699e-06	166430508	met-a-304	0.00295221	21.7719
53	rs1508513	G	C	G	C	-0.0042	0.0011	0.3646	0.3701	0.0097	0.9109	MEGASTROKE.1.AS	0.0009	4	2.36298e-06	172003439	met-a-304	0.00295221	21.7719
54	rs1519309	T	C	T	C	-0.0044	-0.0076	0.6544	0.6495	0.0098	0.4416	MEGASTROKE.1.AS	0.0009	4	1.20601e-06	187015089	met-a-304	0.00323913	23.8947
55	rs154246	T	C	T	C	-0.0049	-0.0044	0.6103	0.5988	0.0097	0.6481	MEGASTROKE.1.AS	0.0009	5	6.69807e-08	16602451	met-a-304	0.004014	29.6339
56	rs1549225	T	C	T	C	0.0045	-0.0147	0.607	0.605	0.0094	0.1196	MEGASTROKE.1.AS	0.0009	5	6.05703e-07	174611949	met-a-304	0.00338753	24.9932
57	rs1559063	G	C	G	C	-0.0052	0.0149	0.3791	0.3725	0.0096	0.1198	MEGASTROKE.1.AS	0.0009	5	7.81808e-09	172348594	met-a-304	0.00451827	33.3736
58	rs1663501	G	A	G	A	0.0047	0.0068	0.5366	0.5249	0.0094	0.4724	MEGASTROKE.1.AS	0.0009	21	2.43501e-07	28219307	met-a-304	0.0036942	27.2642
59	rs16823952	G	T	G	T	0.0083	0.0158	0.0931	0.0932	0.0159	0.3226	MEGASTROKE.1.AS	0.0018	1	5.07902e-06	185342562	met-a-304	0.00288254	21.2566
60	rs16836288	A	C	A	C	0.0131	-0.032	0.044	0.0533	0.0207	0.1217	MEGASTROKE.1.AS	0.0029	4	5.60106e-06	4807203	met-a-304	0.00276669	20.3999
61	rs1697901	A	G	A	G	0.0049	-0.011	0.3501	0.3549	0.0096	0.251	MEGASTROKE.1.AS	0.0009	5	6.30899e-08	11019405	met-a-304	0.004014	29.6339
62	rs17114354	G	A	G	A	-0.0248	-0.0083	0.0126	0.0181	0.0375	0.8248	MEGASTROKE.1.AS	0.0053	12	3.51504e-06	75291946	met-a-304	0.0029681	21.8894
63	rs17698249	C	A	C	A	0.0041	-0.0028	0.4318	0.4269	0.0092	0.7582	MEGASTROKE.1.AS	0.0009	16	5.50301e-06	87319938	met-a-304	0.00281369	20.7474
64	rs17744500	C	T	C	T	0.0041	0.0196	0.5418	0.5331	0.0094	0.03695	MEGASTROKE.1.AS	0.0009	15	4.157e-06	101599246	met-a-304	0.00281369	20.7474
65	rs1790398	C	T	C	T	-0.0048	-0.0201	0.4773	0.492	0.0094	0.03238	MEGASTROKE.1.AS	0.0009	11	5.78802e-08	73801265	met-a-304	0.00385246	28.4367
66	rs1995960	A	G	A	G	-0.0047	-0.0191	0.5949	0.5969	0.0094	0.04254	MEGASTROKE.1.AS	0.0009	4	1.629e-07	142916958	met-a-304	0.0036942	27.2642
67	rs1997238	G	A	G	A	-0.0045	0.0094	0.4883	0.4811	0.0093	0.3129	MEGASTROKE.1.AS	0.0009	7	6.07002e-07	48538770	met-a-304	0.00338753	24.9932
68	rs201262	G	T	G	T	-0.0047	0.0024	0.4437	0.4415	0.0095	0.801	MEGASTROKE.1.AS	0.0009	6	1.359e-07	9987615	met-a-304	0.0036942	27.2642
69	rs2063601	C	A	C	A	0.0107	-0.0013	0.7513	0.7636	0.0109	0.9035	MEGASTROKE.1.AS	0.0023	6	5.24095e-06	78578306	met-a-304	0.0121272	21.6182
70	rs207938	G	A	G	A	0.0043	-0.004	0.6037	0.5985	0.0095	0.6696	MEGASTROKE.1.AS	0.0009	2	1.31601e-06	217041881	met-a-304	0.00309402	22.821
71	rs2091289	G	A	G	A	-0.0043	0.0075	0.4057	0.3956	0.0093	0.4191	MEGASTROKE.1.AS	0.0009	11	1.49899e-06	112187392	met-a-304	0.00309402	22.821
72	rs2111118	C	T	C	T	-0.0051	-0.0108	0.3793	0.3849	0.0093	0.2463	MEGASTROKE.1.AS	0.0009	16	1.21199e-08	54049153	met-a-304	0.00434691	32.1024
73	rs2126498	G	T	G	T	0.0042	-0.0056	0.3824	0.3841	0.0094	0.5541	MEGASTROKE.1.AS	0.0009	6	2.837e-06	110336225	met-a-304	0.00295221	21.7719
74	rs2178260	T	C	T	C	0.0042	-0.0149	0.4251	0.4338	0.0092	0.1034	MEGASTROKE.1.AS	0.0009	11	3.58798e-06	62069365	met-a-304	0.00295221	21.7719
75	rs2216061	C	A	C	A	-0.0043	-0.0095	0.488	0.486	0.0091	0.2999	MEGASTROKE.1.AS	0.0009	16	2.21101e-06	52914547	met-a-304	0.00309402	22.821
76	rs2230532	T	C	T	C	0.005	-0.0047	0.349	0.3526	0.0097	0.6265	MEGASTROKE.1.AS	0.001	14	5.73297e-07	97321689	met-a-304	0.00445077	24.9911
77	rs2349729	G	A	G	A	0.0041	-0.0038	0.4859	0.4811	0.0091	0.6743	MEGASTROKE.1.AS	0.0009	2	6.44793e-06	202521624	met-a-304	0.00281369	20.7474
78	rs2383131	C	T	C	T	0.0043	0.0085	0.5597	0.5467	0.0095	0.3721	MEGASTROKE.1.AS	0.0009	9	3.05401e-06	19902822	met-a-304	0.00309402	22.821
79	rs2432	T	C	T	C	0.0046	0.0025	0.4713	0.4727	0.0095	0.7917	MEGASTROKE.1.AS	0.0009	1	4.27799e-07	114631980	met-a-304	0.00353923	26.1164
80	rs2484178	C	T	C	T	-0.0043	-0.0098	0.3937	0.3879	0.0092	0.2889	MEGASTROKE.1.AS	0.0009	10	1.74502e-06	27691799	met-a-304	0.00309402	22.821
81	rs2505644	C	T	C	T	-0.005	0.0104	0.442	0.447	0.0097	0.2828	MEGASTROKE.1.AS	0.001	10	5.73297e-07	44175098	met-a-304	0.00445077	24.9911
82	rs2510595	G	A	G	A	0.0045	0.0068	0.3887	0.4041	0.0093	0.4654	MEGASTROKE.1.AS	0.0009	11	4.98896e-07	106863491	met-a-304	0.00338753	24.9932
83	rs2520117	G	A	G	A	-0.0045	0.0079	0.5455	0.5313	0.0091	0.388	MEGASTROKE.1.AS	0.0009	16	5.05603e-07	26576299	met-a-304	0.00338753	24.9932
84	rs2580344	C	T	C	T	-0.0044	-0.008	0.3762	0.3666	0.0097	0.4059	MEGASTROKE.1.AS	0.0009	2	7.98399e-07	122047352	met-a-304	0.00323913	23.8947
85	rs2604365	G	T	G	T	-0.0044	0.0159	0.3629	0.3581	0.0095	0.09391	MEGASTROKE.1.AS	0.0009	8	1.45201e-06	15614315	met-a-304	0.00323913	23.8947
86	rs2658761	C	T	C	T	0.0048	-0.0133	0.5657	0.5632	0.0092	0.1486	MEGASTROKE.1.AS	0.0009	18	6.74901e-08	54059039	met-a-304	0.00385246	28.4367
87	rs2662269	C	A	C	A	-0.0045	-0.0003	0.583	0.6087	0.0093	0.972	MEGASTROKE.1.AS	0.0009	5	7.11607e-07	98076517	met-a-304	0.00338753	24.9932
88	rs2688858	T	C	T	C	0.0043	-0.0243	0.5742	0.5652	0.0092	0.008558	MEGASTROKE.1.AS	0.0009	10	2.837e-06	14764993	met-a-304	0.00309402	22.821
89	rs2717586	G	A	G	A	-0.0043	-0.0007	0.6038	0.6116	0.0095	0.9384	MEGASTROKE.1.AS	0.0009	8	2.31398e-06	143897882	met-a-304	0.00309402	22.821
90	rs2722407	G	A	G	A	-0.0041	0.0003	0.413	0.406	0.0094	0.977	MEGASTROKE.1.AS	0.0009	7	6.47202e-06	24371586	met-a-304	0.00281369	20.7474
91	rs2769419	G	A	G	A	-0.004	-0.0063	0.5223	0.5109	0.0091	0.4898	MEGASTROKE.1.AS	0.0009	10	6.16297e-06	117395006	met-a-304	0.00267847	19.7477
92	rs2798184	T	C	T	C	-0.0049	-0.0024	0.4314	0.4291	0.0094	0.7995	MEGASTROKE.1.AS	0.0009	1	6.37104e-08	109096332	met-a-304	0.004014	29.6339
93	rs2813760	G	A	G	A	-0.0044	-0.0092	0.4225	0.4168	0.0094	0.3276	MEGASTROKE.1.AS	0.0009	1	1.187e-06	90569361	met-a-304	0.00323913	23.8947
94	rs2834164	C	A	C	A	0.0045	-0.0009	0.4959	0.4883	0.0091	0.9196	MEGASTROKE.1.AS	0.0009	21	4.76102e-07	34621948	met-a-304	0.00338753	24.9932
95	rs284191	G	A	G	A	0.006	0.0067	0.385	0.3773	0.0096	0.4817	MEGASTROKE.1.AS	0.001	1	1.97301e-09	92236048	met-a-304	0.00639659	35.9871
96	rs2868072	G	A	G	A	-0.004	-0.0037	0.5171	0.5249	0.0093	0.6917	MEGASTROKE.1.AS	0.0009	15	9.03608e-06	39605726	met-a-304	0.00267847	19.7477
97	rs295142	G	A	G	A	0.0048	-0.0135	0.4091	0.3987	0.0095	0.1539	MEGASTROKE.1.AS	0.0009	2	1.53801e-07	201211716	met-a-304	0.00385246	28.4367
98	rs2966079	T	C	T	C	-0.0042	-0.0178	0.5425	0.5571	0.0094	0.05932	MEGASTROKE.1.AS	0.0009	16	2.52499e-06	81511806	met-a-304	0.00295221	21.7719
99	rs2970335	A	C	A	C	0.0044	-0.0008	0.4039	0.3966	0.0098	0.9383	MEGASTROKE.1.AS	0.0009	11	1.02301e-06	14325401	met-a-304	0.00323913	23.8947
100	rs2977272	T	C	T	C	0.005	0.003	0.341	0.3326	0.0103	0.7719	MEGASTROKE.1.AS	0.001	1	5.73297e-07	17536952	met-a-304	0.00445077	24.9911
101	rs33980	G	C	G	C	0.0077	0.0059	0.0929	0.1101	0.015	0.6948	MEGASTROKE.1.AS	0.0017	5	9.10794e-06	141941993	met-a-304	0.00278158	20.51
102	rs341973	T	C	T	C	0.005	0.0193	0.493	0.4906	0.0096	0.04493	MEGASTROKE.1.AS	0.001	3	5.73297e-07	5268162	met-a-304	0.00445077	24.9911
103	rs3742929	T	C	T	C	-0.0044	0.0025	0.512	0.508	0.0091	0.7862	MEGASTROKE.1.AS	0.0009	14	1.01e-06	33165182	met-a-304	0.00323913	23.8947
104	rs3751181	G	A	G	A	-0.0041	0.006	0.3915	0.398	0.0094	0.5202	MEGASTROKE.1.AS	0.0009	12	5.18501e-06	125626535	met-a-304	0.00281369	20.7474
105	rs3772343	C	A	C	A	-0.028	0.0006	0.013	0.0272	0.0307	0.9847	MEGASTROKE.1.AS	0.006	3	3.06098e-06	1273716	met-a-304	0.00387934	21.77
106	rs3773729	T	C	T	C	0.004	0.0019	0.6291	0.6383	0.0098	0.8497	MEGASTROKE.1.AS	0.0009	3	8.57097e-06	53204845	met-a-304	0.00267847	19.7477
107	rs3780494	C	T	C	T	0.023	-0.0459	0.0145	0.018	0.0435	0.291	MEGASTROKE.1.AS	0.0051	9	7.02199e-06	33126224	met-a-304	0.00275761	20.3328
108	rs38271	G	A	G	A	0.0051	0.012	0.4075	0.4167	0.0094	0.2021	MEGASTROKE.1.AS	0.0009	7	1.185e-08	14307031	met-a-304	0.00434691	32.1024
109	rs3927971	T	C	T	C	0.0042	-0.0061	0.5178	0.5124	0.0098	0.5305	MEGASTROKE.1.AS	0.0009	2	8.97697e-06	8776102	met-a-304	0.00295221	21.7719
110	rs4063769	T	C	T	C	-0.0043	0.0087	0.5301	0.5352	0.0093	0.3544	MEGASTROKE.1.AS	0.0009	2	1.297e-06	132731387	met-a-304	0.00309402	22.821
111	rs4144737	G	A	G	A	-0.004	-0.0142	0.4182	0.4303	0.0092	0.1229	MEGASTROKE.1.AS	0.0009	8	9.85893e-06	130761182	met-a-304	0.00267847	19.7477
112	rs42162	T	C	T	C	0.004	-0.0011	0.5492	0.546	0.0095	0.9078	MEGASTROKE.1.AS	0.0009	7	8.21694e-06	106475927	met-a-304	0.00267847	19.7477
113	rs428185	T	C	T	C	-0.0045	0.0048	0.5851	0.5711	0.0095	0.612	MEGASTROKE.1.AS	0.0009	14	6.25403e-07	48321936	met-a-304	0.00338753	24.9932
114	rs4306882	T	G	T	G	-0.0057	0.0075	0.6153	0.6127	0.0093	0.4204	MEGASTROKE.1.AS	0.0009	3	2.52e-10	21062584	met-a-304	0.005424	40.1002
115	rs430727	C	T	C	T	-0.0041	0.0033	0.5372	0.5508	0.0093	0.725	MEGASTROKE.1.AS	0.0009	3	5.12802e-06	41128564	met-a-304	0.00281369	20.7474
116	rs4611118	G	A	G	A	0.0044	-0.0054	0.391	0.393	0.0095	0.5693	MEGASTROKE.1.AS	0.0009	10	9.40589e-07	122395120	met-a-304	0.00323913	23.8947
117	rs4615256	G	A	G	A	-0.0049	0.0117	0.4673	0.48	0.0091	0.1991	MEGASTROKE.1.AS	0.0009	5	4.98804e-08	62700867	met-a-304	0.004014	29.6339
118	rs4684599	C	T	C	T	0.0042	0.0109	0.3681	0.3839	0.0095	0.2529	MEGASTROKE.1.AS	0.0009	3	2.88902e-06	8626572	met-a-304	0.00295221	21.7719
119	rs4686980	C	T	C	T	-0.005	0.0033	0.639	0.6404	0.0102	0.7457	MEGASTROKE.1.AS	0.001	3	5.73297e-07	188302851	met-a-304	0.00445077	24.9911
120	rs4695289	A	G	A	G	-0.0045	-0.0014	0.3489	0.337	0.0099	0.8913	MEGASTROKE.1.AS	0.0009	4	7.94804e-07	43965710	met-a-304	0.00338753	24.9932
121	rs4702007	A	G	A	G	-0.0041	-0.0012	0.3929	0.404	0.0094	0.8944	MEGASTROKE.1.AS	0.0009	5	6.109e-06	14006306	met-a-304	0.00281369	20.7474
122	rs4751282	C	T	C	T	-0.0045	-0.0132	0.4579	0.4648	0.0093	0.1531	MEGASTROKE.1.AS	0.0009	10	7.40491e-07	129164681	met-a-304	0.00338753	24.9932
123	rs4755291	A	G	A	G	-0.0041	0.0157	0.4644	0.4744	0.0093	0.08985	MEGASTROKE.1.AS	0.0009	11	5.25303e-06	44821921	met-a-304	0.00281369	20.7474
124	rs4849291	C	G	C	G	0.0041	0.0063	0.6092	0.6037	0.0093	0.5	MEGASTROKE.1.AS	0.0009	2	5.93294e-06	114594099	met-a-304	0.00281369	20.7474
125	rs4870304	A	G	A	G	0.0041	-0.0138	0.5823	0.5834	0.0094	0.1422	MEGASTROKE.1.AS	0.0009	6	8.31304e-06	154991843	met-a-304	0.00281369	20.7474
126	rs4880888	G	A	G	A	0.0046	-0.0037	0.5215	0.5269	0.0101	0.7111	MEGASTROKE.1.AS	0.0009	10	3.24302e-07	1661627	met-a-304	0.00353923	26.1164
127	rs4926571	C	T	C	T	0.0048	0.002	0.4769	0.4685	0.0092	0.832	MEGASTROKE.1.AS	0.0009	1	9.02506e-08	53096614	met-a-304	0.00385246	28.4367
128	rs4958379	A	G	A	G	-0.005	-0.0005	0.433	0.4201	0.0093	0.9542	MEGASTROKE.1.AS	0.0009	5	2.17601e-08	154010041	met-a-304	0.00417882	30.8558
129	rs4972588	A	G	A	G	-0.0046	-0.0118	0.5138	0.5155	0.0103	0.2544	MEGASTROKE.1.AS	0.0009	2	3.74404e-07	174444590	met-a-304	0.00353923	26.1164
130	rs4989308	G	A	G	A	0.0045	0.0017	0.6254	0.6269	0.0097	0.8641	MEGASTROKE.1.AS	0.0009	4	8.43199e-07	115289204	met-a-304	0.00338753	24.9932
131	rs502654	C	T	C	T	0.0046	0.004	0.441	0.4597	0.0095	0.6743	MEGASTROKE.1.AS	0.0009	1	2.59699e-07	31061501	met-a-304	0.00353923	26.1164
132	rs575257	A	G	A	G	-0.0042	-0.003	0.6005	0.5992	0.0096	0.7513	MEGASTROKE.1.AS	0.0009	11	3.51099e-06	78869070	met-a-304	0.00295221	21.7719
133	rs5997110	C	T	C	T	0.005	0.001	0.477	0.5003	0.0092	0.914	MEGASTROKE.1.AS	0.001	22	5.73297e-07	27036505	met-a-304	0.00445077	24.9911
134	rs6001129	T	C	T	C	-0.009	0.0072	0.134	0.1297	0.0138	0.6039	MEGASTROKE.1.AS	0.002	22	6.79501e-06	22506340	met-a-304	0.00360818	20.2428
135	rs603446	T	C	T	C	0.0051	0.0072	0.4448	0.4408	0.0093	0.4386	MEGASTROKE.1.AS	0.0009	11	1.38299e-08	116654435	met-a-304	0.00434691	32.1024
136	rs6077611	T	G	T	G	-0.0041	0.0056	0.4794	0.469	0.0092	0.5435	MEGASTROKE.1.AS	0.0009	20	5.32096e-06	9893691	met-a-304	0.00281369	20.7474
137	rs6110544	T	C	T	C	0.004	0.0203	0.4394	0.4459	0.0093	0.02892	MEGASTROKE.1.AS	0.0009	20	7.011e-06	15166775	met-a-304	0.00267847	19.7477
138	rs6130271	C	T	C	T	0.004	0.0069	0.4648	0.4566	0.0095	0.4721	MEGASTROKE.1.AS	0.0009	20	7.39793e-06	41612425	met-a-304	0.00267847	19.7477
139	rs6435723	T	C	T	C	-0.008	0.0002	0.8977	0.9016	0.0157	0.989	MEGASTROKE.1.AS	0.0018	2	6.90701e-06	213580723	met-a-304	0.00267847	19.7477
140	rs6454864	T	C	T	C	0.004	0.0094	0.3705	0.3638	0.0095	0.3238	MEGASTROKE.1.AS	0.0009	6	8.87197e-06	92234894	met-a-304	0.00267847	19.7477
141	rs6480970	A	G	A	G	-0.0049	-0.0054	0.6159	0.6156	0.0095	0.5684	MEGASTROKE.1.AS	0.0009	10	4.28697e-08	54568664	met-a-304	0.004014	29.6339
142	rs6517254	T	C	T	C	-0.0042	0.0142	0.3971	0.3797	0.0095	0.1347	MEGASTROKE.1.AS	0.0009	21	3.11903e-06	36080290	met-a-304	0.00295221	21.7719
143	rs6534667	G	C	G	C	0.0043	-0.0282	0.5814	0.5968	0.0095	0.002978	MEGASTROKE.1.AS	0.0009	4	1.49101e-06	129066488	met-a-304	0.00309402	22.821
144	rs6537156	C	T	C	T	-0.004	0.0007	0.5515	0.5463	0.0091	0.9375	MEGASTROKE.1.AS	0.0009	4	8.09096e-06	139067202	met-a-304	0.00267847	19.7477
145	rs6586235	C	A	C	A	-0.0043	0.0167	0.5402	0.5442	0.0092	0.06894	MEGASTROKE.1.AS	0.0009	21	1.622e-06	43174436	met-a-304	0.00309402	22.821
146	rs6685230	T	C	T	C	-0.0042	-0.0082	0.3976	0.3992	0.0102	0.424	MEGASTROKE.1.AS	0.0009	1	7.78001e-06	168368154	met-a-304	0.00295221	21.7719
147	rs6730726	G	A	G	A	0.004	-0.0034	0.4688	0.4583	0.0092	0.714	MEGASTROKE.1.AS	0.0009	2	7.16704e-06	205154353	met-a-304	0.00267847	19.7477
148	rs6747650	A	G	A	G	-0.0041	-0.0124	0.5825	0.5869	0.0094	0.185	MEGASTROKE.1.AS	0.0009	2	4.36204e-06	3451507	met-a-304	0.00281369	20.7474
149	rs6759991	G	T	G	T	-0.0076	0.0001	0.1377	0.1652	0.0138	0.9926	MEGASTROKE.1.AS	0.0016	2	2.52098e-06	75696816	met-a-304	0.00305826	22.5564
150	rs6819555	G	A	G	A	0.0043	0.0002	0.4138	0.4191	0.0097	0.9803	MEGASTROKE.1.AS	0.0009	4	3.69301e-06	27342170	met-a-304	0.00309402	22.821
151	rs682359	T	G	T	G	0.0044	-0.002	0.5812	0.5935	0.0095	0.8344	MEGASTROKE.1.AS	0.0009	15	6.54003e-07	42426833	met-a-304	0.00323913	23.8947
152	rs6826247	T	C	T	C	0.0048	0.0032	0.5071	0.5116	0.0093	0.7341	MEGASTROKE.1.AS	0.0009	4	8.79691e-08	161635568	met-a-304	0.00385246	28.4367
153	rs688627	C	T	C	T	-0.0042	0.0106	0.4122	0.4119	0.0094	0.2592	MEGASTROKE.1.AS	0.0009	1	3.61501e-06	44048283	met-a-304	0.00295221	21.7719
154	rs6910731	A	G	A	G	0.0041	-0.0037	0.4497	0.4514	0.0093	0.6899	MEGASTROKE.1.AS	0.0009	6	6.67898e-06	23415462	met-a-304	0.00281369	20.7474
155	rs6935961	G	A	G	A	0.0056	0.0073	0.4422	0.4375	0.0092	0.427	MEGASTROKE.1.AS	0.0009	6	3.75301e-10	125636350	met-a-304	0.00523635	38.7055
156	rs699856	C	T	C	T	-0.004	0.0076	0.6339	0.6254	0.0095	0.4235	MEGASTROKE.1.AS	0.0009	1	8.01198e-06	75089136	met-a-304	0.00267847	19.7477
157	rs7006068	T	C	T	C	0.0045	-0.0128	0.6264	0.6181	0.0095	0.1747	MEGASTROKE.1.AS	0.0009	8	4.80098e-07	142656636	met-a-304	0.00338753	24.9932
158	rs7009696	C	T	C	T	-0.0041	-0.0128	0.3757	0.379	0.0094	0.1741	MEGASTROKE.1.AS	0.0009	8	6.16595e-06	72731717	met-a-304	0.00281369	20.7474
159	rs710580	A	C	A	C	-0.005	0.013	0.3566	0.3699	0.0096	0.1772	MEGASTROKE.1.AS	0.0009	3	3.57396e-08	189809163	met-a-304	0.00417882	30.8558
160	rs7109477	G	A	G	A	0.0047	-0.0147	0.5412	0.5465	0.0093	0.113	MEGASTROKE.1.AS	0.0009	11	1.88699e-07	21413780	met-a-304	0.0036942	27.2642
161	rs719564	G	A	G	A	-0.0044	0.0028	0.3899	0.3721	0.0097	0.7759	MEGASTROKE.1.AS	0.0009	2	1.276e-06	242101368	met-a-304	0.00323913	23.8947
162	rs7230740	C	A	C	A	-0.0044	0.0091	0.3345	0.3328	0.0097	0.3501	MEGASTROKE.1.AS	0.0009	18	1.55901e-06	3636288	met-a-304	0.00323913	23.8947
163	rs7246393	G	A	G	A	-0.0043	0.0033	0.4778	0.4708	0.0092	0.7235	MEGASTROKE.1.AS	0.0009	19	1.554e-06	23388805	met-a-304	0.00309402	22.821
164	rs7463805	T	C	T	C	-0.0053	-0.0017	0.5213	0.5218	0.0092	0.8495	MEGASTROKE.1.AS	0.0009	8	4.596e-09	110753672	met-a-304	0.0046929	34.6696
165	rs7505177	T	G	T	G	-0.0043	0.0098	0.4132	0.4183	0.0096	0.3075	MEGASTROKE.1.AS	0.0009	18	5.85895e-06	75220892	met-a-304	0.00309402	22.821
166	rs7584842	C	T	C	T	0.005	0.0132	0.4623	0.4557	0.0095	0.1638	MEGASTROKE.1.AS	0.0009	2	4.15002e-08	11756260	met-a-304	0.00417882	30.8558
167	rs7594598	C	A	C	A	-0.004	-0.0095	0.5743	0.5824	0.01	0.3411	MEGASTROKE.1.AS	0.0009	2	9.49708e-06	31026603	met-a-304	0.00267847	19.7477
168	rs7638383	A	G	A	G	0.0047	-0.0031	0.3984	0.3989	0.0095	0.7417	MEGASTROKE.1.AS	0.0009	3	1.64101e-07	4994341	met-a-304	0.0036942	27.2642
169	rs7810390	G	A	G	A	0.0045	0.014	0.4072	0.3926	0.0093	0.1351	MEGASTROKE.1.AS	0.0009	7	5.611e-07	82662097	met-a-304	0.00338753	24.9932
170	rs7843149	T	C	T	C	-0.0041	-0.0016	0.3896	0.3958	0.0093	0.8623	MEGASTROKE.1.AS	0.0009	8	6.55405e-06	91474961	met-a-304	0.00281369	20.7474
171	rs8006663	G	A	G	A	0.0046	0.0098	0.5444	0.5247	0.0093	0.2898	MEGASTROKE.1.AS	0.0009	14	3.01599e-07	69171003	met-a-304	0.00353923	26.1164
172	rs8021242	T	C	T	C	0.0049	-0.0024	0.5899	0.5888	0.0104	0.8151	MEGASTROKE.1.AS	0.0009	14	5.18299e-08	22398968	met-a-304	0.004014	29.6339
173	rs8046426	T	A	T	A	-0.004	-0.0002	0.6297	0.6162	0.0094	0.9833	MEGASTROKE.1.AS	0.0009	16	8.08202e-06	7232302	met-a-304	0.00267847	19.7477
174	rs8088963	G	A	G	A	-0.0044	-0.0067	0.3613	0.3686	0.0097	0.4921	MEGASTROKE.1.AS	0.0009	18	8.28705e-07	59047314	met-a-304	0.00323913	23.8947
175	rs8094588	C	T	C	T	0.0042	-0.0066	0.3798	0.3693	0.0095	0.4867	MEGASTROKE.1.AS	0.0009	18	2.94802e-06	50098209	met-a-304	0.00295221	21.7719
176	rs8110890	G	T	G	T	-0.0045	-0.0005	0.5259	0.527	0.0092	0.9532	MEGASTROKE.1.AS	0.0009	19	7.50499e-07	19848485	met-a-304	0.00338753	24.9932
177	rs860916	A	G	A	G	-0.0047	-0.0017	0.4232	0.4192	0.0092	0.8566	MEGASTROKE.1.AS	0.0009	18	1.51199e-07	60665539	met-a-304	0.0036942	27.2642
178	rs875184	C	T	C	T	0.0041	0.0081	0.597	0.5967	0.0094	0.3882	MEGASTROKE.1.AS	0.0009	5	5.68905e-06	170124362	met-a-304	0.00281369	20.7474
179	rs875283	G	A	G	A	0.0043	0.0119	0.5104	0.5126	0.0091	0.1923	MEGASTROKE.1.AS	0.0009	19	2.34099e-06	51767485	met-a-304	0.00309402	22.821
180	rs881562	G	T	G	T	-0.0044	0.0018	0.5022	0.4929	0.0096	0.852	MEGASTROKE.1.AS	0.0009	16	1.45101e-06	7760884	met-a-304	0.00323913	23.8947
181	rs893922	G	A	G	A	-0.0042	-0.0026	0.634	0.6359	0.0095	0.7817	MEGASTROKE.1.AS	0.0009	9	3.94503e-06	112060144	met-a-304	0.00295221	21.7719
182	rs915281	T	C	T	C	-0.0041	0.0152	0.5076	0.5113	0.0093	0.1039	MEGASTROKE.1.AS	0.0009	9	4.42303e-06	119967963	met-a-304	0.00281369	20.7474
183	rs928963	A	C	A	C	0.0042	-0.0021	0.3985	0.4039	0.0094	0.8214	MEGASTROKE.1.AS	0.0009	16	3.62201e-06	13616231	met-a-304	0.00295221	21.7719
184	rs9315440	A	G	A	G	0.0048	-0.0001	0.5843	0.572	0.0093	0.9882	MEGASTROKE.1.AS	0.0009	13	6.71197e-08	37293989	met-a-304	0.00385246	28.4367
185	rs9330454	A	G	A	G	-0.0066	0.0002	0.4006	0.4255	0.0105	0.9872	MEGASTROKE.1.AS	0.0015	9	6.04394e-06	92515514	met-a-304	0.00262531	19.3547
186	rs937382	T	C	T	C	-0.0046	0.0057	0.4466	0.441	0.0095	0.5474	MEGASTROKE.1.AS	0.0009	4	2.31201e-07	189971532	met-a-304	0.00353923	26.1164
187	rs938040	C	T	C	T	-0.0074	-0.0281	0.893	0.8814	0.0148	0.05806	MEGASTROKE.1.AS	0.0017	10	9.1241e-06	65738183	met-a-304	0.0025696	18.9429
188	rs9464137	A	C	A	C	0.0041	-0.0058	0.5592	0.5775	0.0092	0.5239	MEGASTROKE.1.AS	0.0009	6	4.44498e-06	54669826	met-a-304	0.00281369	20.7474
189	rs9511152	A	G	A	G	-0.005	0.0044	0.559	0.5735	0.0093	0.6387	MEGASTROKE.1.AS	0.0009	13	2.98497e-08	19596767	met-a-304	0.00417882	30.8558
190	rs9517869	T	C	T	C	-0.0046	0.0019	0.3661	0.3698	0.0095	0.8392	MEGASTROKE.1.AS	0.0009	13	3.457e-07	100398242	met-a-304	0.00353923	26.1164
191	rs9523030	G	T	G	T	-0.0043	0.009	0.3731	0.3706	0.0096	0.3454	MEGASTROKE.1.AS	0.0009	13	5.64703e-06	91262300	met-a-304	0.00309402	22.821
192	rs9541214	C	T	C	T	0.0042	0.002	0.347	0.345	0.0098	0.8367	MEGASTROKE.1.AS	0.0009	13	3.79699e-06	35112824	met-a-304	0.00295221	21.7719
193	rs9543391	T	G	T	G	0.0041	0.0222	0.3993	0.4005	0.0093	0.01633	MEGASTROKE.1.AS	0.0009	13	6.38999e-06	74115140	met-a-304	0.00281369	20.7474
194	rs9610322	A	G	A	G	-0.0043	0.001	0.5195	0.5331	0.0093	0.9102	MEGASTROKE.1.AS	0.0009	22	1.119e-06	35980173	met-a-304	0.00309402	22.821
195	rs9646527	A	T	A	T	0.004	-0.0147	0.3795	0.3606	0.0097	0.1304	MEGASTROKE.1.AS	0.0009	18	9.00202e-06	24749737	met-a-304	0.00267847	19.7477
196	rs9649963	C	T	C	T	-0.0041	0.0051	0.366	0.3713	0.0091	0.5778	MEGASTROKE.1.AS	0.0009	8	5.84104e-06	131697816	met-a-304	0.00281369	20.7474
197	rs972459	C	T	C	T	-0.005	0.0006	0.4213	0.4224	0.009	0.9469	MEGASTROKE.1.AS	0.0009	3	1.96902e-08	191855497	met-a-304	0.00417882	30.8558
198	rs9948912	A	G	A	G	0.004	-0.0012	0.3616	0.3603	0.0095	0.9031	MEGASTROKE.1.AS	0.0009	18	9.579e-06	34853641	met-a-304	0.00267847	19.7477
199	rs9950125	G	A	G	A	0.004	-0.0124	0.5479	0.5634	0.0091	0.1738	MEGASTROKE.1.AS	0.0009	18	7.71507e-06	50548544	met-a-304	0.00267847	19.7477
200	rs9989564	A	G	A	G	-0.0042	0.0083	0.5142	0.5196	0.0092	0.3668	MEGASTROKE.1.AS	0.0009	18	3.095e-06	41305359	met-a-304	0.00295221	21.7719
201	rs1527683	C	T	C	T	-0.0061	-0.0018	0.2	0.2068	0.0115	0.8743	MEGASTROKE.1.AS	0.0013	1	2.168e-06	74822937	met-a-305	0.00298464	22.0118
202	rs16868246	G	C	G	C	-0.0097	-0.0098	0.7887	0.7964	0.0112	0.382	MEGASTROKE.1.AS	0.0013	4	1.77787e-14	9978305	met-a-305	0.00751275	55.6594
203	rs2176664	C	T	C	T	0.0059	-0.0138	0.7154	0.7061	0.0102	0.1747	MEGASTROKE.1.AS	0.0012	17	2.02698e-06	12519871	met-a-305	0.00327592	24.167
204	rs4288369	G	C	G	C	0.0453	-0.125	0.9866	0.9849	0.0503	0.01286	MEGASTROKE.1.AS	0.0102	8	9.30701e-06	78666725	met-a-305	0.0110702	19.7017
205	rs4768741	C	G	C	G	-0.015	0.0199	0.9153	0.9142	0.0165	0.227	MEGASTROKE.1.AS	0.0032	12	3.52403e-06	47070105	met-a-305	0.0123167	21.9477
206	rs715	C	T	C	T	-0.0059	0.0054	0.2865	0.3052	0.0105	0.6045	MEGASTROKE.1.AS	0.0012	2	1.65101e-06	211543055	met-a-305	0.00327592	24.167
207	rs10004285	G	A	G	A	-0.005	0.0089	0.626	0.6098	0.0093	0.3362	MEGASTROKE.1.AS	0.001	4	5.73297e-07	59559715	met-a-306	0.00445315	24.9911
208	rs1003887	T	C	T	C	-0.005	-0.0025	0.651	0.6477	0.0108	0.8193	MEGASTROKE.1.AS	0.001	19	5.73297e-07	17927400	met-a-306	0.00445315	24.9911
209	rs10190188	C	T	C	T	-0.005	-0.0143	0.338	0.356	0.0097	0.1403	MEGASTROKE.1.AS	0.001	2	5.73297e-07	49894154	met-a-306	0.00445315	24.9911
210	rs1025466	C	T	C	T	0.0041	-0.0018	0.5938	0.595	0.0098	0.8503	MEGASTROKE.1.AS	0.0009	5	6.25302e-06	159333536	met-a-306	0.00281522	20.7474
211	rs10258601	A	G	A	G	0.0044	0.0146	0.4382	0.4472	0.0092	0.1111	MEGASTROKE.1.AS	0.0009	7	6.73395e-07	51371109	met-a-306	0.00324089	23.8947
212	rs1038555	T	C	T	C	-0.004	-0.0066	0.4023	0.4195	0.0092	0.4712	MEGASTROKE.1.AS	0.0009	6	7.98804e-06	153671375	met-a-306	0.00267993	19.7477
213	rs1043991	C	T	C	T	-0.0048	0.005	0.3625	0.3668	0.0094	0.5939	MEGASTROKE.1.AS	0.0009	9	8.33297e-08	111892999	met-a-306	0.00385455	28.4367
214	rs10487377	A	G	A	G	0.0046	-0.0166	0.5764	0.5755	0.0092	0.07241	MEGASTROKE.1.AS	0.0009	7	4.091e-07	117460254	met-a-306	0.00354114	26.1163
215	rs10500907	A	G	A	G	0.0042	-0.0015	0.3597	0.3553	0.0095	0.8748	MEGASTROKE.1.AS	0.0009	11	3.54699e-06	21415127	met-a-306	0.00295381	21.7719
216	rs10736117	G	A	G	A	0.004	0.0024	0.3735	0.3749	0.0093	0.796	MEGASTROKE.1.AS	0.0009	10	8.49709e-06	83051527	met-a-306	0.00267993	19.7477
217	rs10763843	G	A	G	A	0.0042	0.0035	0.5717	0.5817	0.0092	0.7022	MEGASTROKE.1.AS	0.0009	10	3.45096e-06	31158591	met-a-306	0.00295381	21.7719
218	rs10763940	G	A	G	A	-0.0048	-0.0117	0.6346	0.6238	0.0094	0.2138	MEGASTROKE.1.AS	0.0009	10	1.17401e-07	33751360	met-a-306	0.00385455	28.4367
219	rs10798580	A	G	A	G	-0.0042	-0.0121	0.4216	0.4236	0.0091	0.1839	MEGASTROKE.1.AS	0.0009	1	3.63999e-06	177864554	met-a-306	0.00295381	21.7719
220	rs10810580	C	T	C	T	-0.0046	0.002	0.4417	0.4369	0.0093	0.8321	MEGASTROKE.1.AS	0.0009	9	3.28201e-07	16629923	met-a-306	0.00354114	26.1163
221	rs10828678	A	G	A	G	0.004	0.0064	0.5105	0.5216	0.0093	0.4917	MEGASTROKE.1.AS	0.0009	10	7.20195e-06	24880712	met-a-306	0.00267993	19.7477
222	rs10887020	T	C	T	C	0.004	-0.0033	0.5133	0.5066	0.0093	0.7261	MEGASTROKE.1.AS	0.0009	10	7.28903e-06	123663288	met-a-306	0.00267993	19.7477
223	rs10911251	C	A	C	A	0.0047	0.0216	0.4241	0.4311	0.0092	0.01912	MEGASTROKE.1.AS	0.0009	1	1.58402e-07	183081194	met-a-306	0.00369621	27.2642
224	rs10923016	G	A	G	A	-0.0053	-0.001	0.3809	0.3949	0.0096	0.9199	MEGASTROKE.1.AS	0.0009	1	2.87998e-09	88516267	met-a-306	0.00469544	34.6696
225	rs10937762	G	A	G	A	-0.0044	-0.0038	0.4326	0.4316	0.0091	0.6735	MEGASTROKE.1.AS	0.0009	4	1.52799e-06	6918679	met-a-306	0.00324089	23.8947
226	rs10954411	T	A	T	A	-0.0043	0.0017	0.6228	0.6316	0.0095	0.8619	MEGASTROKE.1.AS	0.0009	7	1.80901e-06	132841506	met-a-306	0.0030957	22.8209
227	rs10973683	C	A	C	A	0.0041	-0.0058	0.5998	0.5985	0.0094	0.5341	MEGASTROKE.1.AS	0.0009	9	6.54094e-06	38151268	met-a-306	0.00281522	20.7474
228	rs11007082	T	G	T	G	0.0043	-0.0087	0.3779	0.3577	0.0101	0.3871	MEGASTROKE.1.AS	0.0009	10	1.842e-06	19090565	met-a-306	0.0030957	22.8209
229	rs1104999	T	C	T	C	0.0041	-0.012	0.4822	0.4753	0.0098	0.2214	MEGASTROKE.1.AS	0.0009	9	3.51002e-06	119981095	met-a-306	0.00281522	20.7474
230	rs11117808	A	C	A	C	0.004	0.0043	0.4457	0.457	0.0092	0.6373	MEGASTROKE.1.AS	0.0009	1	8.39808e-06	217396792	met-a-306	0.00267993	19.7477
231	rs11124743	G	A	G	A	-0.0043	0.0114	0.3646	0.3656	0.01	0.2543	MEGASTROKE.1.AS	0.0009	2	1.90999e-06	40725639	met-a-306	0.0030957	22.8209
232	rs11144511	T	C	T	C	-0.0042	-0.0158	0.4497	0.4728	0.0096	0.1011	MEGASTROKE.1.AS	0.0009	9	8.41705e-06	78218231	met-a-306	0.00295381	21.7719
233	rs11183620	G	A	G	A	-0.0041	-0.005	0.5324	0.5397	0.0092	0.5848	MEGASTROKE.1.AS	0.0009	12	4.68101e-06	47212370	met-a-306	0.00281522	20.7474
234	rs11203041	G	A	G	A	0.0043	-0.0003	0.5542	0.544	0.0093	0.9707	MEGASTROKE.1.AS	0.0009	10	1.95299e-06	90988886	met-a-306	0.0030957	22.8209
235	rs11578928	A	C	A	C	0.0041	0.0092	0.4246	0.4347	0.0095	0.3323	MEGASTROKE.1.AS	0.0009	1	4.74799e-06	84926750	met-a-306	0.00281522	20.7474
236	rs11657125	C	T	C	T	-0.0041	0.0077	0.4396	0.4355	0.0092	0.4035	MEGASTROKE.1.AS	0.0009	17	5.71005e-06	66767551	met-a-306	0.00281522	20.7474
237	rs11868948	A	G	A	G	-0.0042	0.0041	0.6435	0.6281	0.0095	0.6694	MEGASTROKE.1.AS	0.0009	17	4.62796e-06	10214042	met-a-306	0.00295381	21.7719
238	rs11952637	A	G	A	G	0.0043	0.0057	0.4212	0.4107	0.0092	0.5371	MEGASTROKE.1.AS	0.0009	5	4.31301e-06	108490168	met-a-306	0.0030957	22.8209
239	rs11988092	C	T	C	T	0.0046	-0.0044	0.3815	0.3757	0.0095	0.6409	MEGASTROKE.1.AS	0.0009	8	3.287e-07	85654878	met-a-306	0.00354114	26.1163
240	rs11999261	A	T	A	T	-0.0087	-0.0025	0.0943	0.094	0.0158	0.8738	MEGASTROKE.1.AS	0.0017	9	6.55904e-07	107764475	met-a-306	0.00355017	26.1832
241	rs12047618	T	G	T	G	0.0046	0.0105	0.3271	0.3137	0.0098	0.2866	MEGASTROKE.1.AS	0.0009	1	4.25001e-07	203084008	met-a-306	0.00354114	26.1163
242	rs12196614	T	A	T	A	-0.0107	-0.0136	0.0614	0.087	0.017	0.4257	MEGASTROKE.1.AS	0.0024	6	6.418e-06	50050935	met-a-306	0.00269666	19.8713
243	rs12344504	T	C	T	C	-0.004	0.0027	0.5957	0.5919	0.0094	0.777	MEGASTROKE.1.AS	0.0009	9	6.70394e-06	19848467	met-a-306	0.00267993	19.7477
244	rs12498703	G	A	G	A	0.0042	0.0147	0.4002	0.4098	0.0095	0.1207	MEGASTROKE.1.AS	0.0009	4	2.86003e-06	155854976	met-a-306	0.00295381	21.7719
245	rs12517096	G	A	G	A	-0.0041	-0.0138	0.578	0.5735	0.0092	0.1342	MEGASTROKE.1.AS	0.0009	5	8.40601e-06	119624944	met-a-306	0.00281522	20.7474
246	rs12612007	A	G	A	G	0.0044	-0.0029	0.3461	0.3453	0.0096	0.7607	MEGASTROKE.1.AS	0.0009	2	1.20199e-06	107870934	met-a-306	0.00324089	23.8947
247	rs1278312	C	T	C	T	0.0042	-0.0084	0.5992	0.5887	0.0095	0.375	MEGASTROKE.1.AS	0.0009	10	2.86702e-06	127814203	met-a-306	0.00295381	21.7719
248	rs1292666	C	T	C	T	-0.0045	-0.0086	0.5333	0.5471	0.0097	0.3719	MEGASTROKE.1.AS	0.0009	1	6.44095e-07	10908412	met-a-306	0.00338937	24.9932
249	rs13130810	T	C	T	C	0.004	-0.0161	0.4401	0.443	0.0092	0.07883	MEGASTROKE.1.AS	0.0009	4	7.79094e-06	177147696	met-a-306	0.00267993	19.7477
250	rs13147572	G	A	G	A	0.0047	0.0076	0.4191	0.4232	0.0092	0.4097	MEGASTROKE.1.AS	0.0009	4	1.98999e-07	18293144	met-a-306	0.00369621	27.2642
251	rs13165077	A	G	A	G	0.0041	0.0014	0.3821	0.38	0.0094	0.8818	MEGASTROKE.1.AS	0.0009	5	8.98297e-06	120806354	met-a-306	0.00281522	20.7474
252	rs1334318	G	A	G	A	-0.0044	0.0028	0.6428	0.6384	0.0095	0.7672	MEGASTROKE.1.AS	0.0009	6	1.008e-06	97079610	met-a-306	0.00324089	23.8947
253	rs1360820	A	G	A	G	-0.0042	0.0108	0.4963	0.4993	0.0091	0.2334	MEGASTROKE.1.AS	0.0009	13	2.15402e-06	93554207	met-a-306	0.00295381	21.7719
254	rs1368532	T	C	T	C	-0.004	-0.0054	0.3842	0.3896	0.0094	0.5659	MEGASTROKE.1.AS	0.0009	10	8.85503e-06	127280375	met-a-306	0.00267993	19.7477
255	rs1428203	G	T	G	T	-0.0045	-0.0079	0.5883	0.5898	0.0095	0.407	MEGASTROKE.1.AS	0.0009	5	5.51303e-07	24164613	met-a-306	0.00338937	24.9932
256	rs1440581	C	T	C	T	0.0081	0.014	0.5408	0.5269	0.0095	0.1406	MEGASTROKE.1.AS	0.0009	4	1.44112e-19	89226422	met-a-306	0.0108988	80.978
257	rs1463301	T	C	T	C	-0.0049	-0.0156	0.5742	0.5677	0.0098	0.1115	MEGASTROKE.1.AS	0.0009	12	7.49307e-08	61929312	met-a-306	0.00401618	29.6339
258	rs1519309	T	C	T	C	-0.0043	-0.0076	0.6543	0.6495	0.0098	0.4416	MEGASTROKE.1.AS	0.0009	4	1.87301e-06	187015089	met-a-306	0.0030957	22.8209
259	rs1541245	T	C	T	C	-0.0048	0.0085	0.5318	0.532	0.0091	0.3467	MEGASTROKE.1.AS	0.0009	1	7.98804e-08	164950128	met-a-306	0.00385455	28.4367
260	rs1558789	A	C	A	C	0.0045	0.0034	0.51	0.5131	0.0091	0.7052	MEGASTROKE.1.AS	0.0009	12	3.52298e-07	15168791	met-a-306	0.00338937	24.9932
261	rs1564480	G	A	G	A	-0.0045	0.0036	0.5235	0.5276	0.0092	0.6984	MEGASTROKE.1.AS	0.0009	8	6.68098e-07	21402658	met-a-306	0.00338937	24.9932
262	rs1654495	C	A	C	A	-0.0048	0.0088	0.4291	0.4448	0.0098	0.3655	MEGASTROKE.1.AS	0.0009	19	1.036e-07	55501579	met-a-306	0.00385455	28.4367
263	rs167648	C	A	C	A	0.0041	-0.0085	0.5561	0.5428	0.0094	0.3673	MEGASTROKE.1.AS	0.0009	2	4.51502e-06	211878255	met-a-306	0.00281522	20.7474
264	rs1677193	C	A	C	A	0.0044	0.003	0.3878	0.3922	0.0094	0.7478	MEGASTROKE.1.AS	0.0009	12	1.24601e-06	31756155	met-a-306	0.00324089	23.8947
265	rs1705832	C	T	C	T	-0.0043	0.008	0.605	0.61	0.0096	0.403	MEGASTROKE.1.AS	0.0009	3	1.89802e-06	3201432	met-a-306	0.0030957	22.8209
266	rs17107974	T	C	T	C	-0.0082	0.0054	0.1068	0.1244	0.0143	0.7069	MEGASTROKE.1.AS	0.0017	14	1.49599e-06	22055136	met-a-306	0.00315508	23.2601
267	rs17173197	T	C	T	C	-0.0044	0.0048	0.3872	0.3879	0.0094	0.612	MEGASTROKE.1.AS	0.0009	7	2.464e-06	151268920	met-a-306	0.00324089	23.8947
268	rs1733198	G	A	G	A	-0.0049	0.0182	0.3692	0.3831	0.0094	0.05379	MEGASTROKE.1.AS	0.0009	3	7.61693e-08	103602058	met-a-306	0.00401618	29.6339
269	rs174476	T	C	T	C	-0.0042	0.0004	0.4174	0.4217	0.0097	0.9662	MEGASTROKE.1.AS	0.0009	11	5.70296e-06	61674118	met-a-306	0.00295381	21.7719
270	rs1795964	G	A	G	A	0.0044	0.0055	0.5909	0.5799	0.0096	0.5686	MEGASTROKE.1.AS	0.0009	12	1.97802e-06	122267117	met-a-306	0.00324089	23.8947
271	rs1818106	A	C	A	C	0.005	0.0111	0.501	0.4959	0.0095	0.241	MEGASTROKE.1.AS	0.001	11	5.73297e-07	103913376	met-a-306	0.00445315	24.9911
272	rs1822834	C	G	C	G	0.0108	0.01	0.0629	0.0681	0.0194	0.6083	MEGASTROKE.1.AS	0.0024	15	6.59402e-06	58635927	met-a-306	0.00274716	20.2445
273	rs1862710	A	G	A	G	0.0047	0.0041	0.5489	0.5658	0.0093	0.6593	MEGASTROKE.1.AS	0.0009	1	1.17401e-07	15844057	met-a-306	0.00369621	27.2642
274	rs1872800	A	T	A	T	-0.004	-0.0063	0.6438	0.6437	0.0095	0.5089	MEGASTROKE.1.AS	0.0009	8	8.24708e-06	32108495	met-a-306	0.00267993	19.7477
275	rs1884639	C	T	C	T	-0.0047	-0.0118	0.6135	0.6235	0.0097	0.2255	MEGASTROKE.1.AS	0.0009	20	2.31601e-07	719854	met-a-306	0.00369621	27.2642
276	rs1931001	G	T	G	T	0.0043	-0.0025	0.6497	0.6666	0.0098	0.7956	MEGASTROKE.1.AS	0.0009	6	1.622e-06	132287936	met-a-306	0.0030957	22.8209
277	rs1952935	C	A	C	A	0.0048	-0.0009	0.4194	0.4341	0.0088	0.917	MEGASTROKE.1.AS	0.0009	14	1.06901e-07	40859517	met-a-306	0.00385455	28.4367
278	rs1971105	T	G	T	G	-0.0041	0.0031	0.4305	0.437	0.0092	0.7328	MEGASTROKE.1.AS	0.0009	2	6.27307e-06	55055307	met-a-306	0.00281522	20.7474
279	rs1999120	A	G	A	G	-0.0041	-0.0136	0.5692	0.5593	0.0094	0.1467	MEGASTROKE.1.AS	0.0009	6	4.03896e-06	158900185	met-a-306	0.00281522	20.7474
280	rs2057435	G	A	G	A	-0.0041	0.0083	0.465	0.4622	0.0092	0.3686	MEGASTROKE.1.AS	0.0009	10	7.94493e-06	77674635	met-a-306	0.00281522	20.7474
281	rs2060490	C	T	C	T	0.0044	0.0204	0.526	0.5244	0.009	0.0233	MEGASTROKE.1.AS	0.0009	2	9.1029e-07	178861177	met-a-306	0.00324089	23.8947
282	rs2146498	A	G	A	G	0.004	-0.0008	0.5787	0.5651	0.0092	0.9293	MEGASTROKE.1.AS	0.0009	14	8.041e-06	93072269	met-a-306	0.00267993	19.7477
283	rs2273875	C	G	C	G	0.0043	-0.007	0.37	0.3696	0.0094	0.4562	MEGASTROKE.1.AS	0.0009	1	1.821e-06	234573357	met-a-306	0.0030957	22.8209
284	rs2285137	C	T	C	T	0.0108	0.0076	0.0564	0.0599	0.0199	0.7028	MEGASTROKE.1.AS	0.0024	22	5.35106e-06	42980678	met-a-306	0.00274716	20.2445
285	rs2302423	A	G	A	G	0.0042	-0.0045	0.55	0.5288	0.0091	0.6192	MEGASTROKE.1.AS	0.0009	11	2.81799e-06	22868937	met-a-306	0.00295381	21.7719
286	rs2357713	G	T	G	T	0.0042	0.0028	0.553	0.5368	0.0092	0.7594	MEGASTROKE.1.AS	0.0009	7	2.99902e-06	13657472	met-a-306	0.00295381	21.7719
287	rs2373642	A	G	A	G	-0.0536	0.0171	0.0138	0.0314	0.04	0.6694	MEGASTROKE.1.AS	0.0117	7	4.72204e-06	149680189	met-a-306	0.0117709	20.9635
288	rs242082	T	C	T	C	0.0048	-0.0109	0.3867	0.4051	0.0095	0.2497	MEGASTROKE.1.AS	0.0009	22	1.38299e-07	33224439	met-a-306	0.00385455	28.4367
289	rs2454043	A	C	A	C	-0.0047	0.0018	0.588	0.6007	0.0094	0.844	MEGASTROKE.1.AS	0.0009	8	1.852e-07	104070255	met-a-306	0.00369621	27.2642
290	rs2465250	C	A	C	A	-0.0048	-0.0052	0.4497	0.4647	0.009	0.5639	MEGASTROKE.1.AS	0.0009	4	7.76104e-08	169357067	met-a-306	0.00385455	28.4367
291	rs2471650	T	C	T	C	-0.0048	-0.0056	0.5252	0.5229	0.0092	0.5399	MEGASTROKE.1.AS	0.0009	12	1.16001e-07	75578076	met-a-306	0.00385455	28.4367
292	rs2478832	T	C	T	C	-0.0041	0.0095	0.3996	0.4043	0.0093	0.3074	MEGASTROKE.1.AS	0.0009	10	8.046e-06	30346833	met-a-306	0.00281522	20.7474
293	rs248065	G	A	G	A	0.0048	0.0195	0.4919	0.4916	0.0091	0.03165	MEGASTROKE.1.AS	0.0009	5	1.12699e-07	126500873	met-a-306	0.00385455	28.4367
294	rs2513896	A	G	A	G	0.0042	0.0054	0.3526	0.3633	0.0098	0.5795	MEGASTROKE.1.AS	0.001	8	9.64806e-06	103769678	met-a-306	0.00239393	17.6352
295	rs2624695	C	T	C	T	0.004	-0.0088	0.4898	0.5104	0.0094	0.3485	MEGASTROKE.1.AS	0.0009	10	8.94108e-06	44549767	met-a-306	0.00267993	19.7477
296	rs2667698	C	A	C	A	-0.0041	0.0002	0.6319	0.6264	0.0095	0.9799	MEGASTROKE.1.AS	0.0009	3	7.07099e-06	189857444	met-a-306	0.00281522	20.7474
297	rs2713737	A	G	A	G	-0.006	-0.0112	0.44	0.4565	0.0091	0.2169	MEGASTROKE.1.AS	0.001	3	1.97301e-09	100767398	met-a-306	0.0064	35.9871
298	rs2722276	A	G	A	G	0.0048	0.0062	0.523	0.5288	0.0091	0.4971	MEGASTROKE.1.AS	0.0009	7	8.70202e-08	37989178	met-a-306	0.00385455	28.4367
299	rs2819322	C	T	C	T	0.0043	-0.0118	0.5411	0.5465	0.0092	0.1969	MEGASTROKE.1.AS	0.0009	1	1.789e-06	162281028	met-a-306	0.0030957	22.8209
300	rs2834578	T	C	T	C	0.0045	-0.0138	0.3986	0.407	0.0094	0.1408	MEGASTROKE.1.AS	0.0009	21	7.24002e-07	36059609	met-a-306	0.00338937	24.9932
301	rs2834803	G	A	G	A	-0.004	0.0169	0.4293	0.4349	0.0093	0.06803	MEGASTROKE.1.AS	0.0009	21	8.13392e-06	36518018	met-a-306	0.00267993	19.7477
302	rs2898645	C	T	C	T	0.005	0.0225	0.455	0.453	0.0093	0.0158	MEGASTROKE.1.AS	0.001	17	5.73297e-07	75332699	met-a-306	0.00445315	24.9911
303	rs2933284	C	T	C	T	-0.0042	0.008	0.6102	0.597	0.0093	0.392	MEGASTROKE.1.AS	0.0009	3	2.86003e-06	11021945	met-a-306	0.00295381	21.7719
304	rs3102519	A	G	A	G	0.0048	-0.0167	0.375	0.3792	0.0094	0.07649	MEGASTROKE.1.AS	0.0009	8	7.82997e-08	96791410	met-a-306	0.00385455	28.4367
305	rs3775574	A	G	A	G	-0.0044	0.0027	0.6047	0.6139	0.0094	0.7773	MEGASTROKE.1.AS	0.0009	4	3.133e-06	185370066	met-a-306	0.00324089	23.8947
306	rs37959	T	C	T	C	0.0044	-0.0106	0.3912	0.3963	0.0099	0.2805	MEGASTROKE.1.AS	0.0009	7	1.70801e-06	8002389	met-a-306	0.00324089	23.8947
307	rs3802644	T	A	T	A	0.0042	-0.0087	0.5994	0.5819	0.009	0.3339	MEGASTROKE.1.AS	0.0009	10	2.94097e-06	80782924	met-a-306	0.00295381	21.7719
308	rs3802681	C	T	C	T	-0.0045	-0.0115	0.3856	0.392	0.0093	0.2141	MEGASTROKE.1.AS	0.0009	10	5.43701e-07	104114328	met-a-306	0.00338937	24.9932
309	rs390836	T	A	T	A	-0.0045	-0.0103	0.585	0.5884	0.0093	0.2716	MEGASTROKE.1.AS	0.0009	20	8.05898e-07	15057002	met-a-306	0.00338937	24.9932
310	rs3924223	A	G	A	G	-0.0041	0.0105	0.549	0.5461	0.0091	0.2515	MEGASTROKE.1.AS	0.0009	1	6.18201e-06	222079194	met-a-306	0.00281522	20.7474
311	rs4074961	T	C	T	C	-0.0044	0.0018	0.4317	0.4388	0.0092	0.8458	MEGASTROKE.1.AS	0.001	1	4.22795e-06	38092723	met-a-306	0.00262674	19.3547
312	rs4077470	C	T	C	T	0.0045	-0.0149	0.4597	0.4569	0.0092	0.103	MEGASTROKE.1.AS	0.0009	12	4.64601e-07	5596812	met-a-306	0.00338937	24.9932
313	rs4148593	G	A	G	A	-0.005	-0.0071	0.376	0.3754	0.0094	0.4486	MEGASTROKE.1.AS	0.001	3	5.73297e-07	183649870	met-a-306	0.00445315	24.9911
314	rs417144	T	C	T	C	0.0046	0.0035	0.3507	0.3613	0.0096	0.7131	MEGASTROKE.1.AS	0.0009	2	2.56502e-07	79251847	met-a-306	0.00354114	26.1163
315	rs4276770	A	G	A	G	-0.0041	-0.0055	0.3999	0.4023	0.0094	0.5539	MEGASTROKE.1.AS	0.0009	9	5.11305e-06	25256654	met-a-306	0.00281522	20.7474
316	rs4499783	C	T	C	T	0.004	-0.0014	0.4042	0.4014	0.0085	0.8687	MEGASTROKE.1.AS	0.0009	5	7.58193e-06	65967123	met-a-306	0.00267993	19.7477
317	rs4531478	G	A	G	A	-0.0041	-0.0061	0.5287	0.5493	0.0093	0.5134	MEGASTROKE.1.AS	0.0009	11	4.45102e-06	68482489	met-a-306	0.00281522	20.7474
318	rs4681618	G	A	G	A	0.0042	-0.0064	0.4207	0.4224	0.0092	0.4858	MEGASTROKE.1.AS	0.0009	3	3.14898e-06	150146026	met-a-306	0.00295381	21.7719
319	rs4726308	T	G	T	G	-0.0042	-0.0103	0.3944	0.3898	0.0105	0.3304	MEGASTROKE.1.AS	0.0009	7	3.34603e-06	153290520	met-a-306	0.00295381	21.7719
320	rs4741887	A	G	A	G	-0.0047	0.0156	0.4584	0.4677	0.0091	0.08742	MEGASTROKE.1.AS	0.0009	9	1.68e-07	4079470	met-a-306	0.00369621	27.2642
321	rs4758270	G	A	G	A	0.0048	0.011	0.3517	0.3512	0.0095	0.2492	MEGASTROKE.1.AS	0.0009	11	2.01298e-07	8042616	met-a-306	0.00385455	28.4367
322	rs4767788	A	G	A	G	0.0047	0.0063	0.4189	0.4187	0.0095	0.5069	MEGASTROKE.1.AS	0.0009	12	5.73799e-07	119574210	met-a-306	0.00369621	27.2642
323	rs477992	G	A	G	A	0.0047	0.0228	0.6772	0.684	0.01	0.02265	MEGASTROKE.1.AS	0.0009	1	1.99899e-07	120257576	met-a-306	0.00369621	27.2642
324	rs4795552	A	G	A	G	-0.0047	-0.0209	0.3894	0.3898	0.0095	0.02811	MEGASTROKE.1.AS	0.0009	17	1.54501e-07	25613381	met-a-306	0.00369621	27.2642
325	rs481781	C	T	C	T	-0.0044	0.0015	0.4591	0.4809	0.0094	0.8725	MEGASTROKE.1.AS	0.0009	3	9.14408e-07	169940045	met-a-306	0.00324089	23.8947
326	rs4851946	G	A	G	A	-0.0042	0.0097	0.4294	0.4291	0.0092	0.2899	MEGASTROKE.1.AS	0.0009	2	2.19498e-06	106839924	met-a-306	0.00295381	21.7719
327	rs4875397	A	G	A	G	-0.0042	-0.0047	0.5599	0.5718	0.0097	0.6276	MEGASTROKE.1.AS	0.0009	8	3.03697e-06	4700011	met-a-306	0.00295381	21.7719
328	rs4889294	C	T	C	T	0.0041	-0.0018	0.4551	0.4608	0.0095	0.8487	MEGASTROKE.1.AS	0.0009	16	3.64603e-06	81303759	met-a-306	0.00281522	20.7474
329	rs4920094	A	G	A	G	0.004	-0.0235	0.3912	0.3877	0.0095	0.01308	MEGASTROKE.1.AS	0.0009	21	7.17893e-06	43786333	met-a-306	0.00267993	19.7477
330	rs4921412	G	C	G	C	0.0042	-0.0116	0.6136	0.6071	0.0093	0.2101	MEGASTROKE.1.AS	0.0009	5	2.78099e-06	161158782	met-a-306	0.00295381	21.7719
331	rs4935115	A	G	A	G	0.0045	0.0051	0.529	0.5414	0.0092	0.5769	MEGASTROKE.1.AS	0.0009	10	5.754e-07	56396781	met-a-306	0.00338937	24.9932
332	rs4968791	A	G	A	G	-0.0043	0.0192	0.5344	0.5325	0.0092	0.03775	MEGASTROKE.1.AS	0.0009	17	1.47601e-06	67402795	met-a-306	0.0030957	22.8209
333	rs6003916	C	T	C	T	-0.0087	0.022	0.1034	0.1068	0.015	0.1416	MEGASTROKE.1.AS	0.0018	22	1.05701e-06	24186823	met-a-306	0.00316788	23.3548
334	rs606798	G	T	G	T	-0.004	0.0044	0.6278	0.6227	0.0096	0.6509	MEGASTROKE.1.AS	0.0009	18	9.90102e-06	34905440	met-a-306	0.00267993	19.7477
335	rs6103894	G	T	G	T	0.0043	0.0046	0.4061	0.3836	0.0096	0.6302	MEGASTROKE.1.AS	0.0009	20	2.70502e-06	43480679	met-a-306	0.0030957	22.8209
336	rs618001	T	C	T	C	0.0041	0.0085	0.5857	0.5904	0.0094	0.3691	MEGASTROKE.1.AS	0.0009	11	4.176e-06	85756362	met-a-306	0.00281522	20.7474
337	rs623111	A	C	A	C	0.0041	-0.0042	0.3678	0.374	0.0095	0.6574	MEGASTROKE.1.AS	0.0009	1	6.37602e-06	191393679	met-a-306	0.00281522	20.7474
338	rs631750	C	T	C	T	-0.0041	-0.0067	0.6456	0.6552	0.0099	0.5017	MEGASTROKE.1.AS	0.0009	12	7.50602e-06	4075855	met-a-306	0.00281522	20.7474
339	rs637828	C	A	C	A	-0.0041	0.0138	0.4576	0.4488	0.0092	0.1331	MEGASTROKE.1.AS	0.0009	18	5.81206e-06	60153289	met-a-306	0.00281522	20.7474
340	rs6470194	G	A	G	A	-0.005	0.0214	0.594	0.5887	0.011	0.05294	MEGASTROKE.1.AS	0.001	8	5.73297e-07	124863492	met-a-306	0.00445315	24.9911
341	rs6475359	A	G	A	G	-0.0046	0.0266	0.4127	0.4395	0.0094	0.004807	MEGASTROKE.1.AS	0.0009	9	3.57298e-07	1975279	met-a-306	0.00354114	26.1163
342	rs6518309	A	C	A	C	0.0043	0.0221	0.6195	0.6261	0.0095	0.02036	MEGASTROKE.1.AS	0.0009	21	1.78e-06	45047992	met-a-306	0.0030957	22.8209
343	rs6543342	C	T	C	T	-0.004	0.0014	0.6222	0.6292	0.0093	0.882	MEGASTROKE.1.AS	0.0009	2	8.56091e-06	106462256	met-a-306	0.00267993	19.7477
344	rs6562776	G	A	G	A	0.0043	0.0228	0.3884	0.3901	0.0093	0.01485	MEGASTROKE.1.AS	0.0009	13	1.64502e-06	74196887	met-a-306	0.0030957	22.8209
345	rs6588636	C	T	C	T	0.004	0.0123	0.389	0.3979	0.0093	0.1856	MEGASTROKE.1.AS	0.0009	1	9.93505e-06	56946799	met-a-306	0.00267993	19.7477
346	rs6735596	C	A	C	A	0.0052	-0.0019	0.3733	0.3853	0.0089	0.8297	MEGASTROKE.1.AS	0.0009	2	1.153e-08	228093883	met-a-306	0.00452072	33.3736
347	rs6737109	C	T	C	T	-0.0051	-0.0203	0.4239	0.4088	0.0094	0.03069	MEGASTROKE.1.AS	0.0009	2	1.45399e-08	23179531	met-a-306	0.00434927	32.1024
348	rs679563	A	G	A	G	-0.0045	0.0113	0.4837	0.4837	0.0092	0.2225	MEGASTROKE.1.AS	0.0009	1	7.12804e-07	7971078	met-a-306	0.00338937	24.9932
349	rs6820011	T	G	T	G	-0.0051	-0.0001	0.5152	0.5152	0.0092	0.9948	MEGASTROKE.1.AS	0.0009	4	1.18201e-08	167390955	met-a-306	0.00434927	32.1024
350	rs6820313	T	G	T	G	0.0049	-0.0039	0.5169	0.5314	0.0092	0.6699	MEGASTROKE.1.AS	0.0009	4	4.65104e-08	140134659	met-a-306	0.00401618	29.6339
351	rs6822279	C	A	C	A	0.0041	-0.0019	0.6031	0.5924	0.0095	0.84	MEGASTROKE.1.AS	0.0009	4	4.78795e-06	99745705	met-a-306	0.00281522	20.7474
352	rs682359	T	G	T	G	0.004	-0.002	0.5813	0.5935	0.0095	0.8344	MEGASTROKE.1.AS	0.0009	15	6.34205e-06	42426833	met-a-306	0.00267993	19.7477
353	rs6833720	A	G	A	G	-0.0046	-0.0138	0.4766	0.491	0.0091	0.1309	MEGASTROKE.1.AS	0.0009	4	2.21901e-07	19924591	met-a-306	0.00354114	26.1163
354	rs697311	A	G	A	G	0.0041	-0.0058	0.3792	0.3759	0.0096	0.5493	MEGASTROKE.1.AS	0.0009	11	4.581e-06	29675343	met-a-306	0.00281522	20.7474
355	rs6982408	G	T	G	T	0.0042	0.0092	0.5565	0.5559	0.0091	0.3134	MEGASTROKE.1.AS	0.0009	8	2.32199e-06	60673486	met-a-306	0.00295381	21.7719
356	rs699856	C	T	C	T	-0.004	0.0076	0.6339	0.6254	0.0095	0.4235	MEGASTROKE.1.AS	0.0009	1	7.44903e-06	75089136	met-a-306	0.00267993	19.7477
357	rs7073430	A	C	A	C	0.004	0.0011	0.4008	0.4048	0.0093	0.9023	MEGASTROKE.1.AS	0.0009	10	9.94604e-06	64454881	met-a-306	0.00267993	19.7477
358	rs7121554	T	C	T	C	-0.007	-0.0002	0.2573	0.2597	0.0104	0.9878	MEGASTROKE.1.AS	0.0016	11	6.30899e-06	112048051	met-a-306	0.00259705	19.1354
359	rs7137008	G	A	G	A	-0.0046	0.0156	0.5532	0.5535	0.0093	0.09299	MEGASTROKE.1.AS	0.0009	12	2.601e-07	96159905	met-a-306	0.00354114	26.1163
360	rs720293	A	G	A	G	0.0043	0.0054	0.4312	0.4189	0.0094	0.5637	MEGASTROKE.1.AS	0.0009	11	2.52802e-06	43036313	met-a-306	0.0030957	22.8209
361	rs720625	A	G	A	G	-0.0046	-0.0085	0.6267	0.6233	0.0102	0.404	MEGASTROKE.1.AS	0.0009	3	4.655e-07	45810094	met-a-306	0.00354114	26.1163
362	rs720816	A	G	A	G	0.004	0.0245	0.5425	0.5282	0.0093	0.008336	MEGASTROKE.1.AS	0.0009	7	7.76408e-06	41775748	met-a-306	0.00267993	19.7477
363	rs7301176	T	C	T	C	0.0043	-0.0001	0.4603	0.4743	0.0094	0.9952	MEGASTROKE.1.AS	0.0009	12	1.86102e-06	48790991	met-a-306	0.0030957	22.8209
364	rs7329192	T	C	T	C	-0.0042	0.0061	0.5277	0.5274	0.0092	0.507	MEGASTROKE.1.AS	0.0009	13	3.16497e-06	85068774	met-a-306	0.00295381	21.7719
365	rs7366464	T	C	T	C	-0.0075	0.0024	0.1258	0.1341	0.0139	0.8629	MEGASTROKE.1.AS	0.0017	1	7.78305e-06	232359758	met-a-306	0.00264077	19.4584
366	rs7513382	T	G	T	G	-0.004	0.0201	0.5171	0.5134	0.0092	0.02785	MEGASTROKE.1.AS	0.0009	1	7.05196e-06	160372109	met-a-306	0.00267993	19.7477
367	rs757378	A	T	A	T	-0.0042	-0.0016	0.6095	0.6108	0.0096	0.8636	MEGASTROKE.1.AS	0.0009	17	3.565e-06	29722619	met-a-306	0.00295381	21.7719
368	rs7574695	T	C	T	C	-0.0041	-0.0037	0.4769	0.4782	0.0099	0.7046	MEGASTROKE.1.AS	0.0009	2	5.96705e-06	33953186	met-a-306	0.00281522	20.7474
369	rs7584322	C	A	C	A	0.0048	-0.0219	0.5258	0.5331	0.0093	0.01805	MEGASTROKE.1.AS	0.0009	2	7.03299e-08	71140960	met-a-306	0.00385455	28.4367
370	rs7584842	C	T	C	T	0.0051	0.0132	0.4621	0.4557	0.0095	0.1638	MEGASTROKE.1.AS	0.0009	2	1.892e-08	11756260	met-a-306	0.00434927	32.1024
371	rs759456	G	T	G	T	-0.0042	-0.0102	0.3737	0.3809	0.0098	0.2992	MEGASTROKE.1.AS	0.0009	2	3.73302e-06	65194302	met-a-306	0.00295381	21.7719
372	rs7622687	A	G	A	G	-0.0041	0.0052	0.4032	0.4141	0.0097	0.5948	MEGASTROKE.1.AS	0.0009	3	5.21195e-06	58168406	met-a-306	0.00281522	20.7474
373	rs7625991	A	C	A	C	-0.0042	0.0044	0.345	0.3585	0.0098	0.6569	MEGASTROKE.1.AS	0.0009	3	5.89698e-06	44136424	met-a-306	0.00295381	21.7719
374	rs7647029	A	G	A	G	0.0053	0.0132	0.6479	0.6507	0.0096	0.1658	MEGASTROKE.1.AS	0.0009	3	1.02101e-08	131726722	met-a-306	0.00469544	34.6696
375	rs7669967	G	A	G	A	-0.004	0.0007	0.3833	0.3921	0.01	0.9434	MEGASTROKE.1.AS	0.0009	4	6.827e-06	156049070	met-a-306	0.00267993	19.7477
376	rs7685009	G	A	G	A	0.0045	0.004	0.3418	0.3424	0.0097	0.6788	MEGASTROKE.1.AS	0.0009	4	6.43695e-07	90480831	met-a-306	0.00338937	24.9932
377	rs7689825	T	C	T	C	0.0046	-0.0083	0.643	0.6324	0.0094	0.3763	MEGASTROKE.1.AS	0.0009	4	3.97e-07	101324700	met-a-306	0.00354114	26.1163
378	rs769630	T	C	T	C	0.0041	0.0269	0.6016	0.5878	0.0095	0.004616	MEGASTROKE.1.AS	0.0009	3	5.06396e-06	3822559	met-a-306	0.00281522	20.7474
379	rs7738860	T	C	T	C	-0.0044	-0.0217	0.4518	0.4566	0.0094	0.02134	MEGASTROKE.1.AS	0.0009	6	1.31199e-06	155805281	met-a-306	0.00324089	23.8947
380	rs7740614	A	G	A	G	-0.0049	-0.0085	0.4838	0.4884	0.0094	0.3657	MEGASTROKE.1.AS	0.0009	6	4.74602e-08	45545851	met-a-306	0.00401618	29.6339
381	rs7795093	A	G	A	G	-0.0044	-0.0133	0.3813	0.3783	0.0084	0.1141	MEGASTROKE.1.AS	0.0009	7	1.47401e-06	131365443	met-a-306	0.00324089	23.8947
382	rs7825809	C	T	C	T	0.0047	0.0028	0.5681	0.573	0.0092	0.7605	MEGASTROKE.1.AS	0.0009	8	1.54899e-07	93190822	met-a-306	0.00369621	27.2642
383	rs7911876	T	C	T	C	0.0043	-0.0052	0.4276	0.4304	0.0095	0.5843	MEGASTROKE.1.AS	0.0009	10	2.75702e-06	14494126	met-a-306	0.0030957	22.8209
384	rs7914851	G	C	G	C	-0.0041	-0.0132	0.6557	0.6611	0.0097	0.1716	MEGASTROKE.1.AS	0.0009	10	6.79094e-06	92211107	met-a-306	0.00281522	20.7474
385	rs7915	C	A	C	A	0.0049	-0.0108	0.3626	0.3649	0.0097	0.2655	MEGASTROKE.1.AS	0.0009	15	5.81996e-08	41106485	met-a-306	0.00401618	29.6339
386	rs7923885	A	G	A	G	-0.0044	0.0208	0.5257	0.5388	0.0093	0.02454	MEGASTROKE.1.AS	0.0009	10	8.07793e-07	18654871	met-a-306	0.00324089	23.8947
387	rs7968823	T	C	T	C	-0.004	-0.0009	0.4688	0.4677	0.0095	0.9215	MEGASTROKE.1.AS	0.0009	12	8.71204e-06	59700622	met-a-306	0.00267993	19.7477
388	rs797348	A	G	A	G	0.004	0.004	0.6447	0.6447	0.01	0.6877	MEGASTROKE.1.AS	0.0009	14	9.66607e-06	34637150	met-a-306	0.00267993	19.7477
389	rs8003702	G	T	G	T	-0.0042	-0.0063	0.464	0.4652	0.0093	0.4991	MEGASTROKE.1.AS	0.0009	14	2.44602e-06	25787602	met-a-306	0.00295381	21.7719
390	rs8012205	G	A	G	A	0.0042	0.0082	0.5034	0.5037	0.0093	0.3749	MEGASTROKE.1.AS	0.0009	14	2.56401e-06	25426899	met-a-306	0.00295381	21.7719
391	rs8023420	A	C	A	C	-0.0076	0.015	0.0972	0.1057	0.0169	0.3741	MEGASTROKE.1.AS	0.0017	15	8.85197e-06	67331383	met-a-306	0.00271146	19.9807
392	rs825885	G	A	G	A	0.0097	-0.0088	0.8531	0.7966	0.0127	0.4873	MEGASTROKE.1.AS	0.002	12	1.55801e-06	130410838	met-a-306	0.0031897	23.5161
393	rs849327	G	A	G	A	-0.0042	-0.0041	0.6508	0.6449	0.0095	0.6691	MEGASTROKE.1.AS	0.0009	7	3.45001e-06	28232457	met-a-306	0.00295381	21.7719
394	rs891878	G	T	G	T	0.0041	0.0063	0.5156	0.5094	0.0093	0.4966	MEGASTROKE.1.AS	0.0009	2	6.03407e-06	1992624	met-a-306	0.00281522	20.7474
395	rs899273	T	C	T	C	0.0042	0.0077	0.5202	0.5283	0.0095	0.4152	MEGASTROKE.1.AS	0.0009	4	3.33403e-06	189584904	met-a-306	0.00295381	21.7719
396	rs900532	T	C	T	C	-0.0044	-0.0077	0.4524	0.4615	0.0091	0.4018	MEGASTROKE.1.AS	0.0009	5	8.99001e-07	10636077	met-a-306	0.00324089	23.8947
397	rs911981	G	A	G	A	0.0047	-0.0012	0.4717	0.4868	0.0092	0.8949	MEGASTROKE.1.AS	0.0009	6	2.40298e-07	44508113	met-a-306	0.00369621	27.2642
398	rs923818	A	G	A	G	0.0041	-0.0091	0.5072	0.5031	0.0091	0.315	MEGASTROKE.1.AS	0.0009	3	6.23204e-06	192065903	met-a-306	0.00281522	20.7474
399	rs9292230	C	T	C	T	-0.0041	-0.0007	0.3782	0.381	0.0094	0.9451	MEGASTROKE.1.AS	0.0009	5	4.62999e-06	27906291	met-a-306	0.00281522	20.7474
400	rs9322464	T	C	T	C	0.004	0.0037	0.47	0.4706	0.0091	0.6854	MEGASTROKE.1.AS	0.0009	6	8.27104e-06	154748630	met-a-306	0.00267993	19.7477
401	rs9394683	T	C	T	C	-0.004	-0.0012	0.5195	0.5152	0.0092	0.8928	MEGASTROKE.1.AS	0.0009	6	9.05399e-06	40308360	met-a-306	0.00267993	19.7477
402	rs9403527	T	C	T	C	0.0045	-0.0178	0.3456	0.3454	0.0098	0.06829	MEGASTROKE.1.AS	0.0009	6	9.91402e-07	144047833	met-a-306	0.00338937	24.9932
403	rs9541214	C	T	C	T	0.005	0.002	0.3471	0.345	0.0098	0.8367	MEGASTROKE.1.AS	0.0009	13	3.40001e-08	35112824	met-a-306	0.00418108	30.8558
404	rs979242	C	T	C	T	0.0043	0.0076	0.6308	0.6346	0.0096	0.4262	MEGASTROKE.1.AS	0.0009	20	2.45002e-06	18201837	met-a-306	0.0030957	22.8209
405	rs982790	T	C	T	C	-0.0044	0.0057	0.4106	0.408	0.0098	0.5612	MEGASTROKE.1.AS	0.0009	13	3.73999e-06	91231773	met-a-306	0.00324089	23.8947
406	rs9837954	T	C	T	C	-0.0043	-0.0073	0.6418	0.6383	0.0095	0.4448	MEGASTROKE.1.AS	0.0009	3	2.63603e-06	157316461	met-a-306	0.0030957	22.8209
407	rs9889080	A	G	A	G	0.0074	0.0032	0.1641	0.1679	0.0129	0.8032	MEGASTROKE.1.AS	0.0016	16	4.21105e-06	55926873	met-a-306	0.00290145	21.3848
408	rs989960	T	C	T	C	0.0041	-0.006	0.4175	0.4395	0.0094	0.5212	MEGASTROKE.1.AS	0.0009	7	4.66198e-06	107445727	met-a-306	0.00281522	20.7474
409	rs9903421	T	C	T	C	-0.0041	0.0006	0.5633	0.5804	0.0098	0.9514	MEGASTROKE.1.AS	0.0009	17	7.39401e-06	39067912	met-a-306	0.00281522	20.7474
410	rs10011091	C	T	C	T	-0.0086	0.0033	0.1841	0.1808	0.012	0.7809	MEGASTROKE.1.AS	0.0018	4	2.151e-06	160932189	met-a-307	0.00308983	22.821
411	rs1005596	A	G	A	G	0.0115	0.0166	0.1014	0.1001	0.0157	0.291	MEGASTROKE.1.AS	0.0025	17	4.19498e-06	33142245	met-a-307	0.00286482	21.1543
412	rs10207315	T	G	T	G	0.0078	-0.0027	0.2432	0.2487	0.0106	0.7978	MEGASTROKE.1.AS	0.0017	2	4.78895e-06	21196346	met-a-307	0.00285022	21.0462
413	rs10493549	G	A	G	A	0.009	0.0009	0.2011	0.1978	0.0114	0.9351	MEGASTROKE.1.AS	0.0017	1	2.274e-07	75311145	met-a-307	0.0037911	28.0201
414	rs1077834	C	T	C	T	0.0113	-0.0106	0.2088	0.2143	0.0115	0.3574	MEGASTROKE.1.AS	0.0023	15	6.86705e-07	58723479	met-a-307	0.00326669	24.1314
415	rs11022174	G	A	G	A	-0.0101	-0.0083	0.705	0.6344	0.0106	0.4315	MEGASTROKE.1.AS	0.0023	11	7.36105e-06	12123206	met-a-307	0.00261143	19.2783
416	rs11106131	T	G	T	G	-0.0089	-0.0056	0.2379	0.2424	0.0114	0.6203	MEGASTROKE.1.AS	0.0019	12	1.80701e-06	78045649	met-a-307	0.00297035	21.9359
417	rs11111293	C	T	C	T	0.008	-0.0131	0.2086	0.2193	0.0114	0.2481	MEGASTROKE.1.AS	0.0018	12	6.11801e-06	102921296	met-a-307	0.00267485	19.7477
418	rs1124515	A	G	A	G	-0.0078	0.0072	0.2539	0.2458	0.011	0.5151	MEGASTROKE.1.AS	0.0017	11	6.00606e-06	126346842	met-a-307	0.00285022	21.0462
419	rs11610936	T	C	T	C	-0.0121	0.0075	0.0989	0.0951	0.0158	0.633	MEGASTROKE.1.AS	0.0025	12	1.34301e-06	95285404	met-a-307	0.00317058	23.4192
420	rs11813145	A	G	A	G	0.0076	0.0083	0.3414	0.3477	0.0098	0.3974	MEGASTROKE.1.AS	0.0017	10	5.86705e-06	45134272	met-a-307	0.00270632	19.9807
421	rs12648765	G	A	G	A	-0.0564	-0.0046	0.0139	0.0172	0.0394	0.908	MEGASTROKE.1.AS	0.0122	4	3.56796e-06	60544511	met-a-307	0.0119771	21.3474
422	rs12881791	G	T	G	T	0.0083	0.0079	0.2397	0.2722	0.0102	0.4379	MEGASTROKE.1.AS	0.0018	14	5.91099e-06	63023507	met-a-307	0.00287863	21.2566
423	rs12896813	T	C	T	C	-0.0082	-0.0038	0.1853	0.175	0.012	0.7526	MEGASTROKE.1.AS	0.0018	14	3.52403e-06	43029500	met-a-307	0.00280988	20.7475
424	rs1411983	T	A	T	A	0.0073	0.0043	0.406	0.3957	0.0098	0.6573	MEGASTROKE.1.AS	0.0017	9	9.2081e-06	89236178	met-a-307	0.00249741	18.4344
425	rs1433904	T	C	T	C	0.0442	0.0059	0.0228	0.0277	0.0302	0.8455	MEGASTROKE.1.AS	0.0097	11	5.05603e-06	4819790	met-a-307	0.0116403	20.74
426	rs1479402	T	C	T	C	0.0306	-0.0319	0.0137	0.0138	0.045	0.478	MEGASTROKE.1.AS	0.0068	3	6.85394e-06	61973121	met-a-307	0.00274195	20.2445
427	rs17182784	T	C	T	C	-0.0082	-0.0065	0.253	0.256	0.0104	0.5362	MEGASTROKE.1.AS	0.0017	2	2.1e-06	166100967	met-a-307	0.00314911	23.2601
428	rs17293443	C	T	C	T	-0.0078	-0.0069	0.2282	0.2258	0.0111	0.5356	MEGASTROKE.1.AS	0.0017	15	8.09096e-06	67437863	met-a-307	0.00285022	21.0462
429	rs17683567	T	C	T	C	0.0078	0.027	0.2146	0.2099	0.0112	0.01577	MEGASTROKE.1.AS	0.0017	8	7.56693e-06	133876930	met-a-307	0.00285022	21.0462
430	rs17728920	A	C	A	C	0.0081	0.0061	0.1768	0.1744	0.0123	0.6177	MEGASTROKE.1.AS	0.0018	13	5.29895e-06	26132841	met-a-307	0.00274195	20.2445
431	rs17765253	A	G	A	G	0.0096	-0.0102	0.1845	0.2002	0.0117	0.3839	MEGASTROKE.1.AS	0.0018	12	8.26495e-08	54099369	met-a-307	0.00384725	28.4367
432	rs2026590	T	G	T	G	0.008	-0.0063	0.2176	0.2184	0.0111	0.5692	MEGASTROKE.1.AS	0.0017	9	3.764e-06	24833789	met-a-307	0.00299782	22.1393
433	rs2050223	G	A	G	A	0.0078	-0.0233	0.7984	0.7951	0.0114	0.04094	MEGASTROKE.1.AS	0.0017	20	7.22005e-06	15701814	met-a-307	0.00285022	21.0462
434	rs2130712	A	C	A	C	0.0165	-0.0064	0.92	0.919	0.017	0.7049	MEGASTROKE.1.AS	0.0032	4	2.42901e-07	155247554	met-a-307	0.00359692	26.5797
435	rs2407893	G	A	G	A	-0.0079	-0.0114	0.573	0.5842	0.0092	0.217	MEGASTROKE.1.AS	0.0016	16	1.28499e-06	61623478	met-a-307	0.00329918	24.3723
436	rs2869804	G	A	G	A	-0.0078	0.0211	0.7511	0.7506	0.0117	0.07153	MEGASTROKE.1.AS	0.0017	18	6.50294e-06	14141133	met-a-307	0.00285022	21.0462
437	rs2870664	T	C	T	C	0.0147	0.0258	0.4767	0.4693	0.0092	0.005057	MEGASTROKE.1.AS	0.0031	20	1.60199e-06	54283260	met-a-307	0.0125937	22.4604
438	rs3747924	T	C	T	C	0.0083	0.0028	0.1781	0.1841	0.0119	0.8119	MEGASTROKE.1.AS	0.0018	20	4.24297e-06	6182755	met-a-307	0.00287863	21.2566
439	rs3802195	G	T	G	T	-0.0086	-0.0027	0.8114	0.8212	0.012	0.8209	MEGASTROKE.1.AS	0.0018	8	1.13201e-06	99140208	met-a-307	0.00308983	22.821
440	rs3897960	A	T	A	T	-0.0084	-0.0076	0.2083	0.2077	0.0116	0.5141	MEGASTROKE.1.AS	0.0017	4	1.287e-06	83701791	met-a-307	0.00330408	24.4086
441	rs4401492	T	G	T	G	0.0082	0.024	0.1795	0.1847	0.0118	0.04292	MEGASTROKE.1.AS	0.0018	4	4.51502e-06	184611799	met-a-307	0.00280988	20.7475
442	rs445925	A	G	A	G	-0.025	-0.0321	0.079	0.105	0.0179	0.0726	MEGASTROKE.1.AS	0.004	19	4.10497e-10	45415640	met-a-307	0.00692467	39.0486
443	rs4602115	G	T	G	T	-0.0146	-0.0099	0.2867	0.2702	0.0104	0.339	MEGASTROKE.1.AS	0.0033	18	7.65103e-06	234473	met-a-307	0.0109807	19.5517
444	rs4941743	T	C	T	C	0.0087	-0.0063	0.2179	0.2368	0.0108	0.5587	MEGASTROKE.1.AS	0.0017	13	3.28201e-07	31664439	met-a-307	0.00354345	26.1832
445	rs602633	G	T	G	T	0.0102	0.022	0.7837	0.7843	0.0114	0.05286	MEGASTROKE.1.AS	0.0017	1	5.024e-09	109821511	met-a-307	0.00486421	35.9902
446	rs6438950	G	C	G	C	-0.0131	-0.0072	0.0964	0.1112	0.0146	0.6198	MEGASTROKE.1.AS	0.0025	3	1.54e-07	96806729	met-a-307	0.00371427	27.4501
447	rs6511720	T	G	T	G	-0.0136	-0.0669	0.1197	0.1129	0.0151	1.003e-05	MEGASTROKE.1.AS	0.0027	19	3.68799e-07	11202306	met-a-307	0.00343308	25.3649
448	rs6573766	G	T	G	T	0.0085	0.0147	0.1939	0.1973	0.0116	0.2058	MEGASTROKE.1.AS	0.0018	14	1.54899e-06	24852046	met-a-307	0.00301861	22.2933
449	rs6603141	G	A	G	A	0.0081	0.0027	0.742	0.7392	0.0105	0.7998	MEGASTROKE.1.AS	0.0017	19	2.60801e-06	8158074	met-a-307	0.003073	22.6963
450	rs6970076	C	T	C	T	0.0079	-0.0186	0.2321	0.2488	0.0108	0.08493	MEGASTROKE.1.AS	0.0017	7	4.36596e-06	105698143	met-a-307	0.00292356	21.5893
451	rs810551	C	G	C	G	0.008	-0.0093	0.7904	0.7823	0.012	0.4383	MEGASTROKE.1.AS	0.0017	7	4.65897e-06	73492093	met-a-307	0.00299782	22.1393
452	rs871748	T	C	T	C	-0.0082	-0.0044	0.182	0.1839	0.0119	0.7113	MEGASTROKE.1.AS	0.0018	10	8.56209e-06	5701795	met-a-307	0.00280988	20.7475
453	rs886282	T	C	T	C	0.0081	0.0031	0.1989	0.2136	0.0113	0.786	MEGASTROKE.1.AS	0.0018	17	3.71099e-06	55188150	met-a-307	0.00274195	20.2445
454	rs927961	T	G	T	G	-0.0079	0.0061	0.7597	0.7538	0.0106	0.5624	MEGASTROKE.1.AS	0.0017	1	5.05697e-06	41246301	met-a-307	0.00292356	21.5893
455	rs10050054	T	C	T	C	-0.0325	0.0163	0.9828	0.9823	0.0395	0.68	MEGASTROKE.1.AS	0.0069	4	2.58297e-06	178647306	met-a-308	0.0124485	22.1603
456	rs1565225	A	G	A	G	0.007	-0.0038	0.245	0.2537	0.0105	0.7194	MEGASTROKE.1.AS	0.0015	8	2.34202e-06	85687107	met-a-308	0.00387796	21.77
457	rs1718306	C	T	C	T	-0.0075	0.016	0.5977	0.5988	0.0097	0.09809	MEGASTROKE.1.AS	0.0011	12	7.33669e-11	103257308	met-a-308	0.00628169	46.475
458	rs2905873	C	A	C	A	-0.0055	0.0083	0.3142	0.3087	0.0104	0.4247	MEGASTROKE.1.AS	0.0012	17	2.96599e-06	29532356	met-a-308	0.0028484	21.0012
459	rs6831907	T	C	T	C	0.0206	0.0048	0.0395	0.0406	0.0295	0.8716	MEGASTROKE.1.AS	0.0046	4	7.05294e-06	190761715	met-a-308	0.0112664	20.032
460	rs10426415	G	A	G	A	0.0086	-0.0089	0.122	0.1313	0.0136	0.5147	MEGASTROKE.1.AS	0.0018	19	3.10899e-06	41183590	met-a-309	0.00309151	22.821
461	rs10519445	A	G	A	G	-0.0045	-0.0189	0.5338	0.5278	0.0092	0.03986	MEGASTROKE.1.AS	0.0009	15	1.84599e-06	24106808	met-a-309	0.00338478	24.9932
462	rs11054328	T	C	T	C	0.0088	0.0179	0.1072	0.1036	0.0151	0.235	MEGASTROKE.1.AS	0.0018	12	1.456e-06	11663755	met-a-309	0.0032365	23.8947
463	rs1116866	C	T	C	T	-0.0094	0.0319	0.8965	0.8956	0.0151	0.03454	MEGASTROKE.1.AS	0.0018	1	2.86603e-07	96976835	met-a-309	0.0036912	27.2642
464	rs11638382	T	C	T	C	-0.0171	0.0112	0.1875	0.1847	0.0123	0.3651	MEGASTROKE.1.AS	0.0038	15	5.06198e-06	29496888	met-a-309	0.0113557	20.227
465	rs11694230	T	C	T	C	-0.0075	-0.0122	0.3363	0.3429	0.01	0.2221	MEGASTROKE.1.AS	0.0017	2	9.00306e-06	6839127	met-a-309	0.00263719	19.4584
466	rs12175103	A	C	A	C	0.0048	-0.0028	0.4153	0.4408	0.0092	0.7627	MEGASTROKE.1.AS	0.0009	6	4.86295e-07	100706809	met-a-309	0.00384933	28.4367
467	rs12324230	T	C	T	C	0.0042	0.0094	0.5209	0.5038	0.0091	0.3012	MEGASTROKE.1.AS	0.0009	15	8.67701e-06	75806911	met-a-309	0.00294981	21.7719
468	rs12801550	C	T	C	T	-0.0088	-0.0059	0.1295	0.1317	0.014	0.6748	MEGASTROKE.1.AS	0.0018	11	9.63896e-07	13993754	met-a-309	0.0032365	23.8947
469	rs13031396	T	G	T	G	-0.0076	0.0038	0.2473	0.2432	0.0107	0.7213	MEGASTROKE.1.AS	0.0017	2	9.166e-06	60717399	met-a-309	0.00270779	19.9807
470	rs1374355	T	A	T	A	-0.0083	-0.0094	0.8923	0.8923	0.0148	0.5265	MEGASTROKE.1.AS	0.0019	2	8.59409e-06	200156193	met-a-309	0.00258576	19.0779
471	rs1498350	C	A	C	A	-0.0045	-0.0168	0.5046	0.5082	0.0093	0.07112	MEGASTROKE.1.AS	0.001	1	1.87901e-06	67294143	met-a-309	0.00274344	20.2445
472	rs17533525	T	C	T	C	0.0082	0.0177	0.1534	0.1649	0.0125	0.1556	MEGASTROKE.1.AS	0.0018	5	5.03698e-06	106779692	met-a-309	0.0028114	20.7474
473	rs1955135	C	A	C	A	-0.008	0.0055	0.1341	0.1651	0.0123	0.6562	MEGASTROKE.1.AS	0.0018	3	9.99402e-06	105164872	met-a-309	0.0026763	19.7477
474	rs1990178	C	T	C	T	0.0164	0.0004	0.8057	0.7588	0.0099	0.9651	MEGASTROKE.1.AS	0.0036	7	6.27206e-06	21300265	met-a-309	0.0116345	20.7295
475	rs2042499	A	C	A	C	0.0052	-0.0017	0.4837	0.4789	0.0083	0.8374	MEGASTROKE.1.AS	0.0009	7	4.88304e-08	24095366	met-a-309	0.0045146	33.3736
476	rs2048277	G	A	G	A	-0.0083	0.011	0.1044	0.0984	0.0155	0.4786	MEGASTROKE.1.AS	0.0019	2	8.75105e-06	211151774	met-a-309	0.00258576	19.0779
477	rs2289804	G	A	G	A	0.0143	0.019	0.0657	0.0754	0.0175	0.2791	MEGASTROKE.1.AS	0.0027	10	1.24601e-07	69993032	met-a-309	0.00379626	28.0431
478	rs2521310	C	T	C	T	-0.009	0.0301	0.126	0.1459	0.0132	0.02208	MEGASTROKE.1.AS	0.002	7	6.79501e-06	89352860	met-a-309	0.00360433	20.2428
479	rs394282	A	T	A	T	-0.0163	0.0288	0.1112	0.0689	0.0182	0.1137	MEGASTROKE.1.AS	0.0033	1	1.01599e-06	8284657	met-a-309	0.0136498	24.3699
480	rs4460629	C	T	C	T	0.0045	-0.0068	0.4776	0.4801	0.0097	0.4821	MEGASTROKE.1.AS	0.001	1	2.20501e-06	155135335	met-a-309	0.00274344	20.2445
481	rs6502247	A	G	A	G	-0.009	-0.0086	0.119	0.1148	0.0152	0.5732	MEGASTROKE.1.AS	0.002	17	6.79501e-06	13203562	met-a-309	0.00360433	20.2428
482	rs6663614	A	C	A	C	-0.0104	0.0255	0.2085	0.27	0.0135	0.05956	MEGASTROKE.1.AS	0.0022	1	3.05703e-06	213097941	met-a-309	0.00302669	22.341
483	rs9312777	C	T	C	T	-0.0043	0.0016	0.5212	0.5311	0.0088	0.8519	MEGASTROKE.1.AS	0.0009	5	4.67703e-06	11556754	met-a-309	0.00309151	22.821
484	rs9456538	A	G	A	G	-0.0082	0.0014	0.1493	0.1589	0.0127	0.912	MEGASTROKE.1.AS	0.0018	6	4.19798e-06	160853393	met-a-309	0.0028114	20.7474
485	rs9477021	C	G	C	G	-0.0236	0.0237	0.0178	0.021	0.0341	0.4871	MEGASTROKE.1.AS	0.0053	6	7.72592e-06	16061453	met-a-309	0.00268638	19.8223
486	rs10788232	T	C	T	C	-0.0111	-0.0087	0.6825	0.661	0.0099	0.383	MEGASTROKE.1.AS	0.0024	10	2.464e-06	123803584	met-a-310	0.00289595	21.3848
487	rs1193345	A	G	A	G	-0.0216	0.0205	0.9357	0.9312	0.0192	0.2852	MEGASTROKE.1.AS	0.0045	1	1.434e-06	17913714	met-a-310	0.00311855	23.0337
488	rs1330523	A	G	A	G	-0.0117	-0.0047	0.2326	0.2377	0.0109	0.666	MEGASTROKE.1.AS	0.0024	13	1.56099e-06	104925616	met-a-310	0.00321645	23.7592
489	rs13403441	T	A	T	A	0.0235	-0.0206	0.1412	0.1299	0.0137	0.131	MEGASTROKE.1.AS	0.0048	2	1.01899e-06	83225802	met-a-310	0.0134283	23.942
490	rs16937124	C	A	C	A	0.021	0.0217	0.0529	0.0661	0.0201	0.2798	MEGASTROKE.1.AS	0.0046	10	5.62199e-06	36885746	met-a-310	0.00282178	20.8356
491	rs1876100	A	T	A	T	-0.0106	-0.0043	0.2626	0.3213	0.0101	0.669	MEGASTROKE.1.AS	0.0024	9	9.20407e-06	81189702	met-a-310	0.0026416	19.5016
492	rs2000812	T	C	T	C	0.0111	0.0262	0.8223	0.7948	0.0115	0.02303	MEGASTROKE.1.AS	0.0025	18	9.69996e-06	47093790	met-a-310	0.00266951	19.7082
493	rs2242578	C	G	C	G	-0.0111	-0.0063	0.6704	0.6611	0.0099	0.5278	MEGASTROKE.1.AS	0.0024	12	5.07797e-06	57853153	met-a-310	0.00289595	21.3848
494	rs3785024	G	A	G	A	0.0223	0.0371	0.0531	0.0602	0.0199	0.06186	MEGASTROKE.1.AS	0.0049	16	5.56199e-06	84136233	met-a-310	0.0028043	20.7062
495	rs4635489	A	G	A	G	0.0364	0.0274	0.0177	0.022	0.036	0.447	MEGASTROKE.1.AS	0.008	2	5.66304e-06	30126856	met-a-310	0.00280305	20.6969
496	rs4718532	C	T	C	T	0.016	0.0109	0.4948	0.4722	0.0093	0.2411	MEGASTROKE.1.AS	0.0035	7	6.60496e-06	66805000	met-a-310	0.0117279	20.8742
497	rs723526	G	A	G	A	0.011	-0.0094	0.8006	0.8047	0.0118	0.4241	MEGASTROKE.1.AS	0.0024	7	6.624e-06	55134819	met-a-310	0.00284415	21.0012
498	rs780093	C	T	C	T	-0.0117	-0.0053	0.6	0.6077	0.0101	0.6011	MEGASTROKE.1.AS	0.0023	2	1.88699e-07	27742603	met-a-310	0.00350123	25.8701
499	rs11224003	A	G	A	G	0.0419	0.0057	0.177	0.2068	0.0122	0.6423	MEGASTROKE.1.AS	0.0093	11	7.07196e-06	134637840	met-a-311	0.00274626	20.2929
500	rs11719883	C	G	C	G	-0.0524	-0.0043	0.8445	0.8255	0.0128	0.7338	MEGASTROKE.1.AS	0.0103	3	3.86403e-07	144922477	met-a-311	0.00349896	25.8744
501	rs13288937	A	C	A	C	0.2488	-0.0727	0.0205	0.0145	0.0571	0.2032	MEGASTROKE.1.AS	0.0526	9	2.28702e-06	18117253	met-a-311	0.0125104	22.3479
502	rs2295758	C	T	C	T	0.1137	0.0091	0.0246	0.0254	0.0317	0.7738	MEGASTROKE.1.AS	0.0255	11	8.56801e-06	35236125	met-a-311	0.00268995	19.8757
503	rs2711506	A	G	A	G	-0.0326	-0.0071	0.5343	0.5492	0.0091	0.4328	MEGASTROKE.1.AS	0.0072	7	6.34907e-06	68256685	met-a-311	0.00277356	20.4952
504	rs4297577	T	C	T	C	0.0977	0.003	0.0384	0.0505	0.0262	0.908	MEGASTROKE.1.AS	0.0209	13	2.93799e-06	80231387	met-a-311	0.00295586	21.8463
505	rs4838537	T	C	T	C	0.3226	-0.0375	0.0133	0.0299	0.0301	0.2123	MEGASTROKE.1.AS	0.0699	10	3.96397e-06	50827721	met-a-311	0.0119173	21.2756
506	rs6493912	T	C	T	C	-0.0368	0.0109	0.7431	0.7377	0.0106	0.3049	MEGASTROKE.1.AS	0.0081	15	5.35895e-06	57600488	met-a-311	0.00279245	20.6352
507	rs7314742	T	G	T	G	-0.0358	-0.0085	0.2662	0.2654	0.0107	0.4277	MEGASTROKE.1.AS	0.008	12	8.50805e-06	122212752	met-a-311	0.00270945	20.0202
508	rs8000457	C	T	C	T	0.2093	-0.0176	0.0339	0.0691	0.0187	0.3464	MEGASTROKE.1.AS	0.0433	13	1.35101e-06	22871975	met-a-311	0.0130576	23.3384
509	rs12091176	A	G	A	G	0.127	-0.0055	0.0264	0.1713	0.0154	0.7235	MEGASTROKE.1.AS	0.0271	1	2.81397e-06	216322436	met-a-312	0.0214479	21.918
510	rs12426131	A	G	A	G	0.0246	-0.001	0.1446	0.1661	0.0127	0.9361	MEGASTROKE.1.AS	0.0051	12	1.68101e-06	46567909	met-a-312	0.00421092	23.258
511	rs33976862	C	G	C	G	0.0602	0.0294	0.0674	0.0711	0.0178	0.09716	MEGASTROKE.1.AS	0.0135	14	7.76408e-06	64408852	met-a-312	0.0194591	19.8453
512	rs526744	C	T	C	T	0.021	-0.0023	0.757	0.7591	0.0112	0.8386	MEGASTROKE.1.AS	0.0042	19	7.14102e-07	49300605	met-a-312	0.00552486	24.9889
513	rs7790791	C	T	C	T	-0.0594	-0.0097	0.9127	0.9028	0.0157	0.5362	MEGASTROKE.1.AS	0.013	7	4.67197e-06	139994273	met-a-312	0.0204109	20.8362
514	rs2456584	A	G	A	G	-0.0179	-0.0011	0.5393	0.5346	0.01	0.9137	MEGASTROKE.1.AS	0.0037	19	1.63501e-06	51313145	met-a-313	0.00318154	23.3983
515	rs4663119	A	G	A	G	0.0331	-0.0146	0.0773	0.0752	0.0178	0.411	MEGASTROKE.1.AS	0.0074	2	7.32403e-06	235172988	met-a-313	0.00272099	20.002
516	rs661454	A	G	A	G	0.0317	-0.0015	0.0848	0.0884	0.0164	0.9291	MEGASTROKE.1.AS	0.0065	6	1.31299e-06	50620678	met-a-313	0.00323299	23.7779
517	rs10736	T	C	T	C	-0.0118	0.0012	0.2011	0.1994	0.0116	0.9193	MEGASTROKE.1.AS	0.0026	7	4.73097e-06	32526687	met-a-314	0.00279646	20.592
518	rs10982244	G	A	G	A	0.0177	-0.0118	0.3902	0.387	0.0094	0.2092	MEGASTROKE.1.AS	0.004	9	8.931e-06	117250278	met-a-314	0.0110402	19.5583
519	rs11676911	A	G	A	G	-0.0429	0.0311	0.0216	0.0404	0.027	0.2493	MEGASTROKE.1.AS	0.0084	2	3.65898e-07	129124919	met-a-314	0.00353854	26.0758
520	rs1181723	A	G	A	G	0.0116	0.0092	0.2086	0.2075	0.0119	0.4387	MEGASTROKE.1.AS	0.0026	7	5.62898e-06	141110146	met-a-314	0.00270273	19.8999
521	rs12218544	C	G	C	G	-0.019	-0.0042	0.0836	0.1102	0.0147	0.775	MEGASTROKE.1.AS	0.0039	10	1.28e-06	124947286	met-a-314	0.00322096	23.7279
522	rs12414366	G	C	G	C	-0.0214	0.0173	0.2304	0.2112	0.0119	0.1464	MEGASTROKE.1.AS	0.0047	10	4.889e-06	4436442	met-a-314	0.0116815	20.7079
523	rs1260326	C	T	C	T	0.0439	-0.0064	0.5912	0.6032	0.01	0.5239	MEGASTROKE.1.AS	0.0024	2	1.29599e-77	27730940	met-a-314	0.0435681	334.494
524	rs13116473	G	A	G	A	0.0448	-0.0023	0.0147	0.0191	0.0418	0.9562	MEGASTROKE.1.AS	0.0096	4	2.93197e-06	39184712	met-a-314	0.00295621	21.7718
525	rs16932803	T	G	T	G	-0.0121	0.0289	0.1673	0.1669	0.0125	0.02106	MEGASTROKE.1.AS	0.0026	9	5.00495e-06	35961087	met-a-314	0.00294004	21.6524
526	rs17061914	G	A	G	A	0.0146	0.0095	0.1419	0.1581	0.0126	0.4499	MEGASTROKE.1.AS	0.0033	5	8.76597e-06	162989491	met-a-314	0.00265785	19.5686
527	rs1841535	T	G	T	G	0.0252	0.008	0.1482	0.2565	0.0105	0.4486	MEGASTROKE.1.AS	0.0056	3	6.99794e-06	131615890	met-a-314	0.0114133	20.2269
528	rs2270451	G	A	G	A	-0.0152	0.0156	0.1059	0.1142	0.0143	0.2732	MEGASTROKE.1.AS	0.0034	12	7.52506e-06	12849826	met-a-314	0.00271367	19.9807
529	rs2272172	T	C	T	C	-0.0648	-0.0063	0.0226	0.0224	0.0362	0.8622	MEGASTROKE.1.AS	0.0145	7	7.50793e-06	105251106	met-a-314	0.0112582	19.9489
530	rs2304684	T	C	T	C	-0.0438	-0.0286	0.0182	0.0224	0.0379	0.451	MEGASTROKE.1.AS	0.0094	2	3.02099e-06	27466368	met-a-314	0.00294726	21.7057
531	rs2723713	T	C	T	C	-0.0356	0.0056	0.0254	0.037	0.0279	0.8408	MEGASTROKE.1.AS	0.008	4	9.19009e-06	169599841	met-a-314	0.0026888	19.7971
532	rs435315	A	T	A	T	-0.0121	0.001	0.2033	0.2128	0.0113	0.9258	MEGASTROKE.1.AS	0.0026	15	2.18002e-06	70150016	met-a-314	0.00294004	21.6524
533	rs7007251	A	G	A	G	-0.015	0.002	0.1057	0.1073	0.0148	0.8945	MEGASTROKE.1.AS	0.0034	8	8.75992e-06	103054099	met-a-314	0.00264292	19.4584
534	rs7747345	T	A	T	A	-0.0122	0.0112	0.1847	0.193	0.0116	0.336	MEGASTROKE.1.AS	0.0026	6	2.524e-06	20512373	met-a-314	0.00298869	22.0118
535	rs991670	C	T	C	T	0.0111	-0.0166	0.3376	0.3447	0.0098	0.09073	MEGASTROKE.1.AS	0.0025	4	7.47601e-06	54558299	met-a-314	0.00267676	19.7082
536	rs10237319	T	C	T	C	0.0226	-0.0346	0.1467	0.1538	0.0127	0.006504	MEGASTROKE.1.AS	0.0051	7	9.78498e-06	4073601	met-a-315	0.00270608	19.6316
537	rs11038739	T	A	T	A	0.0203	0.0099	0.2063	0.2227	0.011	0.368	MEGASTROKE.1.AS	0.0043	11	3.00898e-06	46017895	met-a-315	0.00307016	22.281
538	rs11216267	T	C	T	C	0.0168	0.0101	0.6435	0.6376	0.0094	0.2835	MEGASTROKE.1.AS	0.0035	11	1.55998e-06	116952392	met-a-315	0.00317354	23.0336
539	rs11259923	G	A	G	A	-0.042	-0.0102	0.1861	0.2042	0.0115	0.3756	MEGASTROKE.1.AS	0.0091	15	3.91598e-06	84535704	met-a-315	0.0122122	21.277
540	rs1133034	T	C	T	C	0.032	-0.0103	0.0757	0.0728	0.018	0.5657	MEGASTROKE.1.AS	0.0069	3	3.90598e-06	182640615	met-a-315	0.00296316	21.5021
541	rs12515830	G	T	G	T	-0.0244	0.0014	0.1256	0.1261	0.0138	0.9192	MEGASTROKE.1.AS	0.0054	5	5.78802e-06	101178314	met-a-315	0.00281326	20.4114
542	rs13195863	A	C	A	C	0.022	-0.0058	0.2043	0.1987	0.0116	0.6159	MEGASTROKE.1.AS	0.0044	6	4.12696e-07	100393761	met-a-315	0.00344258	24.9931
543	rs2833657	G	A	G	A	-0.0239	0.0045	0.1746	0.1795	0.0119	0.7057	MEGASTROKE.1.AS	0.0051	21	3.02301e-06	33478113	met-a-315	0.00302539	21.9551
544	rs2964063	T	C	T	C	-0.0735	-0.0245	0.9853	0.9834	0.0402	0.5427	MEGASTROKE.1.AS	0.0155	5	2.249e-06	173859251	met-a-315	0.00309746	22.4797
545	rs3925033	G	T	G	T	0.0164	0.005	0.5409	0.545	0.0091	0.5781	MEGASTROKE.1.AS	0.0035	12	2.59298e-06	18456713	met-a-315	0.00302467	21.9499
546	rs4648464	A	G	A	G	-0.0161	0.0005	0.5522	0.5572	0.01	0.9625	MEGASTROKE.1.AS	0.0036	1	9.37303e-06	3171929	met-a-315	0.00275607	19.9952
547	rs6895278	C	T	C	T	-0.0168	-0.0103	0.6646	0.6424	0.0097	0.2853	MEGASTROKE.1.AS	0.0037	5	4.13304e-06	147122020	met-a-315	0.00284067	20.6108
548	rs7941871	T	G	T	G	-0.024	0.0042	0.8353	0.8145	0.012	0.7237	MEGASTROKE.1.AS	0.005	11	1.562e-06	13228006	met-a-315	0.00317354	23.0336
549	rs924483	A	G	A	G	-0.0289	0.0388	0.0916	0.0947	0.016	0.01554	MEGASTROKE.1.AS	0.0062	13	3.25402e-06	27061003	met-a-315	0.00299331	21.7216
550	rs1007797	T	C	T	C	-0.0092	0.0062	0.879	0.8811	0.0156	0.6901	MEGASTROKE.1.AS	0.0018	11	6.49098e-07	70734035	met-a-316	0.0035397	26.1164
551	rs11033504	G	A	G	A	-0.0143	0.007	0.0693	0.0752	0.0177	0.6928	MEGASTROKE.1.AS	0.0027	11	9.46194e-08	36246782	met-a-316	0.00379986	28.0431
552	rs11607704	C	T	C	T	-0.0093	0.0285	0.1217	0.1272	0.0138	0.03869	MEGASTROKE.1.AS	0.0019	11	6.93905e-07	113548049	met-a-316	0.0032473	23.9519
553	rs11705028	A	G	A	G	-0.0206	-0.0058	0.0859	0.1066	0.0179	0.7441	MEGASTROKE.1.AS	0.0046	22	8.8481e-06	27960098	met-a-316	0.00271965	20.0494
554	rs12524738	A	G	A	G	0.0156	0.0276	0.069	0.1045	0.0156	0.07563	MEGASTROKE.1.AS	0.0035	6	6.93107e-06	140194149	met-a-316	0.00269413	19.8607
555	rs12544733	G	C	G	C	0.0084	0.0094	0.1622	0.1696	0.0122	0.4436	MEGASTROKE.1.AS	0.0018	8	2.74101e-06	53929703	met-a-316	0.00295261	21.7719
556	rs12580704	T	C	T	C	0.0085	-0.0088	0.1328	0.125	0.0139	0.528	MEGASTROKE.1.AS	0.0018	12	4.55302e-06	98248254	met-a-316	0.00302311	22.2933
557	rs131794	C	A	C	A	-0.0146	-0.0008	0.7926	0.7825	0.0117	0.9448	MEGASTROKE.1.AS	0.0018	22	4.36717e-16	50971752	met-a-316	0.00886684	65.7722
558	rs1482928	G	T	G	T	-0.0081	0.0119	0.2088	0.208	0.0118	0.3163	MEGASTROKE.1.AS	0.0018	15	4.41499e-06	81860965	met-a-316	0.00274604	20.2445
559	rs163425	G	A	G	A	-0.0086	0.0007	0.1266	0.1268	0.0136	0.9614	MEGASTROKE.1.AS	0.0018	5	2.61698e-06	156621333	met-a-316	0.00309444	22.821
560	rs2686796	T	C	T	C	0.0094	-0.0112	0.4524	0.4567	0.0092	0.2205	MEGASTROKE.1.AS	0.0017	7	1.88899e-08	48102911	met-a-316	0.00414031	30.5661
561	rs2904665	G	A	G	A	0.0089	-0.0044	0.139	0.1496	0.0132	0.7355	MEGASTROKE.1.AS	0.0018	8	9.18692e-07	17035927	met-a-316	0.00331337	24.4409
562	rs2982907	T	G	T	G	-0.0088	-0.0097	0.1465	0.1524	0.0132	0.4615	MEGASTROKE.1.AS	0.0018	6	1.281e-06	163580752	met-a-316	0.00323957	23.8947
563	rs4286846	G	C	G	C	-0.0083	0.0035	0.2768	0.2842	0.0103	0.7363	MEGASTROKE.1.AS	0.0017	7	1.26299e-06	33054812	met-a-316	0.00323094	23.8309
564	rs532545	T	C	T	C	-0.0095	0.0139	0.3065	0.3307	0.0097	0.1509	MEGASTROKE.1.AS	0.0017	1	3.40997e-08	20915172	met-a-316	0.00422849	31.2199
565	rs6988242	T	G	T	G	0.0094	0.0097	0.769	0.7269	0.0108	0.3689	MEGASTROKE.1.AS	0.0018	8	1.30801e-07	25792789	met-a-316	0.0036947	27.2642
566	rs7593385	A	C	A	C	0.0359	0.0792	0.9685	0.9879	0.0544	0.1456	MEGASTROKE.1.AS	0.008	2	6.87306e-06	135088453	met-a-316	0.0112744	20.1149
567	rs787496	A	G	A	G	0.0081	0.013	0.1702	0.1898	0.0119	0.2739	MEGASTROKE.1.AS	0.0018	1	5.97902e-06	68083054	met-a-316	0.00274604	20.2445
568	rs7948201	C	T	C	T	0.023	0.0095	0.0377	0.0765	0.0184	0.6045	MEGASTROKE.1.AS	0.0046	11	6.76893e-07	129892812	met-a-316	0.00338799	24.9932
569	rs9601054	T	C	T	C	0.0083	0.0223	0.162	0.1668	0.0122	0.0685	MEGASTROKE.1.AS	0.0018	13	4.23701e-06	79079534	met-a-316	0.00288293	21.2566
570	rs977712	C	A	C	A	0.0085	0.0135	0.1367	0.1371	0.0139	0.3308	MEGASTROKE.1.AS	0.0019	21	6.31902e-06	20070690	met-a-316	0.00271411	20.0084
571	rs11719883	C	G	C	G	-0.0174	-0.0043	0.8444	0.8255	0.0128	0.7338	MEGASTROKE.1.AS	0.0034	3	3.56697e-07	144922477	met-a-317	0.00355886	26.1832
572	rs12238083	T	C	T	C	0.0152	0.0141	0.1389	0.1396	0.0133	0.2877	MEGASTROKE.1.AS	0.0033	9	3.00802e-06	93741195	met-a-317	0.00288485	21.21
573	rs12336893	G	T	G	T	-0.0289	-0.0135	0.0412	0.0612	0.0202	0.505	MEGASTROKE.1.AS	0.0062	9	2.67701e-06	2632365	met-a-317	0.00295424	21.7217
574	rs13225022	G	A	G	A	0.0123	0.0059	0.3216	0.3518	0.0096	0.5369	MEGASTROKE.1.AS	0.0026	7	1.40201e-06	51849478	met-a-317	0.00304269	22.3741
575	rs13280152	T	G	T	G	0.0162	0.0337	0.1202	0.1213	0.0138	0.01475	MEGASTROKE.1.AS	0.0033	8	1.224e-06	76414970	met-a-317	0.00327564	24.0926
576	rs1477025	C	T	C	T	-0.0109	0.0045	0.3455	0.3507	0.0099	0.6477	MEGASTROKE.1.AS	0.0024	16	7.625e-06	49811433	met-a-317	0.00280497	20.6211
577	rs1502520	G	T	G	T	-0.0119	-0.0026	0.2666	0.2659	0.0104	0.8017	MEGASTROKE.1.AS	0.0025	17	1.63399e-06	51547100	met-a-317	0.0030803	22.6514
578	rs16911296	A	G	A	G	-0.0209	0.0166	0.0771	0.0792	0.0172	0.3345	MEGASTROKE.1.AS	0.0045	11	4.18004e-06	12436827	met-a-317	0.00293299	21.565
579	rs17087487	A	G	A	G	-0.0231	-0.0289	0.053	0.0644	0.0196	0.1402	MEGASTROKE.1.AS	0.0052	4	7.99705e-06	57936947	met-a-317	0.00268391	19.7287
580	rs1956129	T	C	T	C	-0.0127	0.0085	0.7589	0.7719	0.0108	0.4331	MEGASTROKE.1.AS	0.0025	14	3.65704e-07	40155324	met-a-317	0.00350687	25.7994
581	rs2158555	C	G	C	G	-0.0337	0.0033	0.0331	0.0238	0.0362	0.927	MEGASTROKE.1.AS	0.0075	7	7.90497e-06	98027488	met-a-317	0.00274575	20.1845
582	rs2242415	C	A	C	A	-0.0109	0.0095	0.3767	0.3812	0.0095	0.3133	MEGASTROKE.1.AS	0.0024	5	8.24195e-06	17225333	met-a-317	0.00280497	20.6211
583	rs4654501	A	G	A	G	0.0111	-0.0061	0.7671	0.7701	0.0106	0.5623	MEGASTROKE.1.AS	0.0025	1	9.22699e-06	4235768	met-a-317	0.00268113	19.7082
584	rs6075489	G	A	G	A	-0.0113	-0.0181	0.2823	0.2983	0.0103	0.07871	MEGASTROKE.1.AS	0.0025	20	9.51305e-06	19208970	met-a-317	0.00277835	20.4248
585	rs7014120	A	G	A	G	0.0148	0.0051	0.1341	0.149	0.0129	0.6939	MEGASTROKE.1.AS	0.0033	8	5.66604e-06	95786605	met-a-317	0.00273542	20.1084
586	rs7115681	T	C	T	C	-0.0131	0.0043	0.4668	0.3999	0.0096	0.6548	MEGASTROKE.1.AS	0.0024	11	8.29297e-08	42459273	met-a-317	0.00404648	29.7853
587	rs7898173	A	G	A	G	-0.0143	-0.0014	0.1419	0.1408	0.0136	0.9161	MEGASTROKE.1.AS	0.0032	10	6.80597e-06	3429328	met-a-317	0.00271587	19.9643
588	rs10492266	C	T	C	T	0.0167	0.0003	0.5745	0.5752	0.0093	0.9784	MEGASTROKE.1.AS	0.0038	12	8.77607e-06	115605697	met-a-318	0.00360108	19.3065
589	rs10771223	G	A	G	A	-0.0237	-0.0152	0.22	0.2353	0.0107	0.1569	MEGASTROKE.1.AS	0.0046	12	2.87098e-07	25651899	met-a-318	0.00494268	26.535
590	rs11147404	G	T	G	T	-0.0282	0.0108	0.1128	0.1289	0.0137	0.431	MEGASTROKE.1.AS	0.0063	13	8.687e-06	30539456	met-a-318	0.0037353	20.0288
591	rs12132798	G	C	G	C	-0.0615	-0.0121	0.0251	0.0319	0.0269	0.6533	MEGASTROKE.1.AS	0.013	1	2.08598e-06	216020536	met-a-318	0.00417044	22.3718
592	rs12189555	T	A	T	A	-0.021	0.0039	0.2316	0.2156	0.0114	0.7327	MEGASTROKE.1.AS	0.0046	6	5.05801e-06	91104402	met-a-318	0.00388478	20.8334
593	rs12718598	C	T	C	T	-0.018	0.0097	0.4822	0.4841	0.0092	0.2931	MEGASTROKE.1.AS	0.0037	7	1.49101e-06	50428445	met-a-318	0.00440916	23.6581
594	rs1320934	T	A	T	A	-0.1215	0.0187	0.0401	0.0607	0.0202	0.355	MEGASTROKE.1.AS	0.0253	3	1.513e-06	61884650	met-a-318	0.0303832	23.0001
595	rs1431793	A	C	A	C	-0.0216	-0.0026	0.7526	0.7581	0.0109	0.8128	MEGASTROKE.1.AS	0.0046	2	2.90102e-06	236173098	met-a-318	0.00410901	22.0409
596	rs1447307	T	G	T	G	-0.0211	0.0026	0.227	0.2289	0.011	0.8149	MEGASTROKE.1.AS	0.0046	8	5.69403e-06	94286040	met-a-318	0.00392172	21.0323
597	rs1499094	G	T	G	T	-0.0208	0.0061	0.2314	0.2301	0.011	0.5777	MEGASTROKE.1.AS	0.0046	3	7.67609e-06	1244434	met-a-318	0.00381141	20.4385
598	rs167277	C	A	C	A	0.0207	-0.0073	0.219	0.2113	0.0114	0.5218	MEGASTROKE.1.AS	0.0046	12	7.92191e-06	78483079	met-a-318	0.00377499	20.2424
599	rs1799412	C	G	C	G	-0.0262	0.0324	0.8394	0.8137	0.0118	0.005997	MEGASTROKE.1.AS	0.0055	3	2.27997e-06	40210125	met-a-318	0.00422835	22.6837
600	rs2293319	T	C	T	C	-0.0219	0.0041	0.7852	0.773	0.0109	0.7034	MEGASTROKE.1.AS	0.0047	15	3.59104e-06	31235357	met-a-318	0.00404637	21.7035
601	rs2549842	T	C	T	C	-0.0206	-0.0201	0.786	0.7726	0.011	0.06828	MEGASTROKE.1.AS	0.0046	16	8.67501e-06	81023659	met-a-318	0.00373874	20.0473
602	rs4579742	T	A	T	A	-0.029	0.0017	0.8749	0.8528	0.0133	0.8958	MEGASTROKE.1.AS	0.0064	1	5.16e-06	239460167	met-a-318	0.0038274	20.5245
603	rs8108144	T	G	T	G	-0.0232	0.0028	0.788	0.7992	0.0115	0.8047	MEGASTROKE.1.AS	0.0047	19	6.44407e-07	23373200	met-a-318	0.00453877	24.3567
604	rs8184921	C	T	C	T	-0.0165	0.0066	0.4913	0.4985	0.0092	0.4738	MEGASTROKE.1.AS	0.0037	21	9.80099e-06	22372723	met-a-318	0.00370753	19.8793
605	rs972709	A	C	A	C	0.0483	-0.0023	0.6548	0.656	0.0096	0.8106	MEGASTROKE.1.AS	0.0107	6	6.72992e-06	66255788	met-a-318	0.0269395	20.321
606	rs9834988	T	C	T	C	0.0185	-0.0006	0.5297	0.5216	0.0093	0.952	MEGASTROKE.1.AS	0.0038	3	7.98307e-07	79630364	met-a-318	0.00441558	23.6927
607	rs1010069	A	G	A	G	0.0081	-0.0071	0.4623	0.4538	0.0093	0.4433	MEGASTROKE.1.AS	0.0018	1	8.58302e-06	16352937	met-a-319	0.00274121	20.2445
608	rs10514491	C	T	C	T	-0.012	0.0044	0.3218	0.3172	0.01	0.6587	MEGASTROKE.1.AS	0.0026	16	2.85897e-06	80315263	met-a-319	0.00288318	21.296
609	rs11837423	A	G	A	G	0.0385	0.0071	0.088	0.0804	0.0181	0.6967	MEGASTROKE.1.AS	0.008	12	1.51901e-06	124993538	met-a-319	0.0129447	23.1339
610	rs12352829	A	G	A	G	-0.0134	-0.0056	0.1506	0.1468	0.0143	0.6978	MEGASTROKE.1.AS	0.0027	9	5.84306e-07	74006667	met-a-319	0.00333228	24.6243
611	rs12532113	C	T	C	T	0.028	-0.0122	0.039	0.0397	0.0251	0.6275	MEGASTROKE.1.AS	0.006	7	3.06098e-06	90484736	met-a-319	0.00387314	21.77
612	rs1430209	C	T	C	T	0.0086	0.0016	0.4687	0.4831	0.0093	0.8605	MEGASTROKE.1.AS	0.0018	2	1.865e-06	222210212	met-a-319	0.003089	22.821
613	rs17099239	G	A	G	A	0.012	0.015	0.1673	0.1626	0.0125	0.2317	MEGASTROKE.1.AS	0.0027	14	6.74e-06	62267508	met-a-319	0.00267412	19.7477
614	rs174548	G	C	G	C	-0.0488	-0.024	0.2995	0.313	0.0101	0.01741	MEGASTROKE.1.AS	0.0025	11	1.42889e-84	61571348	met-a-319	0.0491777	380.927
615	rs180022	C	T	C	T	-0.0117	0.0024	0.1672	0.1765	0.0123	0.8485	MEGASTROKE.1.AS	0.0026	6	9.43105e-06	16295861	met-a-319	0.00274121	20.2445
616	rs2275351	T	C	T	C	0.012	-0.0047	0.1657	0.1525	0.0129	0.7158	MEGASTROKE.1.AS	0.0027	1	7.06204e-06	203150073	met-a-319	0.00267412	19.7477
617	rs3798211	C	A	C	A	0.0083	0.0046	0.5753	0.5729	0.0093	0.6193	MEGASTROKE.1.AS	0.0018	6	4.58395e-06	160186920	met-a-319	0.00287785	21.2566
618	rs4739402	C	T	C	T	0.0085	0.0047	0.4828	0.467	0.0092	0.6057	MEGASTROKE.1.AS	0.0019	8	5.61397e-06	35228273	met-a-319	0.00270933	20.0084
619	rs4982495	C	T	C	T	0.0084	0.0036	0.5725	0.5723	0.0093	0.6947	MEGASTROKE.1.AS	0.0018	14	3.27198e-06	22220569	met-a-319	0.00294741	21.7719
620	rs532098	A	G	A	G	0.009	0.0028	0.461	0.4568	0.0102	0.7833	MEGASTROKE.1.AS	0.002	6	6.79501e-06	32578052	met-a-319	0.0036024	20.2428
621	rs6535974	A	G	A	G	-0.0122	-0.0213	0.8465	0.8561	0.013	0.101	MEGASTROKE.1.AS	0.0027	4	5.80096e-06	140116326	met-a-319	0.00276375	20.4115
622	rs6568389	C	T	C	T	-0.0157	-0.0105	0.1939	0.3005	0.01	0.2944	MEGASTROKE.1.AS	0.0033	6	2.16401e-06	106117118	met-a-319	0.00306301	22.6284
623	rs712916	C	T	C	T	0.0456	0.0448	0.0125	0.0196	0.0362	0.2165	MEGASTROKE.1.AS	0.0102	1	8.19294e-06	99709771	met-a-319	0.00270559	19.9807
624	rs7169869	A	G	A	G	-0.0194	-0.0127	0.5404	0.4897	0.0091	0.1652	MEGASTROKE.1.AS	0.0043	15	6.58597e-06	85478918	met-a-319	0.0113946	20.3317
625	rs8123073	G	A	G	A	0.0372	-0.0569	0.017	0.0246	0.0328	0.08283	MEGASTROKE.1.AS	0.0082	20	5.94196e-06	31446858	met-a-319	0.00278584	20.575
626	rs9679675	C	A	C	A	-0.0092	-0.0062	0.5268	0.5147	0.0091	0.4998	MEGASTROKE.1.AS	0.0018	2	4.16697e-07	175285871	met-a-319	0.00353348	26.1164
627	rs11159894	T	C	T	C	0.032	-0.0094	0.3295	0.331	0.0098	0.3399	MEGASTROKE.1.AS	0.0067	14	1.76901e-06	89721819	met-a-320	0.00460201	22.8021
628	rs12405017	C	T	C	T	0.1891	0.0148	0.0183	0.0185	0.0374	0.6925	MEGASTROKE.1.AS	0.0426	1	9.17508e-06	86018543	met-a-320	0.0134345	19.6772
629	rs17131011	A	G	A	G	-0.0781	0.0086	0.0404	0.0461	0.0226	0.7015	MEGASTROKE.1.AS	0.0174	1	6.88193e-06	70123406	met-a-320	0.00406663	20.1385
630	rs17175231	G	A	G	A	-0.0593	-0.0233	0.0652	0.0514	0.0215	0.2779	MEGASTROKE.1.AS	0.0125	13	1.986e-06	94965048	met-a-320	0.00454061	22.4964
631	rs17641342	C	G	C	G	0.0725	0.0015	0.1639	0.1681	0.0128	0.9056	MEGASTROKE.1.AS	0.0159	16	5.26199e-06	76318584	met-a-320	0.014165	20.7626
632	rs2002212	A	G	A	G	-0.0691	-0.0049	0.049	0.0535	0.0212	0.8165	MEGASTROKE.1.AS	0.0155	18	7.817e-06	12006035	met-a-320	0.00401188	19.8663
633	rs2140798	T	C	T	C	-0.0519	0.0103	0.0986	0.122	0.0145	0.4766	MEGASTROKE.1.AS	0.0117	7	8.79995e-06	125117597	met-a-320	0.00397224	19.6692
634	rs2391088	A	G	A	G	-0.0341	-0.0015	0.6873	0.6919	0.0098	0.8816	MEGASTROKE.1.AS	0.0073	7	2.92301e-06	25183508	met-a-320	0.00440299	21.8116
635	rs3752241	G	C	G	C	-0.0574	-0.0228	0.1316	0.1722	0.0134	0.08821	MEGASTROKE.1.AS	0.0126	19	5.52306e-06	1053524	met-a-320	0.00418852	20.7447
636	rs4244808	G	T	G	T	-0.0305	0.003	0.4693	0.4755	0.0094	0.7452	MEGASTROKE.1.AS	0.0068	11	8.30004e-06	2163110	met-a-320	0.00406084	20.1097
637	rs4579412	A	C	A	C	-0.0414	-0.0038	0.1469	0.1457	0.0131	0.7739	MEGASTROKE.1.AS	0.0091	7	4.77101e-06	66945831	met-a-320	0.00417735	20.6891
638	rs696155	A	G	A	G	-0.0412	0.0115	0.1888	0.1867	0.0118	0.33	MEGASTROKE.1.AS	0.0088	5	2.92099e-06	33552040	met-a-320	0.00442288	21.9105
639	rs7262824	C	T	C	T	-0.0357	-0.0258	0.7938	0.7914	0.0113	0.02239	MEGASTROKE.1.AS	0.008	20	8.69701e-06	18483105	met-a-320	0.00401983	19.9058
640	rs7269193	G	A	G	A	0.0528	-0.0196	0.0908	0.1077	0.0155	0.2075	MEGASTROKE.1.AS	0.0116	20	5.03396e-06	46858654	met-a-320	0.00418151	20.7098
641	rs7427777	A	C	A	C	0.1291	0.059	0.0483	0.0418	0.0241	0.0141	MEGASTROKE.1.AS	0.0286	3	6.36107e-06	181947383	met-a-320	0.0138861	20.3479
642	rs8192870	G	T	G	T	0.0365	-0.017	0.6502	0.6549	0.0094	0.07206	MEGASTROKE.1.AS	0.0067	8	3.98502e-08	59412066	met-a-320	0.00597905	29.6661
643	rs9851393	G	A	G	A	-0.0297	0.0049	0.4801	0.4938	0.0091	0.5932	MEGASTROKE.1.AS	0.0066	3	7.38295e-06	54334723	met-a-320	0.0040874	20.2418
644	rs11118120	C	A	C	A	0.019	-0.0077	0.1499	0.1523	0.013	0.5552	MEGASTROKE.1.AS	0.004	1	1.96499e-06	218705761	met-a-321	0.00306075	22.5564
645	rs11940037	C	T	C	T	-0.019	0.0063	0.158	0.1746	0.0123	0.6069	MEGASTROKE.1.AS	0.0041	4	2.82098e-06	58835528	met-a-321	0.00291369	21.4695
646	rs1466228	T	C	T	C	-0.0361	0.0328	0.0348	0.0393	0.0249	0.1878	MEGASTROKE.1.AS	0.0078	4	3.20597e-06	32428311	met-a-321	0.00290625	21.4145
647	rs17351329	G	A	G	A	0.0185	0.0023	0.1349	0.1416	0.013	0.8607	MEGASTROKE.1.AS	0.0041	5	5.37205e-06	107016120	met-a-321	0.00276278	20.3544
648	rs1822906	G	A	G	A	-0.018	0.0026	0.7952	0.8032	0.012	0.8292	MEGASTROKE.1.AS	0.0034	3	9.60793e-08	144928287	met-a-321	0.00379932	28.0201
649	rs4470674	A	T	A	T	-0.0141	-0.0041	0.7182	0.6963	0.0101	0.6879	MEGASTROKE.1.AS	0.0031	4	6.63896e-06	179489581	met-a-321	0.00280715	20.6822
650	rs603424	A	G	A	G	0.0292	-0.0213	0.1865	0.1816	0.0125	0.08733	MEGASTROKE.1.AS	0.0038	10	1.55991e-14	102075479	met-a-321	0.00797067	59.031
651	rs7583745	C	T	C	T	0.0348	-0.0015	0.116	0.0973	0.0151	0.9203	MEGASTROKE.1.AS	0.0075	2	3.06203e-06	79538898	met-a-321	0.0120309	21.5052
652	rs10489	A	C	A	C	0.1743	0.0204	0.0243	0.0314	0.0271	0.4524	MEGASTROKE.1.AS	0.038	3	4.60098e-06	69151152	met-a-322	0.0120084	21.0148
653	rs11616655	G	A	G	A	0.1069	-0.0033	0.0556	0.0605	0.0197	0.8678	MEGASTROKE.1.AS	0.0237	13	6.36898e-06	23683941	met-a-322	0.0076504	20.3296
654	rs17077586	G	A	G	A	-0.1032	0.0019	0.0813	0.0755	0.0182	0.9153	MEGASTROKE.1.AS	0.021	18	9.19793e-07	65292921	met-a-322	0.00906828	24.1319
655	rs17224277	A	G	A	G	0.0951	0.0303	0.0778	0.0876	0.0166	0.06822	MEGASTROKE.1.AS	0.0199	2	1.82499e-06	182340444	met-a-322	0.00857972	22.8205
656	rs17741813	T	C	T	C	0.538	-0.028	0.015	0.0714	0.0233	0.2302	MEGASTROKE.1.AS	0.1192	21	6.38896e-06	35669770	met-a-322	0.0219427	20.3261
657	rs2846723	T	G	T	G	-0.0476	-0.0159	0.5442	0.5399	0.0091	0.07917	MEGASTROKE.1.AS	0.0105	11	5.75506e-06	102570891	met-a-322	0.00772729	20.5355
658	rs4384764	A	G	A	G	-0.0568	0.0082	0.2371	0.2633	0.0108	0.4441	MEGASTROKE.1.AS	0.0127	2	7.90205e-06	37590284	met-a-322	0.00752264	19.9876
659	rs494562	G	A	G	A	0.1182	0.0291	0.1012	0.1028	0.0148	0.04899	MEGASTROKE.1.AS	0.0167	6	1.33906e-12	86117129	met-a-322	0.0186293	50.0579
660	rs7297956	C	G	C	G	0.0597	0.0062	0.7301	0.7231	0.0101	0.5424	MEGASTROKE.1.AS	0.0134	12	7.69006e-06	104621542	met-a-322	0.0113368	19.8261
661	rs7795118	T	C	T	C	0.0905	-0.0157	0.2305	0.2542	0.012	0.1927	MEGASTROKE.1.AS	0.0186	7	1.21099e-06	106260226	met-a-322	0.00889105	23.656
662	rs10024717	A	G	A	G	0.0085	0.0105	0.3772	0.3657	0.0096	0.2739	MEGASTROKE.1.AS	0.0016	4	7.50101e-08	89219645	met-a-323	0.00382409	28.215
663	rs10063205	T	C	T	C	0.008	0.0234	0.1559	0.2064	0.0126	0.06192	MEGASTROKE.1.AS	0.0017	5	4.05798e-06	159137011	met-a-323	0.0030031	22.1393
664	rs11128879	T	C	T	C	-0.0078	0.0026	0.1208	0.1265	0.0139	0.8529	MEGASTROKE.1.AS	0.0018	3	9.56401e-06	1862780	met-a-323	0.0025476	18.7727
665	rs12707434	G	A	G	A	0.0366	-0.0647	0.0361	0.0208	0.0371	0.08096	MEGASTROKE.1.AS	0.008	7	4.64697e-06	138773301	met-a-323	0.0117263	20.9069
666	rs161503	C	T	C	T	-0.008	-0.0331	0.8824	0.8666	0.0137	0.01608	MEGASTROKE.1.AS	0.0018	5	6.86705e-06	99636953	met-a-323	0.00267956	19.7477
667	rs1618996	G	A	G	A	-0.0091	-0.0243	0.8702	0.8736	0.0139	0.07978	MEGASTROKE.1.AS	0.0018	8	3.77998e-07	13185926	met-a-323	0.00346438	25.5517
668	rs1895999	G	A	G	A	0.0151	-0.0166	0.8301	0.8283	0.0122	0.1746	MEGASTROKE.1.AS	0.0032	12	3.434e-06	48952204	met-a-323	0.0124654	22.2414
669	rs2397972	A	G	A	G	0.012	0.0076	0.054	0.0645	0.0189	0.6874	MEGASTROKE.1.AS	0.0026	15	4.04501e-06	96358652	met-a-323	0.00288904	21.296
670	rs2470439	G	A	G	A	-0.0083	-0.0247	0.89	0.885	0.0144	0.0868	MEGASTROKE.1.AS	0.0018	12	5.68696e-06	2015160	met-a-323	0.00288371	21.2566
671	rs3760605	C	T	C	T	-0.0079	-0.0221	0.1088	0.1125	0.0148	0.1349	MEGASTROKE.1.AS	0.0018	18	9.79896e-06	3870771	met-a-323	0.00261317	19.2571
672	rs4086666	G	T	G	T	-0.0083	0.0185	0.1196	0.1252	0.0139	0.1821	MEGASTROKE.1.AS	0.0018	11	2.42198e-06	13875937	met-a-323	0.00288371	21.2566
673	rs4347830	A	G	A	G	0.01	-0.0258	0.337	0.3537	0.0102	0.01115	MEGASTROKE.1.AS	0.002	2	5.73297e-07	228058016	met-a-323	0.00445395	24.9911
674	rs4562384	C	T	C	T	-0.0075	0.0355	0.2834	0.3611	0.0098	0.0002992	MEGASTROKE.1.AS	0.0017	9	5.49705e-06	1965945	met-a-323	0.00264041	19.4584
675	rs503360	G	A	G	A	-0.0081	0.0088	0.1201	0.1188	0.0145	0.5431	MEGASTROKE.1.AS	0.0018	11	4.78498e-06	106200685	met-a-323	0.00274679	20.2445
676	rs6084839	C	A	C	A	0.0123	-0.0134	0.0554	0.0687	0.0193	0.4868	MEGASTROKE.1.AS	0.0027	20	3.99402e-06	4685707	met-a-323	0.00281484	20.7474
677	rs6101153	G	A	G	A	0.008	-0.0057	0.1103	0.1162	0.0151	0.7037	MEGASTROKE.1.AS	0.0018	20	8.26399e-06	59559273	met-a-323	0.00267956	19.7477
678	rs7340968	A	C	A	C	0.0333	-0.0097	0.027	0.0272	0.0324	0.7651	MEGASTROKE.1.AS	0.0075	4	9.05295e-06	78961666	met-a-323	0.011052	19.6912
679	rs7530270	C	A	C	A	0.0085	0.0181	0.8	0.7198	0.0104	0.08236	MEGASTROKE.1.AS	0.0018	1	1.509e-06	241684393	met-a-323	0.00302393	22.2933
680	rs10234936	A	G	A	G	0.028	-0.0059	0.035	0.0608	0.0198	0.7647	MEGASTROKE.1.AS	0.0061	7	4.87697e-06	19601999	met-a-324	0.0036912	21.0622
681	rs1043011	T	G	T	G	0.0172	-0.0025	0.1722	0.1812	0.0121	0.8342	MEGASTROKE.1.AS	0.0034	12	5.21399e-07	56865040	met-a-324	0.00447987	25.5827
682	rs10433674	T	C	T	C	0.0264	0.0055	0.9584	0.9554	0.0243	0.821	MEGASTROKE.1.AS	0.0054	4	1.242e-06	71761726	met-a-324	0.00418519	23.8928
683	rs10795360	C	G	C	G	0.0114	-0.0211	0.6957	0.7313	0.0103	0.04044	MEGASTROKE.1.AS	0.0025	10	3.76097e-06	6701714	met-a-324	0.00364302	20.7863
684	rs10798574	T	G	T	G	-0.0142	-0.0046	0.2212	0.3215	0.0098	0.6342	MEGASTROKE.1.AS	0.003	1	2.02899e-06	177809627	met-a-324	0.00392413	22.3966
685	rs10993160	G	A	G	A	-0.0295	-0.0106	0.0413	0.0327	0.0288	0.7132	MEGASTROKE.1.AS	0.0062	9	1.67598e-06	97068926	met-a-324	0.00396508	22.6312
686	rs13242474	G	A	G	A	-0.0111	0.0099	0.2605	0.2654	0.0103	0.3383	MEGASTROKE.1.AS	0.0024	7	5.47205e-06	20441065	met-a-324	0.00374723	21.3831
687	rs1466785	T	C	T	C	-0.0106	0.0077	0.4409	0.4352	0.0094	0.4175	MEGASTROKE.1.AS	0.0024	8	5.93403e-06	11623456	met-a-324	0.00341837	19.5001
688	rs17092955	T	G	T	G	-0.0175	-0.0138	0.1024	0.1054	0.0151	0.3581	MEGASTROKE.1.AS	0.0034	14	3.38797e-07	96081498	met-a-324	0.00463678	26.4829
689	rs17268257	T	C	T	C	-0.0159	-0.0217	0.1349	0.1626	0.0128	0.09161	MEGASTROKE.1.AS	0.0035	4	7.31392e-06	139765668	met-a-324	0.00361578	20.6303
690	rs202490	T	C	T	C	-0.0111	0.016	0.3533	0.3666	0.0098	0.1024	MEGASTROKE.1.AS	0.0024	20	4.45205e-06	1748126	met-a-324	0.00374723	21.3831
691	rs3857856	A	G	A	G	0.0152	-0.0125	0.8885	0.8938	0.0157	0.428	MEGASTROKE.1.AS	0.0033	7	4.93299e-06	130384708	met-a-324	0.00371671	21.2083
692	rs42041	G	C	G	C	0.0109	-0.056	0.2551	0.2489	0.0109	2.96e-07	MEGASTROKE.1.AS	0.0025	7	9.3319e-06	92246744	met-a-324	0.00333151	19.0029
693	rs4516857	C	G	C	G	0.0205	0.0212	0.0991	0.1016	0.0162	0.1906	MEGASTROKE.1.AS	0.0045	5	4.92697e-06	43937133	met-a-324	0.00363595	20.7458
694	rs4822129	A	G	A	G	0.0122	-0.0013	0.194	0.1931	0.0118	0.9093	MEGASTROKE.1.AS	0.0026	22	3.75699e-06	42823916	met-a-324	0.00385666	22.01
695	rs715	C	T	C	T	-0.0113	0.0054	0.2875	0.3052	0.0105	0.6045	MEGASTROKE.1.AS	0.0024	2	4.18697e-06	211543055	met-a-324	0.00388295	22.1606
696	rs7220150	C	A	C	A	-0.0147	0.0071	0.1773	0.1802	0.0121	0.5577	MEGASTROKE.1.AS	0.0033	17	6.70595e-06	70208672	met-a-324	0.00347705	19.836
697	rs780093	C	T	C	T	0.0108	-0.0053	0.6002	0.6077	0.0101	0.6011	MEGASTROKE.1.AS	0.0024	2	3.98199e-06	27742603	met-a-324	0.00354812	20.2429
698	rs892051	C	T	C	T	-0.011	-0.0063	0.7424	0.7417	0.0104	0.5455	MEGASTROKE.1.AS	0.0025	19	7.66708e-06	22689387	met-a-324	0.00339271	19.3532
699	rs9403794	A	C	A	C	0.0175	-0.0011	0.5963	0.5806	0.0093	0.9046	MEGASTROKE.1.AS	0.0039	6	8.09301e-06	146928104	met-a-324	0.01185	20.1108
700	rs10033622	C	T	C	T	-0.0126	-0.0045	0.3885	0.3601	0.0097	0.6411	MEGASTROKE.1.AS	0.0026	4	1.34602e-06	186503992	met-a-325	0.0131608	23.4585
701	rs10516469	T	C	T	C	-0.0114	0.0336	0.1	0.1119	0.0152	0.02717	MEGASTROKE.1.AS	0.0025	4	5.886e-06	102261253	met-a-325	0.00281802	20.7879
702	rs10873157	C	T	C	T	0.0109	-0.0275	0.9067	0.9063	0.0158	0.08108	MEGASTROKE.1.AS	0.0024	14	8.62402e-06	63100706	met-a-325	0.00279547	20.6211
703	rs11243929	C	T	C	T	0.0076	-0.0014	0.2269	0.2207	0.0112	0.9006	MEGASTROKE.1.AS	0.0017	9	8.32799e-06	135774164	met-a-325	0.00270889	19.9807
704	rs12728678	T	C	T	C	-0.0096	-0.0088	0.2003	0.2141	0.0114	0.4365	MEGASTROKE.1.AS	0.0017	1	2.18902e-08	154764715	met-a-325	0.00431526	31.8806
705	rs12891	C	G	C	G	0.0078	-0.0108	0.4177	0.4172	0.0099	0.2749	MEGASTROKE.1.AS	0.0018	19	8.77708e-06	8327196	met-a-325	0.00254553	18.7727
706	rs13237436	G	A	G	A	0.0076	-0.0159	0.807	0.7984	0.0114	0.1655	MEGASTROKE.1.AS	0.0017	7	7.25705e-06	79875818	met-a-325	0.00270889	19.9807
707	rs1475943	T	C	T	C	0.0079	-0.0152	0.2215	0.2371	0.0114	0.1805	MEGASTROKE.1.AS	0.0017	22	3.69301e-06	47305436	met-a-325	0.00292633	21.5893
708	rs1512342	T	C	T	C	0.0072	0.0057	0.3384	0.3408	0.01	0.5706	MEGASTROKE.1.AS	0.0016	4	7.006e-06	149250783	met-a-325	0.00274455	20.2445
709	rs1532775	A	G	A	G	0.0081	0.0005	0.7796	0.7688	0.0109	0.961	MEGASTROKE.1.AS	0.0017	1	1.035e-06	114605353	met-a-325	0.00307592	22.6963
710	rs1536564	T	C	T	C	0.0075	-0.0074	0.2644	0.2649	0.0104	0.4774	MEGASTROKE.1.AS	0.0017	10	7.04807e-06	14758348	met-a-325	0.00263826	19.4584
711	rs172650	A	C	A	C	0.0102	0.002	0.6543	0.6378	0.0097	0.8361	MEGASTROKE.1.AS	0.0016	16	2.81799e-10	71603912	met-a-325	0.00549299	40.6296
712	rs17293820	G	T	G	T	-0.0081	0.0093	0.1984	0.206	0.0113	0.4117	MEGASTROKE.1.AS	0.0017	8	2.01099e-06	14111623	met-a-325	0.00307592	22.6963
713	rs1851740	A	C	A	C	-0.008	-0.0069	0.185	0.1856	0.0122	0.5689	MEGASTROKE.1.AS	0.0017	3	2.74202e-06	77739202	met-a-325	0.00300066	22.1393
714	rs2879560	T	C	T	C	-0.0081	-0.0213	0.2226	0.2083	0.0121	0.07877	MEGASTROKE.1.AS	0.0017	3	3.476e-06	182314029	met-a-325	0.00307592	22.6963
715	rs2891733	T	C	T	C	-0.0109	-0.0167	0.8941	0.892	0.0149	0.2632	MEGASTROKE.1.AS	0.0024	2	8.46701e-06	220135208	met-a-325	0.00279547	20.6211
716	rs4347830	A	G	A	G	0.009	-0.0258	0.337	0.3537	0.0102	0.01115	MEGASTROKE.1.AS	0.002	2	6.79501e-06	228058016	met-a-325	0.00360497	20.2428
717	rs4808739	C	T	C	T	-0.0083	-0.0165	0.2422	0.2363	0.0111	0.1369	MEGASTROKE.1.AS	0.0018	19	2.42097e-06	18159516	met-a-325	0.00288136	21.2566
718	rs4863214	C	T	C	T	0.0149	-0.0229	0.2602	0.318	0.015	0.1275	MEGASTROKE.1.AS	0.0032	4	3.98401e-06	190516389	met-a-325	0.0121618	21.656
719	rs6493	A	G	A	G	0.0114	-0.0136	0.1195	0.1679	0.0124	0.2727	MEGASTROKE.1.AS	0.0024	14	2.34601e-06	78140329	met-a-325	0.00305702	22.5564
720	rs703014	G	A	G	A	-0.0135	0.0017	0.674	0.6659	0.01	0.8634	MEGASTROKE.1.AS	0.0027	10	7.19399e-07	28641805	met-a-325	0.0139978	24.9716
721	rs7151615	T	G	T	G	-0.0079	0.0079	0.273	0.2869	0.0105	0.4497	MEGASTROKE.1.AS	0.0016	14	1.46899e-06	20731947	met-a-325	0.00330231	24.3723
722	rs7195332	T	C	T	C	0.0077	-0.0046	0.2152	0.218	0.0119	0.6994	MEGASTROKE.1.AS	0.0017	16	4.05098e-06	19925963	met-a-325	0.00278045	20.51
723	rs7641634	A	G	A	G	-0.0077	0.0087	0.266	0.2771	0.0114	0.4487	MEGASTROKE.1.AS	0.0016	3	2.56401e-06	143542008	met-a-325	0.00313774	23.1539
724	rs7834337	G	A	G	A	0.0113	-0.0067	0.9096	0.9099	0.0173	0.6987	MEGASTROKE.1.AS	0.0025	8	4.70901e-06	655828	met-a-325	0.00276894	20.4248
725	rs8035304	T	G	T	G	0.009	-0.0017	0.81	0.802	0.012	0.8906	MEGASTROKE.1.AS	0.002	15	6.79501e-06	93723925	met-a-325	0.00360497	20.2428
726	rs8111703	A	T	A	T	-0.0084	0.0178	0.2142	0.2409	0.0108	0.1003	MEGASTROKE.1.AS	0.0017	19	1.467e-06	3685054	met-a-325	0.00330721	24.4086
727	rs906466	A	G	A	G	0.0076	-0.0079	0.1846	0.1955	0.0115	0.4932	MEGASTROKE.1.AS	0.0017	20	8.83792e-06	35048632	met-a-325	0.00270889	19.9807
728	rs9327433	G	T	G	T	0.0076	0.023	0.4866	0.4938	0.0092	0.01246	MEGASTROKE.1.AS	0.0016	5	2.52901e-06	126546059	met-a-325	0.00305702	22.5564
729	rs936632	C	A	C	A	0.0089	0.0031	0.8213	0.8292	0.0123	0.8018	MEGASTROKE.1.AS	0.0017	1	2.69401e-07	53111782	met-a-325	0.00371114	27.4009
730	rs9400467	T	C	T	C	-0.0121	-0.0004	0.7059	0.697	0.0098	0.9641	MEGASTROKE.1.AS	0.0016	6	6.54034e-14	111424015	met-a-325	0.00771273	57.1759
731	rs9497139	A	G	A	G	-0.029	-0.0334	0.0155	0.018	0.0368	0.3643	MEGASTROKE.1.AS	0.0061	6	1.97401e-06	145264340	met-a-325	0.00306228	22.5953
732	rs9594421	A	T	A	T	0.0075	0.0092	0.2757	0.3007	0.0101	0.3625	MEGASTROKE.1.AS	0.0016	13	4.59399e-06	41091759	met-a-325	0.00297734	21.9667
733	rs10095414	G	A	G	A	-0.0086	0.0013	0.1381	0.1378	0.0131	0.9238	MEGASTROKE.1.AS	0.0018	8	2.28502e-06	20578915	met-a-326	0.00309067	22.821
734	rs10491431	A	C	A	C	0.0082	0.0013	0.1435	0.1471	0.0128	0.9161	MEGASTROKE.1.AS	0.0018	5	3.79997e-06	35968000	met-a-326	0.00281064	20.7474
735	rs10738383	A	G	A	G	-0.0131	-0.012	0.6175	0.6062	0.0094	0.2026	MEGASTROKE.1.AS	0.0029	9	7.38499e-06	15016042	met-a-326	0.0114419	20.3823
736	rs10850904	T	C	T	C	0.0085	-0.0061	0.127	0.1267	0.0137	0.6542	MEGASTROKE.1.AS	0.0018	12	2.73798e-06	118255232	met-a-326	0.00301943	22.2933
737	rs10917910	C	A	C	A	0.0086	0.0155	0.1403	0.1277	0.0139	0.2659	MEGASTROKE.1.AS	0.0018	1	1.652e-06	164065297	met-a-326	0.00309067	22.821
738	rs11151130	A	G	A	G	0.0085	-0.0188	0.1379	0.1447	0.0148	0.2036	MEGASTROKE.1.AS	0.0018	18	1.78599e-06	73323599	met-a-326	0.00301943	22.2933
739	rs11600689	A	T	A	T	-0.0103	-0.0116	0.1616	0.2144	0.0113	0.3038	MEGASTROKE.1.AS	0.0023	11	9.13608e-06	19979528	met-a-326	0.00271633	20.0494
740	rs11659807	C	G	C	G	-0.0082	-0.0021	0.1964	0.2341	0.0112	0.8519	MEGASTROKE.1.AS	0.0017	18	2.15501e-06	33101254	met-a-326	0.00314996	23.2601
741	rs1179979	A	G	A	G	-0.0128	0.0127	0.9214	0.9201	0.0173	0.4629	MEGASTROKE.1.AS	0.0026	14	9.48899e-07	37346974	met-a-326	0.00328089	24.2301
742	rs12268257	T	C	T	C	-0.0082	0.0079	0.1339	0.1355	0.0134	0.5564	MEGASTROKE.1.AS	0.0018	10	5.59101e-06	25864681	met-a-326	0.00281064	20.7474
743	rs13302218	G	A	G	A	0.0118	-0.0063	0.068	0.0674	0.0184	0.7321	MEGASTROKE.1.AS	0.0026	9	6.79908e-06	113390612	met-a-326	0.00278965	20.592
744	rs13339263	G	A	G	A	0.0081	0.0013	0.1413	0.1402	0.0134	0.9211	MEGASTROKE.1.AS	0.0018	16	6.52004e-06	49001156	met-a-326	0.00274269	20.2445
745	rs1402325	A	G	A	G	-0.008	0.0078	0.1437	0.1532	0.0129	0.5436	MEGASTROKE.1.AS	0.0018	19	8.23e-06	44105736	met-a-326	0.00267557	19.7477
746	rs1573544	C	T	C	T	-0.0087	0.0142	0.8516	0.8364	0.0123	0.2503	MEGASTROKE.1.AS	0.0018	11	9.63496e-07	15195648	met-a-326	0.00316274	23.3548
747	rs1894947	C	T	C	T	-0.0083	0.0011	0.8199	0.8155	0.0121	0.9294	MEGASTROKE.1.AS	0.0017	16	1.84701e-06	56006578	met-a-326	0.00322701	23.8309
748	rs2383208	G	A	G	A	-0.0078	0.0007	0.1777	0.1826	0.0124	0.9526	MEGASTROKE.1.AS	0.0017	9	8.78901e-06	22132076	met-a-326	0.002851	21.0462
749	rs2863979	A	G	A	G	0.0143	0.0006	0.7241	0.7161	0.0102	0.9533	MEGASTROKE.1.AS	0.0017	16	1.44311e-17	68331890	met-a-326	0.00951844	70.7386
750	rs3024536	T	C	T	C	-0.0085	0.0155	0.1443	0.1459	0.013	0.2312	MEGASTROKE.1.AS	0.0018	16	1.69001e-06	27352713	met-a-326	0.00301943	22.2933
751	rs4317453	A	G	A	G	-0.0077	0.0024	0.3363	0.3561	0.0106	0.8231	MEGASTROKE.1.AS	0.0017	6	9.11591e-06	1424362	met-a-326	0.00277856	20.51
752	rs4426541	G	A	G	A	0.0079	-0.0054	0.7771	0.7794	0.0111	0.6283	MEGASTROKE.1.AS	0.0017	2	5.39498e-06	167120956	met-a-326	0.00292435	21.5893
753	rs6587731	G	T	G	T	0.0093	-0.0201	0.8374	0.8311	0.0126	0.1096	MEGASTROKE.1.AS	0.0018	1	1.963e-07	153187680	met-a-326	0.00361239	26.6872
754	rs7572149	C	T	C	T	-0.0088	-0.0274	0.867	0.8573	0.0134	0.04103	MEGASTROKE.1.AS	0.0018	2	1.00201e-06	104848853	met-a-326	0.00323562	23.8947
755	rs7583413	T	C	T	C	0.0082	-0.0029	0.8245	0.8096	0.0118	0.8087	MEGASTROKE.1.AS	0.0017	2	2.61999e-06	228477310	met-a-326	0.00314996	23.2601
756	rs9642758	A	G	A	G	0.0086	-0.0254	0.1578	0.1516	0.0131	0.0519	MEGASTROKE.1.AS	0.0018	8	1.28201e-06	35721159	met-a-326	0.00309067	22.821
757	rs10066453	C	G	C	G	0.0165	0.011	0.0387	0.0355	0.0264	0.6772	MEGASTROKE.1.AS	0.0035	5	1.92801e-06	91387973	met-a-327	0.00301585	22.2184
758	rs11232103	A	C	A	C	0.0085	0.0108	0.1151	0.1245	0.0159	0.4951	MEGASTROKE.1.AS	0.0017	11	3.697e-07	80092415	met-a-327	0.00339121	24.9932
759	rs11760350	A	G	A	G	-0.0075	0.0115	0.1238	0.1262	0.0137	0.4038	MEGASTROKE.1.AS	0.0017	7	7.76998e-06	39272142	met-a-327	0.0026422	19.4584
760	rs16839317	C	T	C	T	0.0078	-0.0074	0.1274	0.1377	0.0132	0.5752	MEGASTROKE.1.AS	0.0017	3	2.75302e-06	132218883	met-a-327	0.00285719	21.0462
761	rs1742639	A	G	A	G	0.0077	-0.0007	0.8865	0.888	0.0147	0.964	MEGASTROKE.1.AS	0.0017	14	7.93908e-06	46562320	met-a-327	0.0027846	20.51
762	rs17478241	T	C	T	C	-0.0076	-0.0088	0.168	0.193	0.012	0.4624	MEGASTROKE.1.AS	0.0016	14	2.751e-06	32617020	met-a-327	0.00306158	22.5564
763	rs2066415	C	T	C	T	-0.0065	0.0042	0.6433	0.6136	0.0098	0.6653	MEGASTROKE.1.AS	0.0015	9	8.628e-06	5867061	met-a-327	0.00254933	18.7727
764	rs2418886	A	G	A	G	0.0223	-0.0207	0.0489	0.0624	0.0195	0.288	MEGASTROKE.1.AS	0.0047	1	1.63001e-06	190149864	met-a-327	0.0126152	22.4864
765	rs2780242	T	C	T	C	-0.0083	0.0136	0.1138	0.1263	0.0142	0.3402	MEGASTROKE.1.AS	0.0018	9	3.84902e-06	120733022	met-a-327	0.00288567	21.2566
766	rs320485	C	T	C	T	-0.0094	-0.0075	0.8676	0.8616	0.0135	0.5796	MEGASTROKE.1.AS	0.0017	1	4.97004e-08	213646566	met-a-327	0.00414423	30.5661
767	rs3740996	A	G	A	G	0.0078	-0.0201	0.1208	0.1201	0.015	0.1805	MEGASTROKE.1.AS	0.0017	11	4.33002e-06	5701281	met-a-327	0.00285719	21.0462
768	rs4693555	C	T	C	T	0.0069	-0.0046	0.7869	0.7422	0.0123	0.7111	MEGASTROKE.1.AS	0.0016	4	8.43393e-06	83992535	met-a-327	0.00252494	18.5926
769	rs487946	G	T	G	T	0.0074	-0.0053	0.1708	0.1887	0.0122	0.6661	MEGASTROKE.1.AS	0.0016	12	3.09599e-06	63212116	met-a-327	0.00290303	21.3848
770	rs6008767	G	C	G	C	0.0077	0.0038	0.1818	0.1888	0.0122	0.7565	MEGASTROKE.1.AS	0.0017	22	4.115e-06	46741974	met-a-327	0.0027846	20.51
771	rs6071991	T	C	T	C	-0.0075	0.0016	0.1495	0.1649	0.0125	0.8954	MEGASTROKE.1.AS	0.0016	20	3.81101e-06	38889983	met-a-327	0.00298178	21.9667
772	rs6533609	C	T	C	T	0.0077	0.0166	0.8571	0.8596	0.0132	0.2086	MEGASTROKE.1.AS	0.0017	4	3.77598e-06	113278887	met-a-327	0.0027846	20.51
773	rs6766715	A	G	A	G	-0.009	-0.0295	0.128	0.1357	0.0133	0.02672	MEGASTROKE.1.AS	0.002	3	6.79501e-06	172786148	met-a-327	0.00361268	20.2427
774	rs6960830	T	C	T	C	0.0078	0.0057	0.8851	0.8796	0.0145	0.6943	MEGASTROKE.1.AS	0.0017	7	4.15796e-06	156168606	met-a-327	0.00285719	21.0462
775	rs7570141	A	G	A	G	-0.0119	-0.0149	0.104	0.1234	0.0157	0.3432	MEGASTROKE.1.AS	0.0026	2	6.21198e-06	18275380	met-a-327	0.00284316	20.9425
776	rs885076	A	G	A	G	-0.0074	0.0249	0.8716	0.8699	0.0136	0.06662	MEGASTROKE.1.AS	0.0017	3	8.74702e-06	130923834	met-a-327	0.00257239	18.9429
777	rs9410970	A	C	A	C	-0.0068	-0.002	0.2201	0.2201	0.011	0.8592	MEGASTROKE.1.AS	0.0015	9	5.49301e-06	90415220	met-a-327	0.00278941	20.5455
778	rs9598459	G	A	G	A	-0.0079	0.0007	0.104	0.0999	0.0153	0.9637	MEGASTROKE.1.AS	0.0017	13	5.17202e-06	63035349	met-a-327	0.0029307	21.5893
779	rs10166484	C	T	C	T	0.0121	-0.0228	0.6843	0.6866	0.0098	0.02016	MEGASTROKE.1.AS	0.0027	2	5.29103e-06	189648684	met-a-328	0.00288307	20.0779
780	rs10899384	A	G	A	G	0.0139	0.0032	0.3819	0.3831	0.0096	0.7378	MEGASTROKE.1.AS	0.0026	11	1.26999e-07	77218468	met-a-328	0.00409793	28.5731
781	rs10990303	T	C	T	C	-0.0129	-0.002	0.2309	0.2245	0.0113	0.8596	MEGASTROKE.1.AS	0.0028	9	3.93804e-06	98410405	met-a-328	0.00304652	21.2197
782	rs12713120	C	T	C	T	-0.0122	0.0173	0.2436	0.2348	0.0109	0.1124	MEGASTROKE.1.AS	0.0027	2	6.74202e-06	50876684	met-a-328	0.00293078	20.4111
783	rs1939471	G	A	G	A	0.0123	0.004	0.2791	0.2848	0.0102	0.6994	MEGASTROKE.1.AS	0.0027	11	4.06303e-06	95837084	met-a-328	0.00297887	20.7471
784	rs2026395	T	A	T	A	0.0116	-0.0031	0.3987	0.3936	0.0092	0.7409	MEGASTROKE.1.AS	0.0026	10	9.8211e-06	7850597	met-a-328	0.00285754	19.8996
785	rs2288867	T	C	T	C	-0.0132	0.0185	0.2334	0.2541	0.0106	0.08111	MEGASTROKE.1.AS	0.0027	19	1.01801e-06	19765568	met-a-328	0.00342921	23.8944
786	rs26724	A	G	A	G	0.014	0.0126	0.3507	0.3638	0.0095	0.1853	MEGASTROKE.1.AS	0.0026	5	1.258e-07	106944273	met-a-328	0.00415686	28.9857
787	rs2869990	T	C	T	C	-0.0125	0.006	0.7192	0.7272	0.0102	0.5613	MEGASTROKE.1.AS	0.0027	4	2.831e-06	89991614	met-a-328	0.00307624	21.4273
788	rs4768795	T	G	T	G	0.0195	0.0082	0.3587	0.4321	0.0101	0.4169	MEGASTROKE.1.AS	0.0043	12	6.18899e-06	47712974	met-a-328	0.00295198	20.5592
789	rs690191	C	T	C	T	0.0121	0.0086	0.2179	0.22	0.0118	0.467	MEGASTROKE.1.AS	0.0027	18	9.234e-06	74078079	met-a-328	0.00288307	20.0779
790	rs7010256	C	G	C	G	0.1003	0.0232	0.0158	0.0166	0.0393	0.555	MEGASTROKE.1.AS	0.0224	8	7.57495e-06	11019462	met-a-328	0.0125463	20.0242
791	rs726900	G	T	G	T	-0.0173	0.018	0.1503	0.1493	0.0134	0.1801	MEGASTROKE.1.AS	0.0036	9	1.59199e-06	76638581	met-a-328	0.00331368	23.0867
792	rs7503429	A	C	A	C	-0.016	-0.0137	0.4255	0.4177	0.0103	0.1824	MEGASTROKE.1.AS	0.0026	17	1.63501e-09	80191425	met-a-328	0.00542247	37.8589
793	rs8073225	C	T	C	T	0.013	0.012	0.2343	0.2304	0.0111	0.2764	MEGASTROKE.1.AS	0.0028	17	3.93804e-06	77087782	met-a-328	0.00309379	21.5499
794	rs912170	G	A	G	A	0.0186	0.011	0.1227	0.1271	0.0138	0.424	MEGASTROKE.1.AS	0.0036	9	2.08901e-07	656736	met-a-328	0.00382843	26.6868
795	rs9471841	T	C	T	C	-0.0275	0.0177	0.0526	0.0616	0.0202	0.3804	MEGASTROKE.1.AS	0.0062	6	9.84396e-06	42273332	met-a-328	0.00282435	19.6679
796	rs10112003	A	G	A	G	0.0158	0.0059	0.0782	0.078	0.0171	0.7287	MEGASTROKE.1.AS	0.0033	8	1.734e-06	34360493	met-a-329	0.00310834	22.9175
797	rs10199787	C	T	C	T	-0.0077	0.0123	0.3827	0.3843	0.0095	0.1934	MEGASTROKE.1.AS	0.0017	2	6.19798e-06	11092613	met-a-329	0.00278271	20.51
798	rs10242171	G	A	G	A	0.0121	0.0024	0.8645	0.856	0.0135	0.8565	MEGASTROKE.1.AS	0.0026	7	3.72701e-06	28944145	met-a-329	0.00293725	21.6524
799	rs11118120	C	A	C	A	0.0137	-0.0077	0.1505	0.1523	0.013	0.5552	MEGASTROKE.1.AS	0.0029	1	3.15798e-06	218705761	met-a-329	0.00302638	22.3114
800	rs11133892	G	A	G	A	-0.0089	-0.0013	0.5573	0.5686	0.0093	0.8932	MEGASTROKE.1.AS	0.0017	5	1.55901e-07	17255026	met-a-329	0.00371416	27.4008
801	rs11193635	C	T	C	T	-0.0087	0.0012	0.3276	0.3275	0.0099	0.9058	MEGASTROKE.1.AS	0.0018	10	7.34193e-07	109468251	met-a-329	0.00316745	23.3548
802	rs11222474	G	T	G	T	0.0082	0.0123	0.3964	0.3801	0.0102	0.2289	MEGASTROKE.1.AS	0.0017	11	1.42001e-06	130987730	met-a-329	0.00315466	23.2601
803	rs11940037	C	T	C	T	-0.0121	0.0063	0.1592	0.1746	0.0123	0.6069	MEGASTROKE.1.AS	0.0025	4	1.24099e-06	58835528	met-a-329	0.00317617	23.4192
804	rs12147529	G	A	G	A	-0.0078	-0.0095	0.5515	0.5523	0.0094	0.3121	MEGASTROKE.1.AS	0.0017	14	5.91698e-06	33554293	met-a-329	0.00285525	21.0462
805	rs12200468	G	A	G	A	-0.0111	-0.0137	0.1755	0.1795	0.0119	0.2494	MEGASTROKE.1.AS	0.0025	6	6.85094e-06	73351870	met-a-329	0.00267422	19.7082
806	rs12353451	A	G	A	G	-0.0229	0.021	0.0373	0.0416	0.0235	0.3734	MEGASTROKE.1.AS	0.0049	9	3.12299e-06	138061056	met-a-329	0.002962	21.8354
807	rs12931268	T	C	T	C	-0.0087	-0.006	0.6329	0.6355	0.0096	0.5325	MEGASTROKE.1.AS	0.0017	16	2.90703e-07	49804502	met-a-329	0.00354969	26.1832
808	rs13355979	G	A	G	A	0.0078	-0.0044	0.4337	0.4306	0.0093	0.6333	MEGASTROKE.1.AS	0.0017	5	3.94203e-06	32984015	met-a-329	0.00285525	21.0462
809	rs1348656	T	C	T	C	-0.0117	-0.0088	0.798	0.7963	0.0128	0.4935	MEGASTROKE.1.AS	0.0024	3	9.06901e-07	144933520	met-a-329	0.00322212	23.7592
810	rs1466228	T	C	T	C	-0.0234	0.0328	0.035	0.0393	0.0249	0.1878	MEGASTROKE.1.AS	0.0051	4	4.18504e-06	32428311	met-a-329	0.00285525	21.0462
811	rs2190223	G	A	G	A	-0.0076	-0.0009	0.4267	0.4123	0.0094	0.9264	MEGASTROKE.1.AS	0.0017	7	7.69095e-06	70689665	met-a-329	0.0027111	19.9807
812	rs2931383	G	T	G	T	-0.0078	-0.0037	0.4184	0.4225	0.0092	0.6882	MEGASTROKE.1.AS	0.0017	3	4.678e-06	19939707	met-a-329	0.00285525	21.0462
813	rs4408	G	A	G	A	-0.0107	-0.0061	0.8156	0.7956	0.0119	0.6082	MEGASTROKE.1.AS	0.0024	22	9.96391e-06	48765011	met-a-329	0.00269629	19.8713
814	rs4420815	A	G	A	G	-0.015	0.0018	0.143	0.1418	0.0131	0.8886	MEGASTROKE.1.AS	0.003	3	5.73297e-07	33794769	met-a-329	0.00445553	24.991
815	rs4470674	A	T	A	T	-0.0106	-0.0041	0.7184	0.6963	0.0101	0.6879	MEGASTROKE.1.AS	0.0022	4	2.01902e-06	179489581	met-a-329	0.00314769	23.2086
816	rs4957697	A	G	A	G	-0.0081	-0.0006	0.4208	0.4246	0.0096	0.9461	MEGASTROKE.1.AS	0.0017	5	1.73301e-06	106564497	met-a-329	0.00307842	22.6962
817	rs577266	C	A	C	A	0.009	-0.0081	0.363	0.3546	0.0095	0.3972	MEGASTROKE.1.AS	0.002	9	6.79501e-06	29640242	met-a-329	0.00361204	20.2427
818	rs603424	A	G	A	G	0.0151	-0.0213	0.1836	0.1816	0.0125	0.08733	MEGASTROKE.1.AS	0.0024	10	2.45499e-10	102075479	met-a-329	0.00535542	39.5743
819	rs6540294	C	A	C	A	0.008	-0.0019	0.549	0.537	0.0093	0.8372	MEGASTROKE.1.AS	0.0017	16	2.87197e-06	86479404	met-a-329	0.0030031	22.1393
820	rs7565567	C	A	C	A	0.042	-0.037	0.018	0.03	0.0334	0.2675	MEGASTROKE.1.AS	0.009	2	3.06098e-06	11711222	met-a-329	0.0038835	21.77
821	rs802993	G	A	G	A	0.0278	0.0129	0.9315	0.9324	0.019	0.4971	MEGASTROKE.1.AS	0.0063	14	9.10605e-06	52674877	met-a-329	0.0109057	19.4499
822	rs942888	A	G	A	G	-0.0076	0.0092	0.4776	0.4777	0.0093	0.3228	MEGASTROKE.1.AS	0.0017	13	6.29202e-06	46135229	met-a-329	0.0027111	19.9807
823	rs9809122	G	A	G	A	0.008	0.0167	0.4704	0.4739	0.0093	0.07169	MEGASTROKE.1.AS	0.0017	3	2.44501e-06	70084253	met-a-329	0.0030031	22.1393
824	rs10021069	C	T	C	T	-0.031	0.0396	0.0336	0.0364	0.0254	0.1195	MEGASTROKE.1.AS	0.0067	4	4.06499e-06	32355847	met-a-330	0.0029101	21.402
825	rs10156335	G	A	G	A	0.0153	0.0343	0.1527	0.165	0.0124	0.005549	MEGASTROKE.1.AS	0.0034	8	7.17398e-06	95643315	met-a-330	0.00275314	20.2445
826	rs11118895	T	C	T	C	0.0202	0.0001	0.4675	0.436	0.0095	0.9907	MEGASTROKE.1.AS	0.0045	1	7.15501e-06	222093006	met-a-330	0.0113512	20.1272
827	rs11674467	C	T	C	T	-0.0148	-0.0063	0.5819	0.5808	0.0103	0.5372	MEGASTROKE.1.AS	0.003	2	7.00503e-07	38621456	met-a-330	0.00330706	24.3311
828	rs11780703	T	C	T	C	-0.0127	-0.0043	0.7557	0.7569	0.0106	0.6849	MEGASTROKE.1.AS	0.0026	8	9.89191e-07	139674108	met-a-330	0.00324228	23.853
829	rs11824733	T	C	T	C	0.072	0.0284	0.0212	0.0239	0.0322	0.3772	MEGASTROKE.1.AS	0.0161	11	7.64399e-06	23569779	met-a-330	0.0112672	19.9764
830	rs1483739	A	C	A	C	0.0117	0.0073	0.2369	0.235	0.0112	0.5157	MEGASTROKE.1.AS	0.0026	4	9.50692e-06	96314260	met-a-330	0.00275314	20.2445
831	rs17066836	C	G	C	G	-0.0707	0.0145	0.0202	0.0196	0.0361	0.6874	MEGASTROKE.1.AS	0.0157	18	6.24295e-06	58034591	met-a-330	0.0114228	20.2556
832	rs17511568	C	T	C	T	-0.0152	-0.0285	0.1577	0.1798	0.0121	0.0188	MEGASTROKE.1.AS	0.0033	6	5.26005e-06	4461144	met-a-330	0.00288406	21.21
833	rs1801838	C	T	C	T	0.0469	-0.0143	0.0345	0.1091	0.0152	0.3475	MEGASTROKE.1.AS	0.0105	4	8.51295e-06	76568609	met-a-330	0.00271261	19.9457
834	rs281216	T	G	T	G	0.0205	0.0131	0.9184	0.9164	0.0175	0.4546	MEGASTROKE.1.AS	0.0043	15	1.704e-06	47708579	met-a-330	0.00308907	22.7223
835	rs4472784	T	C	T	C	-0.0118	0.0075	0.3048	0.3177	0.0098	0.4462	MEGASTROKE.1.AS	0.0026	1	4.782e-06	173396971	met-a-330	0.00280027	20.592
836	rs603424	A	G	A	G	0.0182	-0.0213	0.1833	0.1816	0.0125	0.08733	MEGASTROKE.1.AS	0.0032	10	2.229e-08	102075479	met-a-330	0.00439068	32.3388
837	rs6486528	C	G	C	G	0.0228	0.0165	0.9236	0.9115	0.0167	0.3249	MEGASTROKE.1.AS	0.0049	12	3.30202e-06	130689914	met-a-330	0.00294305	21.6451
838	rs9291034	T	C	T	C	-0.0117	-0.0022	0.4068	0.4162	0.0094	0.8138	MEGASTROKE.1.AS	0.0026	3	5.41602e-06	192632492	met-a-330	0.00275314	20.2445
839	rs9543361	T	C	T	C	-0.0514	0.0178	0.0422	0.0446	0.0237	0.452	MEGASTROKE.1.AS	0.011	13	3.182e-06	73976863	met-a-330	0.0122884	21.8095
840	rs10021069	C	T	C	T	-0.0238	0.0396	0.0337	0.0364	0.0254	0.1195	MEGASTROKE.1.AS	0.005	4	1.81001e-06	32355847	met-a-331	0.00307111	22.6514
841	rs10152773	T	C	T	C	-0.0224	-0.0006	0.0425	0.0448	0.023	0.9775	MEGASTROKE.1.AS	0.0049	15	4.73304e-06	80674262	met-a-331	0.00283328	20.8923
842	rs10160169	A	G	A	G	0.0084	0.0081	0.6329	0.6244	0.0095	0.3924	MEGASTROKE.1.AS	0.0018	10	3.77703e-06	91856824	met-a-331	0.00295221	21.7719
843	rs10242171	G	A	G	A	0.012	0.0024	0.8644	0.856	0.0135	0.8565	MEGASTROKE.1.AS	0.0026	7	4.246e-06	28944145	met-a-331	0.00288787	21.296
844	rs10498606	A	C	A	C	-0.0077	-0.0086	0.4534	0.4526	0.0091	0.3471	MEGASTROKE.1.AS	0.0017	14	6.40206e-06	87320278	met-a-331	0.00278158	20.51
845	rs1075227	T	C	T	C	0.009	0.0059	0.552	0.5575	0.0095	0.5372	MEGASTROKE.1.AS	0.002	4	6.79501e-06	18512526	met-a-331	0.00360946	20.2428
846	rs10757839	C	T	C	T	-0.0079	0.0076	0.3479	0.3636	0.0095	0.4226	MEGASTROKE.1.AS	0.0017	9	4.73904e-06	2942968	met-a-331	0.00292752	21.5893
847	rs10853932	C	T	C	T	-0.008	-0.0074	0.655	0.6496	0.0097	0.4459	MEGASTROKE.1.AS	0.0018	19	5.44904e-06	34324709	met-a-331	0.00267847	19.7477
848	rs11118120	C	A	C	A	0.0121	-0.0077	0.1469	0.1523	0.013	0.5552	MEGASTROKE.1.AS	0.0025	1	1.17601e-06	218705761	met-a-331	0.00317488	23.4192
849	rs11940037	C	T	C	T	-0.0125	0.0063	0.1592	0.1746	0.0123	0.6069	MEGASTROKE.1.AS	0.0025	4	7.006e-07	58835528	met-a-331	0.00338753	24.9932
850	rs12353451	A	G	A	G	-0.0223	0.021	0.0373	0.0416	0.0235	0.3734	MEGASTROKE.1.AS	0.0049	9	6.06094e-06	138061056	met-a-331	0.00280811	20.7062
851	rs1237044	C	T	C	T	-0.0081	0.0025	0.4164	0.4166	0.0098	0.8013	MEGASTROKE.1.AS	0.0018	17	5.09695e-06	7042246	met-a-331	0.00274567	20.2445
852	rs13355979	G	A	G	A	0.0076	-0.0044	0.4335	0.4306	0.0093	0.6333	MEGASTROKE.1.AS	0.0017	5	6.23204e-06	32984015	met-a-331	0.00270999	19.9807
853	rs1348656	T	C	T	C	-0.0137	-0.0088	0.798	0.7963	0.0128	0.4935	MEGASTROKE.1.AS	0.0024	3	1.16899e-08	144933520	met-a-331	0.00441079	32.5762
854	rs1426441	A	G	A	G	0.0113	0.0289	0.1423	0.1674	0.0126	0.02161	MEGASTROKE.1.AS	0.0025	12	4.87102e-06	114050965	met-a-331	0.00277006	20.4248
855	rs1477025	C	T	C	T	-0.0087	0.0045	0.3453	0.3507	0.0099	0.6477	MEGASTROKE.1.AS	0.0017	16	4.82803e-07	49811433	met-a-331	0.00354825	26.1832
856	rs1662999	T	C	T	C	0.0079	-0.0223	0.6325	0.6237	0.01	0.02556	MEGASTROKE.1.AS	0.0017	2	4.20901e-06	26886802	met-a-331	0.00292752	21.5893
857	rs1922419	G	A	G	A	0.0182	0	0.2193	0.2184	0.0112	0.998	MEGASTROKE.1.AS	0.0039	7	3.36504e-06	132919013	met-a-331	0.0121883	21.7531
858	rs2100884	T	C	T	C	-0.0084	0.0156	0.4375	0.4342	0.0092	0.09255	MEGASTROKE.1.AS	0.0017	11	8.60003e-07	6159019	met-a-331	0.00330856	24.4086
859	rs2115366	T	C	T	C	-0.0079	-0.0047	0.4418	0.4281	0.0093	0.6171	MEGASTROKE.1.AS	0.0017	2	3.92699e-06	8464031	met-a-331	0.00292752	21.5893
860	rs216283	C	A	C	A	-0.008	0.0144	0.5829	0.5952	0.0095	0.1296	MEGASTROKE.1.AS	0.0017	19	2.63099e-06	3007698	met-a-331	0.00300188	22.1393
861	rs2280248	G	A	G	A	0.0077	-0.0029	0.5192	0.5102	0.0093	0.7535	MEGASTROKE.1.AS	0.0017	15	5.54498e-06	42433802	met-a-331	0.00278158	20.51
862	rs2489020	C	T	C	T	0.0081	-0.0172	0.4738	0.4807	0.0092	0.06128	MEGASTROKE.1.AS	0.0017	10	2.30001e-06	102385066	met-a-331	0.00307717	22.6962
863	rs281216	T	G	T	G	0.0149	0.0131	0.9187	0.9164	0.0175	0.4546	MEGASTROKE.1.AS	0.0033	15	8.26399e-06	47708579	met-a-331	0.00276414	20.381
864	rs3087751	C	A	C	A	-0.0078	-0.0029	0.577	0.5715	0.0093	0.756	MEGASTROKE.1.AS	0.0017	20	5.23396e-06	1147410	met-a-331	0.00285409	21.0462
865	rs3748771	G	T	G	T	0.0671	-0.0362	0.0123	0.0112	0.0917	0.6929	MEGASTROKE.1.AS	0.0149	1	6.346e-06	230973707	met-a-331	0.0113597	20.2572
866	rs3793900	A	C	A	C	-0.0078	-0.002	0.6337	0.64	0.0094	0.8362	MEGASTROKE.1.AS	0.0017	10	5.73297e-06	88718833	met-a-331	0.00285409	21.0462
867	rs3863373	C	A	C	A	0.008	0.0035	0.6665	0.671	0.01	0.7249	MEGASTROKE.1.AS	0.0017	12	4.20504e-06	71288396	met-a-331	0.00300188	22.1393
868	rs4420815	A	G	A	G	-0.014	0.0018	0.143	0.1418	0.0131	0.8886	MEGASTROKE.1.AS	0.003	3	3.06098e-06	33794769	met-a-331	0.00388073	21.77
869	rs4507103	A	G	A	G	0.0077	0.0002	0.397	0.3957	0.0093	0.9857	MEGASTROKE.1.AS	0.0017	2	6.89303e-06	215361613	met-a-331	0.00278158	20.51
870	rs4710948	A	G	A	G	-0.0085	0.0134	0.3382	0.356	0.009	0.1382	MEGASTROKE.1.AS	0.0017	6	6.93905e-07	10305925	met-a-331	0.00338753	24.9932
871	rs4750059	G	C	G	C	0.0134	-0.0277	0.2044	0.2554	0.0117	0.01791	MEGASTROKE.1.AS	0.003	10	6.49202e-06	11471466	met-a-331	0.00270525	19.9457
872	rs603424	A	G	A	G	0.0225	-0.0213	0.1835	0.1816	0.0125	0.08733	MEGASTROKE.1.AS	0.0024	10	6.06457e-21	102075479	met-a-331	0.0118087	87.8667
873	rs6453594	A	G	A	G	-0.0108	-0.0082	0.2196	0.2363	0.0098	0.402	MEGASTROKE.1.AS	0.0024	6	7.00793e-06	73335690	met-a-331	0.00274567	20.2445
874	rs6733405	G	A	G	A	0.0082	0.0098	0.6133	0.6177	0.0103	0.3423	MEGASTROKE.1.AS	0.0017	2	2.41502e-06	22973119	met-a-331	0.00315337	23.2601
875	rs6883481	T	C	T	C	0.0077	-0.0009	0.4737	0.4895	0.0091	0.9249	MEGASTROKE.1.AS	0.0017	5	6.17007e-06	166132929	met-a-331	0.00278158	20.51
876	rs727892	G	A	G	A	-0.0083	0.019	0.4979	0.4878	0.0094	0.04287	MEGASTROKE.1.AS	0.0017	22	8.15004e-07	29443709	met-a-331	0.0032305	23.8309
877	rs7583745	C	T	C	T	0.0262	-0.0015	0.1161	0.0973	0.0151	0.9203	MEGASTROKE.1.AS	0.0055	2	1.487e-06	79538898	met-a-331	0.0126936	22.6665
878	rs7681360	A	G	A	G	0.0078	0.0057	0.5825	0.5781	0.0093	0.5376	MEGASTROKE.1.AS	0.0017	4	4.18601e-06	57973165	met-a-331	0.00285409	21.0462
879	rs7996008	A	G	A	G	0.0079	-0.0157	0.2935	0.3035	0.0101	0.1222	MEGASTROKE.1.AS	0.0017	13	5.68499e-06	58365712	met-a-331	0.00292752	21.5893
880	rs954820	A	G	A	G	0.0083	0.0118	0.5619	0.5632	0.0099	0.2315	MEGASTROKE.1.AS	0.0018	10	2.56998e-06	133957761	met-a-331	0.00288254	21.2566
881	rs9568232	T	C	T	C	0.0126	-0.0014	0.1152	0.0671	0.0185	0.9394	MEGASTROKE.1.AS	0.0028	13	5.05603e-06	50089844	met-a-331	0.00274567	20.2445
882	rs9809122	G	A	G	A	0.0087	0.0167	0.4705	0.4739	0.0093	0.07169	MEGASTROKE.1.AS	0.0017	3	3.92401e-07	70084253	met-a-331	0.00354825	26.1832
883	rs10112003	A	G	A	G	0.019	0.0059	0.0783	0.078	0.0171	0.7287	MEGASTROKE.1.AS	0.004	8	2.41201e-06	34360493	met-a-332	0.00307158	22.5563
884	rs10242171	G	A	G	A	0.0154	0.0024	0.865	0.856	0.0135	0.8565	MEGASTROKE.1.AS	0.0033	7	4.31499e-06	28944145	met-a-332	0.00296507	21.7718
885	rs10746614	G	A	G	A	0.0114	-0.0043	0.7667	0.7675	0.0109	0.6955	MEGASTROKE.1.AS	0.0025	9	4.04902e-06	82616777	met-a-332	0.00283145	20.7879
886	rs11118120	C	A	C	A	0.0142	-0.0077	0.1486	0.1523	0.013	0.5552	MEGASTROKE.1.AS	0.0031	1	6.00897e-06	218705761	met-a-332	0.00285708	20.9766
887	rs11133892	G	A	G	A	-0.012	-0.0013	0.5577	0.5686	0.0093	0.8932	MEGASTROKE.1.AS	0.0023	5	2.64801e-07	17255026	met-a-332	0.00370345	27.2137
888	rs12451448	A	G	A	G	-0.0116	0.0034	0.2677	0.2638	0.0104	0.7471	MEGASTROKE.1.AS	0.0025	17	2.298e-06	51587882	met-a-332	0.00293138	21.5237
889	rs13019537	G	C	G	C	-0.0157	-0.0164	0.159	0.1543	0.0129	0.2026	MEGASTROKE.1.AS	0.0032	2	7.52108e-07	48976577	met-a-332	0.00327631	24.0647
890	rs1348656	T	C	T	C	-0.0172	-0.0088	0.7976	0.7963	0.0128	0.4935	MEGASTROKE.1.AS	0.003	3	1.05801e-08	144933520	met-a-332	0.00446869	32.8621
891	rs17495226	A	G	A	G	0.0216	-0.0005	0.0566	0.054	0.0215	0.9806	MEGASTROKE.1.AS	0.0047	4	5.66696e-06	37642746	met-a-332	0.00287589	21.1151
892	rs1922578	G	A	G	A	0.0391	0.001	0.0179	0.0211	0.0343	0.9777	MEGASTROKE.1.AS	0.0088	12	9.36311e-06	83071197	met-a-332	0.00268862	19.7365
893	rs2017823	G	A	G	A	-0.0142	0.0136	0.159	0.1712	0.0122	0.2663	MEGASTROKE.1.AS	0.0031	18	4.84898e-06	2383523	met-a-332	0.00285708	20.9766
894	rs35350	A	G	A	G	0.0376	-0.0651	0.9692	0.9703	0.0309	0.03488	MEGASTROKE.1.AS	0.0083	12	5.44302e-06	115608730	met-a-332	0.00279457	20.5164
895	rs4287543	G	A	G	A	-0.015	-0.0057	0.1229	0.1425	0.0134	0.6744	MEGASTROKE.1.AS	0.0033	15	4.54203e-06	92113505	met-a-332	0.00281347	20.6555
896	rs4353846	C	T	C	T	0.0112	0.0113	0.4357	0.4509	0.0093	0.2257	MEGASTROKE.1.AS	0.0023	3	1.7e-06	177166139	met-a-332	0.00322766	23.7062
897	rs4573205	T	G	T	G	-0.0146	-0.0025	0.8698	0.8672	0.0136	0.8514	MEGASTROKE.1.AS	0.0033	7	8.71706e-06	123864185	met-a-332	0.00266581	19.5686
898	rs4654501	A	G	A	G	0.011	-0.0061	0.7667	0.7701	0.0106	0.5623	MEGASTROKE.1.AS	0.0025	1	7.40696e-06	4235768	met-a-332	0.00263675	19.3547
899	rs6453591	T	A	T	A	-0.0133	-0.0096	0.229	0.2353	0.0108	0.3734	MEGASTROKE.1.AS	0.0025	6	8.55008e-08	73335108	met-a-332	0.00384998	28.2947
900	rs7898173	A	G	A	G	-0.0138	-0.0014	0.1431	0.1408	0.0136	0.9161	MEGASTROKE.1.AS	0.0031	10	8.95695e-06	3429328	met-a-332	0.00269881	19.8114
901	rs7951538	C	G	C	G	-0.0107	0.006	0.7061	0.7007	0.0103	0.5587	MEGASTROKE.1.AS	0.0024	11	8.09208e-06	95867689	met-a-332	0.00270694	19.8713
902	rs9861865	C	G	C	G	-0.0107	-0.0047	0.3196	0.3246	0.0096	0.6257	MEGASTROKE.1.AS	0.0024	3	8.05991e-06	116283527	met-a-332	0.00270694	19.8713
903	rs10509840	A	G	A	G	-0.0119	0.0304	0.6879	0.7407	0.0107	0.004663	MEGASTROKE.1.AS	0.0026	10	4.22503e-06	109373772	met-a-333	0.00295714	20.9423
904	rs11036893	T	C	T	C	-0.013	0.0022	0.3592	0.3529	0.0097	0.8201	MEGASTROKE.1.AS	0.0025	11	3.00497e-07	42466106	met-a-333	0.0038138	27.0323
905	rs11245200	T	C	T	C	0.018	0.0077	0.1119	0.1094	0.0153	0.6159	MEGASTROKE.1.AS	0.004	10	8.94108e-06	126182752	met-a-333	0.00285886	20.2443
906	rs11791164	T	G	T	G	0.0196	0.0071	0.0803	0.1	0.0156	0.6458	MEGASTROKE.1.AS	0.0043	9	4.345e-06	38285271	met-a-333	0.00293299	20.7708
907	rs16830012	G	T	G	T	0.0328	0.0049	0.0281	0.0442	0.0236	0.8356	MEGASTROKE.1.AS	0.0073	2	7.40696e-06	134812663	met-a-333	0.00285019	20.1827
908	rs17056226	T	G	T	G	0.0153	0.0013	0.1416	0.1414	0.0133	0.9207	MEGASTROKE.1.AS	0.0034	18	7.06496e-06	72767269	met-a-333	0.00285886	20.2443
909	rs17385848	G	A	G	A	-0.0122	-0.0098	0.3557	0.3464	0.0099	0.3223	MEGASTROKE.1.AS	0.0025	2	1.16201e-06	17277900	met-a-333	0.00336038	23.8077
910	rs17773390	A	G	A	G	0.0123	0.0029	0.2915	0.3172	0.0103	0.7812	MEGASTROKE.1.AS	0.0026	4	3.25402e-06	6173521	met-a-333	0.00315864	22.3738
911	rs1830241	G	A	G	A	-0.0118	0.005	0.6569	0.5988	0.0097	0.6035	MEGASTROKE.1.AS	0.0026	3	7.49704e-06	22114812	met-a-333	0.00290779	20.5918
912	rs3135095	G	A	G	A	0.0117	0.0039	0.7007	0.6917	0.0099	0.6893	MEGASTROKE.1.AS	0.0025	4	3.91796e-06	2389800	met-a-333	0.00309142	21.8962
913	rs3900774	G	T	G	T	-0.061	0.0383	0.012	0.033	0.0283	0.1767	MEGASTROKE.1.AS	0.013	6	2.70097e-06	168870384	met-a-333	0.00408871	22.0095
914	rs4960640	C	T	C	T	0.0285	0.0291	0.0333	0.0382	0.0259	0.26	MEGASTROKE.1.AS	0.0064	7	9.69505e-06	154676752	met-a-333	0.00279977	19.8247
915	rs6471261	T	G	T	G	0.0115	-0.0056	0.2806	0.3015	0.0099	0.5686	MEGASTROKE.1.AS	0.0025	8	6.16396e-06	91890170	met-a-333	0.00298695	21.154
916	rs6472299	G	A	G	A	0.0149	0.0019	0.1619	0.1692	0.0123	0.8781	MEGASTROKE.1.AS	0.0033	8	7.86593e-06	68365314	met-a-333	0.00287809	20.3808
917	rs6783294	A	G	A	G	-0.0213	0.0092	0.4281	0.4012	0.0095	0.3325	MEGASTROKE.1.AS	0.0045	3	2.41002e-06	133905345	met-a-333	0.0130077	22.3781
918	rs6887589	G	A	G	A	0.0142	0.0051	0.2213	0.2316	0.0108	0.6367	MEGASTROKE.1.AS	0.0026	5	4.33002e-08	107011559	met-a-333	0.00420543	29.82
919	rs7710912	G	A	G	A	0.0189	0.0017	0.9272	0.9229	0.0187	0.9295	MEGASTROKE.1.AS	0.0042	5	8.30195e-06	83978954	met-a-333	0.00285886	20.2443
920	rs8098317	G	T	G	T	0.0119	-0.005	0.2143	0.2199	0.011	0.6482	MEGASTROKE.1.AS	0.0026	18	6.64293e-06	22207719	met-a-333	0.00295714	20.9423
921	rs961959	C	A	C	A	0.0121	-0.0085	0.8075	0.7963	0.0115	0.4614	MEGASTROKE.1.AS	0.0027	9	5.26199e-06	121550035	met-a-333	0.00283544	20.078
922	rs10005295	G	A	G	A	0.0634	-0.0159	0.9733	0.9569	0.0232	0.4929	MEGASTROKE.1.AS	0.0136	4	3.39797e-06	91882724	met-a-334	0.0121426	21.7075
923	rs10164158	A	G	A	G	0.0229	-0.0385	0.0577	0.064	0.0193	0.04642	MEGASTROKE.1.AS	0.005	18	4.17898e-06	66766874	met-a-334	0.00284118	20.9707
924	rs10831497	A	G	A	G	0.0126	-0.0032	0.2209	0.2428	0.0106	0.7658	MEGASTROKE.1.AS	0.0028	11	4.96798e-06	95947410	met-a-334	0.00274307	20.2445
925	rs11118120	C	A	C	A	0.0175	-0.0077	0.1466	0.1523	0.013	0.5552	MEGASTROKE.1.AS	0.0033	1	1.70899e-07	218705761	met-a-334	0.00380537	28.1145
926	rs12250605	C	T	C	T	-0.0122	0.0049	0.249	0.2737	0.0104	0.6369	MEGASTROKE.1.AS	0.0026	10	2.01502e-06	120049194	met-a-334	0.00298181	22.0118
927	rs12426539	T	C	T	C	0.0405	0.0175	0.0306	0.0396	0.0335	0.6005	MEGASTROKE.1.AS	0.0091	12	9.31108e-06	131736779	met-a-334	0.00268327	19.802
928	rs12967799	A	C	A	C	0.0193	0.0611	0.0794	0.0744	0.0177	0.0005477	MEGASTROKE.1.AS	0.0043	18	6.12901e-06	70116989	met-a-334	0.00272895	20.14
929	rs13393013	A	G	A	G	0.0415	0.003	0.0218	0.0277	0.0296	0.9184	MEGASTROKE.1.AS	0.0085	2	1.075e-06	196373911	met-a-334	0.00322744	23.8309
930	rs17155949	C	T	C	T	-0.0698	-0.0313	0.0254	0.0176	0.0435	0.4723	MEGASTROKE.1.AS	0.0153	5	4.75204e-06	103243077	met-a-334	0.0116349	20.7891
931	rs1936396	G	A	G	A	0.0118	-0.0163	0.7747	0.7668	0.0108	0.1304	MEGASTROKE.1.AS	0.0026	10	5.66996e-06	45548068	met-a-334	0.00279003	20.592
932	rs314241	T	C	T	C	-0.0114	-0.02	0.4625	0.4526	0.0097	0.03943	MEGASTROKE.1.AS	0.0025	17	5.24904e-06	7045661	met-a-334	0.00281649	20.788
933	rs35350	A	G	A	G	0.0397	-0.0651	0.9722	0.9703	0.0309	0.03488	MEGASTROKE.1.AS	0.0089	12	8.09692e-06	115608730	met-a-334	0.00269546	19.8922
934	rs3759526	T	C	T	C	-0.0209	-0.0181	0.0806	0.0772	0.0174	0.2995	MEGASTROKE.1.AS	0.0043	14	8.92709e-07	51292535	met-a-334	0.00319866	23.6177
935	rs4109037	A	T	A	T	0.0162	-0.0125	0.146	0.1587	0.0127	0.324	MEGASTROKE.1.AS	0.0033	4	9.48899e-07	57775609	met-a-334	0.00326277	24.0926
936	rs4420815	A	G	A	G	-0.019	0.0018	0.143	0.1418	0.0131	0.8886	MEGASTROKE.1.AS	0.004	3	2.034e-06	33794769	met-a-334	0.00401714	22.5544
937	rs453612	C	T	C	T	-0.0114	0.0172	0.6451	0.6496	0.0097	0.07643	MEGASTROKE.1.AS	0.0025	20	5.85396e-06	15402178	met-a-334	0.00281649	20.788
938	rs4710948	A	G	A	G	-0.0115	0.0134	0.3383	0.356	0.009	0.1382	MEGASTROKE.1.AS	0.0025	6	4.84998e-06	10305925	met-a-334	0.00286598	21.1543
939	rs603424	A	G	A	G	0.0162	-0.0213	0.1832	0.1816	0.0125	0.08733	MEGASTROKE.1.AS	0.0032	10	5.75599e-07	102075479	met-a-334	0.00346917	25.6219
940	rs6467872	A	C	A	C	0.0114	-0.0063	0.6087	0.5932	0.0094	0.5021	MEGASTROKE.1.AS	0.0025	7	5.63897e-06	81404882	met-a-334	0.00281649	20.788
941	rs6665988	C	A	C	A	0.0115	-0.0127	0.2873	0.2938	0.0101	0.209	MEGASTROKE.1.AS	0.0026	1	9.11297e-06	200509911	met-a-334	0.00265033	19.5583
942	rs670365	A	G	A	G	0.039	0.0163	0.0903	0.1601	0.0126	0.1946	MEGASTROKE.1.AS	0.0088	5	9.48004e-06	41603440	met-a-334	0.0109871	19.6188
943	rs7016645	T	C	T	C	-0.0117	-0.0062	0.253	0.2566	0.0105	0.5575	MEGASTROKE.1.AS	0.0026	8	8.44209e-06	80542027	met-a-334	0.00274307	20.2445
944	rs7796330	C	T	C	T	-0.0116	0.0015	0.7273	0.7364	0.0104	0.8824	MEGASTROKE.1.AS	0.0026	7	7.92702e-06	49127859	met-a-334	0.0026965	19.8999
945	rs11184997	A	T	A	T	0.0179	-0.0066	0.2894	0.286	0.0105	0.5311	MEGASTROKE.1.AS	0.0039	1	6.01298e-06	107417554	met-a-335	0.00285984	21.06
946	rs11718405	C	T	C	T	-0.0216	0.0069	0.1642	0.1652	0.0125	0.5805	MEGASTROKE.1.AS	0.0048	3	8.43296e-06	105147202	met-a-335	0.0027494	20.2445
947	rs12725284	T	C	T	C	0.0315	0.015	0.1606	0.2536	0.0111	0.1758	MEGASTROKE.1.AS	0.0056	1	1.72001e-08	146792265	met-a-335	0.0042893	31.632
948	rs1476414	C	G	C	G	0.0397	0.0231	0.0535	0.0772	0.0191	0.2261	MEGASTROKE.1.AS	0.0081	13	9.29908e-07	88284956	met-a-335	0.00325988	24.0156
949	rs3010320	T	A	T	A	0.0205	-0.0026	0.768	0.7546	0.0107	0.8089	MEGASTROKE.1.AS	0.0042	1	1.00099e-06	59564892	met-a-335	0.00323304	23.8172
950	rs35421463	G	A	G	A	-0.0277	0.0022	0.5967	0.6068	0.0095	0.8123	MEGASTROKE.1.AS	0.006	4	4.14801e-06	12781664	met-a-335	0.0120123	21.2893
951	rs3915237	G	T	G	T	0.0182	-0.0108	0.2995	0.3101	0.01	0.2782	MEGASTROKE.1.AS	0.004	12	5.51899e-06	16419405	met-a-335	0.00281066	20.6969
952	rs4443239	G	T	G	T	-0.031	-0.0051	0.2547	0.2413	0.0107	0.6295	MEGASTROKE.1.AS	0.0069	4	7.58001e-06	170263032	met-a-335	0.0113834	20.1618
953	rs4590377	C	T	C	T	0.0178	0.003	0.2638	0.2671	0.0104	0.7727	MEGASTROKE.1.AS	0.004	7	8.78598e-06	77707557	met-a-335	0.0026888	19.7971
954	rs4717457	A	C	A	C	0.0233	-0.0284	0.1392	0.1296	0.0137	0.03795	MEGASTROKE.1.AS	0.0052	7	6.80205e-06	67953848	met-a-335	0.00272601	20.0718
955	rs6497209	A	G	A	G	0.019	-0.0122	0.2139	0.2106	0.0112	0.2749	MEGASTROKE.1.AS	0.0042	15	4.77903e-06	86029597	met-a-335	0.00277849	20.4593
956	rs699474	G	C	G	C	-0.1282	-0.0044	0.9866	0.9835	0.0434	0.9199	MEGASTROKE.1.AS	0.0264	4	1.158e-06	24796864	met-a-335	0.0132734	23.5544
957	rs7561932	C	T	C	T	-0.0184	-0.0221	0.2279	0.2378	0.0109	0.04266	MEGASTROKE.1.AS	0.0042	2	9.55103e-06	65545068	met-a-335	0.00260623	19.1875
958	rs7871735	T	G	T	G	0.0184	0.0062	0.2953	0.2918	0.0101	0.5384	MEGASTROKE.1.AS	0.004	9	3.395e-06	24205004	met-a-335	0.0028726	21.1542
959	rs9295427	G	A	G	A	-0.0356	-0.0182	0.0592	0.0669	0.0184	0.3237	MEGASTROKE.1.AS	0.0077	6	3.80803e-06	19287493	met-a-335	0.00290178	21.3698
960	rs9460045	T	C	T	C	-0.0529	-0.0223	0.9224	0.9309	0.0199	0.2634	MEGASTROKE.1.AS	0.0119	6	8.91107e-06	170414285	met-a-335	0.0111472	19.7388
961	rs10497426	C	T	C	T	-0.012	0.0062	0.1936	0.1894	0.0118	0.5997	MEGASTROKE.1.AS	0.0026	2	4.46601e-06	175582267	met-a-336	0.00290678	21.2959
962	rs10900040	C	T	C	T	0.0144	-0.0174	0.1649	0.2153	0.012	0.1475	MEGASTROKE.1.AS	0.0031	10	3.40103e-06	44953571	met-a-336	0.0029443	21.5716
963	rs10945970	T	C	T	C	-0.011	0.0196	0.3103	0.3549	0.01	0.05151	MEGASTROKE.1.AS	0.0025	6	7.37904e-06	164697719	met-a-336	0.00264251	19.3547
964	rs11701867	A	C	A	C	-0.0136	0.0223	0.1761	0.2027	0.0116	0.05493	MEGASTROKE.1.AS	0.0027	21	2.75302e-07	43556732	met-a-336	0.00346024	25.3648
965	rs1192521	T	A	T	A	0.0163	0.0059	0.2245	0.2648	0.011	0.5887	MEGASTROKE.1.AS	0.0031	20	1.40201e-07	56679345	met-a-336	0.0037694	27.6397
966	rs12300345	A	T	A	T	-0.0151	-0.0087	0.132	0.1341	0.0137	0.5271	MEGASTROKE.1.AS	0.0034	12	7.45195e-06	12116258	met-a-336	0.00269207	19.7186
967	rs13424082	A	G	A	G	-0.0125	0.0264	0.1735	0.1886	0.013	0.04309	MEGASTROKE.1.AS	0.0026	2	1.799e-06	180227865	met-a-336	0.00315328	23.1076
968	rs2351725	T	A	T	A	0.0119	-0.0043	0.2053	0.2114	0.0114	0.7071	MEGASTROKE.1.AS	0.0026	6	5.84104e-06	66524413	met-a-336	0.00285868	20.9425
969	rs4764034	G	A	G	A	0.011	-0.0065	0.3131	0.2967	0.01	0.52	MEGASTROKE.1.AS	0.0024	12	7.66902e-06	13960034	met-a-336	0.00286667	21.0012
970	rs4812400	T	A	T	A	-0.0178	-0.0241	0.0908	0.1009	0.0154	0.117	MEGASTROKE.1.AS	0.0039	20	4.89305e-06	38179652	met-a-336	0.00284273	20.8253
971	rs6975921	G	A	G	A	-0.0343	0.0019	0.0905	0.0881	0.0164	0.9059	MEGASTROKE.1.AS	0.0071	7	1.24601e-06	15152813	met-a-336	0.013043	23.312
972	rs1001210	C	T	C	T	0.0106	-0.0083	0.1647	0.1549	0.013	0.522	MEGASTROKE.1.AS	0.0023	6	3.79804e-06	16728780	met-a-337	0.00287992	21.2343
973	rs10853533	C	A	C	A	-0.0103	-0.0255	0.1257	0.1276	0.0138	0.06477	MEGASTROKE.1.AS	0.0023	18	6.08597e-06	43153299	met-a-337	0.00271965	20.0494
974	rs10890517	C	T	C	T	0.0197	0.0095	0.9567	0.9523	0.0233	0.6847	MEGASTROKE.1.AS	0.0043	2	3.44802e-06	1408443	met-a-337	0.002846	20.9835
975	rs11582143	C	G	C	G	-0.0112	-0.0119	0.1443	0.1461	0.0129	0.3584	MEGASTROKE.1.AS	0.0023	1	9.31494e-07	211516976	met-a-337	0.00321409	23.7062
976	rs12294182	T	C	T	C	0.014	-0.0147	0.0987	0.1332	0.0139	0.289	MEGASTROKE.1.AS	0.0029	11	1.071e-06	12240720	met-a-337	0.00315909	23.2993
977	rs12550729	T	C	T	C	0.0637	-0.0557	0.9233	0.9204	0.0177	0.00168	MEGASTROKE.1.AS	0.0029	8	5.97035e-110	145155408	met-a-337	0.0615689	482.353
978	rs12611788	C	T	C	T	0.007	-0.0152	0.3733	0.351	0.0101	0.1314	MEGASTROKE.1.AS	0.0015	2	5.50706e-06	31342175	met-a-337	0.00295261	21.7719
979	rs13013224	C	G	C	G	0.0113	0.0151	0.1794	0.2016	0.012	0.2089	MEGASTROKE.1.AS	0.0023	2	7.04401e-07	53430486	met-a-337	0.00327156	24.1314
980	rs13159409	T	G	T	G	-0.0148	-0.004	0.0652	0.0703	0.018	0.8219	MEGASTROKE.1.AS	0.0032	5	2.74101e-06	55128472	met-a-337	0.00290027	21.3848
981	rs1578743	C	A	C	A	-0.0075	0.0021	0.3932	0.3893	0.0094	0.824	MEGASTROKE.1.AS	0.0016	10	1.7e-06	5722784	met-a-337	0.00297895	21.9667
982	rs2068157	C	T	C	T	-0.0137	0.0027	0.0856	0.085	0.0173	0.8748	MEGASTROKE.1.AS	0.0031	5	8.98897e-06	178193350	met-a-337	0.00264876	19.5254
983	rs2115151	T	A	T	A	-0.0103	-0.0117	0.1373	0.1341	0.0135	0.3835	MEGASTROKE.1.AS	0.0022	4	3.75198e-06	124012371	met-a-337	0.00297175	21.9135
984	rs2592916	T	C	T	C	-0.0123	0.0245	0.1013	0.102	0.0152	0.1062	MEGASTROKE.1.AS	0.0027	11	6.55405e-06	127242451	met-a-337	0.00281407	20.7474
985	rs306676	A	G	A	G	0.0112	0.0067	0.1304	0.1404	0.0123	0.5864	MEGASTROKE.1.AS	0.0024	13	2.48399e-06	93606814	met-a-337	0.00295261	21.7719
986	rs4646693	C	T	C	T	0.009	0.0053	0.565	0.5642	0.0097	0.5836	MEGASTROKE.1.AS	0.002	15	6.79501e-06	101458014	met-a-337	0.00360818	20.2428
987	rs5764925	A	G	A	G	-0.016	0.017	0.0772	0.0819	0.0184	0.3555	MEGASTROKE.1.AS	0.0031	22	1.90599e-07	44763799	met-a-337	0.0036093	26.6317
988	rs7561255	G	A	G	A	0.0072	-0.0029	0.2914	0.2828	0.0105	0.7807	MEGASTROKE.1.AS	0.0016	2	4.719e-06	181369216	met-a-337	0.00274604	20.2445
989	rs764206	A	G	A	G	0.0071	-0.0214	0.6546	0.6484	0.0096	0.02601	MEGASTROKE.1.AS	0.0015	1	4.581e-06	171545051	met-a-337	0.00303731	22.3984
990	rs7973508	A	G	A	G	-0.0073	-0.0026	0.2831	0.2916	0.0102	0.7978	MEGASTROKE.1.AS	0.0016	12	5.40306e-06	115293579	met-a-337	0.00282263	20.8107
991	rs9460424	G	T	G	T	0.0097	-0.0099	0.1563	0.1884	0.0118	0.4032	MEGASTROKE.1.AS	0.0022	6	9.1641e-06	19856701	met-a-337	0.0026365	19.4348
992	rs9964014	T	C	T	C	-0.0132	0.0216	0.1115	0.1335	0.0136	0.1112	MEGASTROKE.1.AS	0.0025	18	1.79602e-07	3794759	met-a-337	0.0037766	27.8708
993	rs9987070	G	C	G	C	0.028	0.0138	0.0192	0.0314	0.0284	0.6281	MEGASTROKE.1.AS	0.0059	7	2.43198e-06	19197941	met-a-337	0.00305324	22.5161
994	rs10919047	A	C	A	C	0.0176	-0.0211	0.1408	0.1329	0.0138	0.1267	MEGASTROKE.1.AS	0.0035	1	6.75103e-07	169033499	met-a-338	0.00351921	25.2795
995	rs11719633	A	G	A	G	-0.0206	-0.0085	0.0945	0.096	0.016	0.5962	MEGASTROKE.1.AS	0.0044	3	3.01203e-06	20402881	met-a-338	0.00305203	21.9133
996	rs12544560	A	G	A	G	0.0164	0.0049	0.148	0.1387	0.0132	0.7121	MEGASTROKE.1.AS	0.0035	8	3.31803e-06	21368451	met-a-338	0.00305709	21.9498
997	rs13212846	C	A	C	A	0.0241	0.012	0.0748	0.0892	0.0166	0.4725	MEGASTROKE.1.AS	0.0052	6	2.88197e-06	50301100	met-a-338	0.00299098	21.4737
998	rs1350858	C	A	C	A	-0.0152	0	0.8217	0.8173	0.0119	1	MEGASTROKE.1.AS	0.0034	3	8.21297e-06	109874627	met-a-338	0.00278359	19.9806
999	rs1395	A	G	A	G	0.0172	0.0175	0.7034	0.6842	0.0106	0.09795	MEGASTROKE.1.AS	0.0027	2	8.13767e-11	27424636	met-a-338	0.00563588	40.5703
1000	rs17049936	C	T	C	T	0.0187	0.0068	0.1088	0.1215	0.0138	0.6223	MEGASTROKE.1.AS	0.0042	2	9.58407e-06	59346812	met-a-338	0.00276103	19.8182
1001	rs17082600	T	C	T	C	0.0476	-0.0056	0.0193	0.0177	0.0372	0.8809	MEGASTROKE.1.AS	0.0094	13	4.08197e-07	26228314	met-a-338	0.00356856	25.6352
1002	rs17751805	G	A	G	A	-0.0628	-0.0578	0.0355	0.0394	0.0244	0.01783	MEGASTROKE.1.AS	0.0135	14	3.39899e-06	65034363	met-a-338	0.0129452	21.6135
1003	rs1975271	T	C	T	C	0.0116	-0.0052	0.5872	0.5699	0.0094	0.5774	MEGASTROKE.1.AS	0.0026	16	8.682e-06	9497663	met-a-338	0.00277237	19.8998
1004	rs2173615	T	G	T	G	0.0125	0.0116	0.3153	0.3105	0.0099	0.2393	MEGASTROKE.1.AS	0.0026	3	1.69301e-06	191673577	met-a-338	0.00321781	23.1074
1005	rs2526477	G	A	G	A	0.012	-0.015	0.391	0.3967	0.0093	0.1082	MEGASTROKE.1.AS	0.0026	17	2.988e-06	20131193	met-a-338	0.00296628	21.2958
1006	rs271072	C	A	C	A	0.0118	0.0113	0.6159	0.5575	0.0094	0.2281	MEGASTROKE.1.AS	0.0026	5	5.94101e-06	144532826	met-a-338	0.00286851	20.5919
1007	rs2967437	A	G	A	G	-0.0126	-0.017	0.6902	0.6865	0.0099	0.08696	MEGASTROKE.1.AS	0.0027	19	1.87901e-06	37086645	met-a-338	0.00303237	21.7717
1008	rs3949865	G	C	G	C	0.0115	0.0081	0.3813	0.3774	0.0095	0.3956	MEGASTROKE.1.AS	0.0026	1	9.49096e-06	183930806	met-a-338	0.0027249	19.5581
1009	rs4269521	A	G	A	G	0.0168	0.0038	0.8431	0.8414	0.0128	0.7671	MEGASTROKE.1.AS	0.0034	8	1.034e-06	132358549	met-a-338	0.00339836	24.4084
1010	rs4746017	C	A	C	A	0.0122	0.0006	0.287	0.2815	0.0101	0.9497	MEGASTROKE.1.AS	0.0027	10	5.098e-06	71774872	met-a-338	0.00284343	20.4113
1011	rs6034318	A	G	A	G	0.1083	-0.0064	0.013	0.0122	0.0685	0.9253	MEGASTROKE.1.AS	0.0236	20	4.51804e-06	15863999	met-a-338	0.012602	21.0332
1012	rs6078500	C	T	C	T	0.0118	0.0016	0.4883	0.509	0.0093	0.8622	MEGASTROKE.1.AS	0.0026	20	4.46797e-06	182013	met-a-338	0.00286851	20.5919
1013	rs6774965	G	A	G	A	0.0163	0.0052	0.1418	0.1458	0.0131	0.6934	MEGASTROKE.1.AS	0.0035	3	3.16002e-06	27548813	met-a-338	0.00302004	21.6829
1014	rs6848070	A	G	A	G	-0.0117	-0.0024	0.3521	0.3656	0.0095	0.8021	MEGASTROKE.1.AS	0.0027	4	9.91106e-06	127862814	met-a-338	0.00261573	18.7725
1015	rs7009776	C	T	C	T	0.0268	-0.0147	0.6658	0.6333	0.0096	0.1247	MEGASTROKE.1.AS	0.006	8	7.11607e-06	90373191	met-a-338	0.0119471	19.9269
1016	rs7458704	G	T	G	T	0.0544	0.0072	0.016	0.029	0.0314	0.8176	MEGASTROKE.1.AS	0.0109	7	5.60003e-07	67422093	met-a-338	0.00346676	24.9014
1017	rs7574257	C	T	C	T	-0.0118	-0.0097	0.675	0.6676	0.0098	0.3219	MEGASTROKE.1.AS	0.0026	2	7.76408e-06	105988447	met-a-338	0.00286851	20.5919
1018	rs8065435	A	G	A	G	-0.0128	-0.0213	0.327	0.3292	0.0101	0.03462	MEGASTROKE.1.AS	0.0028	17	5.03396e-06	56157617	met-a-338	0.00291022	20.8921
1019	rs9365106	A	G	A	G	-0.0117	0.023	0.6824	0.6767	0.0098	0.01864	MEGASTROKE.1.AS	0.0026	6	8.05508e-06	160282834	met-a-338	0.00282024	20.2443
1020	rs10004130	G	A	G	A	-0.009	-0.0068	0.419	0.4106	0.0093	0.4676	MEGASTROKE.1.AS	0.002	4	6.79501e-06	84664343	met-a-339	0.00410314	20.2418
1021	rs10122824	G	T	G	T	-0.0087	0.0198	0.6497	0.6583	0.0097	0.04096	MEGASTROKE.1.AS	0.0019	9	2.78702e-06	139109861	met-a-339	0.00320398	20.9603
1022	rs10416031	G	A	G	A	-0.0085	-0.0079	0.6798	0.6864	0.01	0.4277	MEGASTROKE.1.AS	0.0018	19	3.83999e-06	1095151	met-a-339	0.00340693	22.2925
1023	rs10496826	A	G	A	G	-0.008	0.0065	0.2948	0.2966	0.01	0.5183	MEGASTROKE.1.AS	0.0018	2	7.76694e-06	140474772	met-a-339	0.00301908	19.747
1024	rs11023380	G	A	G	A	-0.0088	0.0183	0.5409	0.4572	0.0096	0.05825	MEGASTROKE.1.AS	0.0018	11	5.37403e-07	14930058	met-a-339	0.00365077	23.8939
1025	rs1113643	C	T	C	T	-0.0094	-0.0022	0.7231	0.7252	0.011	0.843	MEGASTROKE.1.AS	0.0018	2	2.23599e-07	29539536	met-a-339	0.00416343	27.2632
1026	rs11170032	C	T	C	T	0.008	-0.0023	0.36	0.3889	0.0099	0.8143	MEGASTROKE.1.AS	0.0018	12	7.17794e-06	52568912	met-a-339	0.00301908	19.747
1027	rs11650615	G	C	G	C	-0.0081	-0.0164	0.3093	0.2952	0.0101	0.1032	MEGASTROKE.1.AS	0.0018	17	5.98701e-06	46123698	met-a-339	0.00309479	20.2438
1028	rs1280717	G	A	G	A	-0.0094	-0.0115	0.7488	0.7651	0.0109	0.2924	MEGASTROKE.1.AS	0.0018	6	2.006e-07	54497728	met-a-339	0.00416343	27.2632
1029	rs13164411	C	T	C	T	-0.0082	0.0009	0.2754	0.2734	0.0102	0.9276	MEGASTROKE.1.AS	0.0018	5	5.33396e-06	105377638	met-a-339	0.00317143	20.7467
1030	rs1493031	T	C	T	C	0.0208	-0.0095	0.0434	0.0424	0.0238	0.6909	MEGASTROKE.1.AS	0.0044	8	1.96002e-06	18148612	met-a-339	0.0034142	22.3403
1031	rs1538330	T	G	T	G	-0.0306	0.072	0.0213	0.0231	0.0329	0.02863	MEGASTROKE.1.AS	0.0064	6	1.72799e-06	715684	met-a-339	0.00349234	22.8533
1032	rs1556880	C	T	C	T	-0.0081	-0.0134	0.7024	0.7002	0.0101	0.1858	MEGASTROKE.1.AS	0.0018	6	6.04296e-06	150615827	met-a-339	0.00309479	20.2438
1033	rs1604290	A	C	A	C	-0.0079	0.0031	0.3851	0.3837	0.0094	0.7377	MEGASTROKE.1.AS	0.0018	18	8.12999e-06	4946422	met-a-339	0.00294429	19.2564
1034	rs164742	G	A	G	A	0.0079	-0.0011	0.5303	0.5635	0.0098	0.9126	MEGASTROKE.1.AS	0.0018	16	7.37497e-06	89757725	met-a-339	0.00294429	19.2564
1035	rs1812125	G	T	G	T	0.0085	0.0022	0.2422	0.2362	0.0111	0.8391	MEGASTROKE.1.AS	0.0018	18	3.48401e-06	44138761	met-a-339	0.00340693	22.2925
1036	rs2055056	C	T	C	T	0.0244	-0.0466	0.032	0.0374	0.0268	0.08176	MEGASTROKE.1.AS	0.0055	8	8.56604e-06	96278070	met-a-339	0.00300814	19.6753
1037	rs2144834	A	G	A	G	0.008	0.0037	0.2535	0.2459	0.0105	0.723	MEGASTROKE.1.AS	0.0018	14	7.97297e-06	94773634	met-a-339	0.00301908	19.747
1038	rs2252585	C	T	C	T	0.0081	0.0107	0.2651	0.2692	0.0108	0.3253	MEGASTROKE.1.AS	0.0018	21	5.96705e-06	36241929	met-a-339	0.00309479	20.2438
1039	rs2290156	C	G	C	G	0.0088	-0.0092	0.2806	0.2815	0.0107	0.3877	MEGASTROKE.1.AS	0.0018	2	1.05e-06	11333208	met-a-339	0.00365077	23.8939
1040	rs2604548	T	C	T	C	-0.0086	-0.0093	0.6463	0.6376	0.0094	0.3191	MEGASTROKE.1.AS	0.0018	4	1.28499e-06	15090453	met-a-339	0.00348728	22.8202
1041	rs304171	C	T	C	T	0.0168	-0.019	0.9376	0.9369	0.0189	0.3146	MEGASTROKE.1.AS	0.0036	3	2.168e-06	62780809	met-a-339	0.0033275	21.7711
1042	rs3813810	A	C	A	C	0.0117	0.0109	0.1334	0.1419	0.0134	0.4164	MEGASTROKE.1.AS	0.0026	1	5.72506e-06	4088339	met-a-339	0.00309479	20.2438
1043	rs4443239	G	T	G	T	-0.02	-0.0051	0.2554	0.2413	0.0107	0.6295	MEGASTROKE.1.AS	0.0042	4	2.26501e-06	170263032	met-a-339	0.0139057	22.6475
1044	rs4687937	C	T	C	T	0.0079	0.002	0.6259	0.6318	0.0095	0.8321	MEGASTROKE.1.AS	0.0018	3	9.46891e-06	118422245	met-a-339	0.00294429	19.2564
1045	rs4692012	A	G	A	G	-0.0082	-0.021	0.5389	0.5306	0.0093	0.0241	MEGASTROKE.1.AS	0.0018	4	3.34703e-06	165747026	met-a-339	0.00317143	20.7467
1046	rs4923082	T	C	T	C	0.0081	-0.0066	0.2518	0.2531	0.0105	0.5291	MEGASTROKE.1.AS	0.0018	11	6.95296e-06	23288296	met-a-339	0.00309479	20.2438
1047	rs604388	C	T	C	T	-0.0086	0.0109	0.3155	0.3127	0.0099	0.2729	MEGASTROKE.1.AS	0.0018	1	1.562e-06	177877979	met-a-339	0.00348728	22.8202
1048	rs6500864	A	G	A	G	-0.0083	0.0039	0.2762	0.2727	0.0104	0.7079	MEGASTROKE.1.AS	0.0018	16	4.339e-06	6938132	met-a-339	0.00324901	21.2558
1049	rs721399	T	C	T	C	-0.0289	-0.0105	0.7176	0.7248	0.01	0.2973	MEGASTROKE.1.AS	0.0018	8	3.94821e-58	18259366	met-a-339	0.0380164	257.702
1050	rs7228099	T	C	T	C	-0.0097	-0.0177	0.4364	0.4225	0.0094	0.05909	MEGASTROKE.1.AS	0.0018	18	3.60903e-08	22786478	met-a-339	0.00443223	29.0312
1051	rs7943587	A	C	A	C	-0.0115	-0.0045	0.1515	0.1812	0.0121	0.7098	MEGASTROKE.1.AS	0.0026	11	6.32601e-06	16814631	met-a-339	0.00299021	19.5576
1052	rs890984	G	A	G	A	0.012	-0.0163	0.8908	0.8849	0.0145	0.2619	MEGASTROKE.1.AS	0.0027	5	6.90796e-06	479540	met-a-339	0.00301908	19.747
1053	rs9354329	C	T	C	T	0.0081	-0.0018	0.3678	0.3854	0.0093	0.8477	MEGASTROKE.1.AS	0.0018	6	5.10399e-06	66600184	met-a-339	0.00309479	20.2438
1054	rs9940567	C	T	C	T	-0.0095	-0.0052	0.2681	0.2634	0.0104	0.6212	MEGASTROKE.1.AS	0.0018	16	1.57398e-07	62285678	met-a-339	0.00425211	27.8464
1055	rs10163969	T	G	T	G	-0.0352	0.0228	0.0412	0.0608	0.0209	0.275	MEGASTROKE.1.AS	0.008	18	9.38491e-06	9067439	met-a-340	0.00265374	19.3547
1056	rs10245705	T	C	T	C	-0.0663	0.0214	0.0181	0.0199	0.0377	0.5703	MEGASTROKE.1.AS	0.0127	7	1.94599e-07	26129672	met-a-340	0.00373167	27.2458
1057	rs10935814	A	G	A	G	-0.037	-0.0139	0.1006	0.1274	0.014	0.3199	MEGASTROKE.1.AS	0.0083	3	9.443e-06	150352873	met-a-340	0.0111713	19.8497
1058	rs11145330	C	A	C	A	-0.0324	-0.0237	0.1092	0.1153	0.0144	0.09875	MEGASTROKE.1.AS	0.0068	9	1.945e-06	71733603	met-a-340	0.012742	22.6766
1059	rs11992435	G	A	G	A	-0.0327	0.0084	0.0512	0.0656	0.0191	0.6589	MEGASTROKE.1.AS	0.0072	8	6.38293e-06	81526083	met-a-340	0.00282689	20.6211
1060	rs1404410	G	C	G	C	0.0236	-0.0054	0.2147	0.2162	0.0112	0.6327	MEGASTROKE.1.AS	0.0052	7	4.56804e-06	124248950	met-a-340	0.0115743	20.5742
1061	rs1532701	A	G	A	G	0.0137	-0.0115	0.5456	0.5453	0.0092	0.2085	MEGASTROKE.1.AS	0.003	16	5.07399e-06	55698027	met-a-340	0.002858	20.8487
1062	rs2074731	A	C	A	C	-0.0184	-0.0101	0.1654	0.169	0.0121	0.4035	MEGASTROKE.1.AS	0.0039	22	2.30701e-06	30733914	met-a-340	0.00304991	22.2529
1063	rs261342	C	G	C	G	-0.0169	0.01	0.794	0.7829	0.0113	0.3792	MEGASTROKE.1.AS	0.0037	15	5.40505e-06	58731153	met-a-340	0.00285913	20.8569
1064	rs7238006	C	T	C	T	-0.0281	0.0249	0.0738	0.0847	0.0166	0.1332	MEGASTROKE.1.AS	0.0057	18	6.77205e-07	31927898	met-a-340	0.00332906	24.2965
1065	rs7930821	T	C	T	C	0.0666	0.0313	0.0202	0.0248	0.032	0.3278	MEGASTROKE.1.AS	0.0149	11	7.52991e-06	19142695	met-a-340	0.0112307	19.9564
1066	rs10043015	T	C	T	C	0.0082	0.0192	0.7113	0.7018	0.0099	0.05191	MEGASTROKE.1.AS	0.0018	5	5.582e-06	168658371	met-a-341	0.00281026	20.7475
1067	rs10514735	G	A	G	A	-0.0346	0.0205	0.015	0.0171	0.04	0.6081	MEGASTROKE.1.AS	0.0077	3	6.50504e-06	85798950	met-a-341	0.00273444	20.1861
1068	rs10787308	A	G	A	G	-0.009	-0.0094	0.2701	0.2675	0.0106	0.3737	MEGASTROKE.1.AS	0.0018	10	6.03893e-07	112908968	met-a-341	0.00338341	24.9932
1069	rs10992722	A	C	A	C	0.0326	-0.0128	0.0163	0.0209	0.0375	0.7334	MEGASTROKE.1.AS	0.0069	9	2.44101e-06	96163761	met-a-341	0.0030221	22.3161
1070	rs11120725	A	G	A	G	-0.0181	0.0101	0.4596	0.4521	0.0089	0.2561	MEGASTROKE.1.AS	0.0039	1	4.60903e-06	216206768	met-a-341	0.0120834	21.5147
1071	rs1125471	A	C	A	C	-0.0085	-0.0063	0.2928	0.2904	0.0102	0.5349	MEGASTROKE.1.AS	0.0018	22	4.47404e-06	17656724	met-a-341	0.00301902	22.2933
1072	rs12121428	T	C	T	C	-0.0197	0.0179	0.0535	0.0602	0.0207	0.3882	MEGASTROKE.1.AS	0.0044	1	6.09397e-06	209375114	met-a-341	0.00271477	20.0405
1073	rs12625828	T	G	T	G	0.0086	0.0104	0.3366	0.3446	0.0097	0.2832	MEGASTROKE.1.AS	0.0018	20	2.05499e-06	48844585	met-a-341	0.00309025	22.821
1074	rs12803308	A	T	A	T	-0.0081	-0.0034	0.6752	0.6635	0.0098	0.7259	MEGASTROKE.1.AS	0.0018	11	5.96705e-06	96180609	met-a-341	0.00274232	20.2445
1075	rs13130021	C	T	C	T	0.0089	0.003	0.5688	0.57	0.0093	0.7485	MEGASTROKE.1.AS	0.0018	4	1.41101e-06	2277763	met-a-341	0.00330889	24.4409
1076	rs1380634	G	A	G	A	0.0083	-0.006	0.2575	0.2539	0.0107	0.574	MEGASTROKE.1.AS	0.0018	8	5.17404e-06	80237893	met-a-341	0.00287902	21.2566
1077	rs13966	C	T	C	T	-0.0082	-0.0145	0.533	0.5164	0.0096	0.1301	MEGASTROKE.1.AS	0.0019	11	9.99402e-06	61664992	met-a-341	0.00252296	18.621
1078	rs1404373	T	C	T	C	-0.0084	0.0046	0.6525	0.6485	0.0097	0.6391	MEGASTROKE.1.AS	0.0018	4	2.91702e-06	58204024	met-a-341	0.00294861	21.7719
1079	rs1509123	T	C	T	C	-0.0248	0.003	0.0476	0.062	0.0201	0.8825	MEGASTROKE.1.AS	0.0043	17	5.20295e-09	6683878	met-a-341	0.00449672	33.2544
1080	rs1530219	G	A	G	A	0.0078	-0.0038	0.5203	0.5214	0.0092	0.6799	MEGASTROKE.1.AS	0.0018	15	9.94191e-06	39602380	met-a-341	0.00254346	18.7727
1081	rs170149	A	G	A	G	0.0256	0.0161	0.074	0.0768	0.0182	0.3777	MEGASTROKE.1.AS	0.0035	17	1.42102e-13	6595930	met-a-341	0.00721251	53.4842
1082	rs17034684	T	G	T	G	0.0081	-0.0093	0.2881	0.302	0.0101	0.3561	MEGASTROKE.1.AS	0.0018	4	7.89896e-06	105511810	met-a-341	0.00274232	20.2445
1083	rs2143327	T	C	T	C	0.0392	0.0566	0.0129	0.0196	0.0363	0.1195	MEGASTROKE.1.AS	0.0085	6	4.27602e-06	146616239	met-a-341	0.00287984	21.2626
1084	rs2236299	A	G	A	G	0.0087	-0.0105	0.3065	0.2953	0.0103	0.3057	MEGASTROKE.1.AS	0.0018	14	1.69399e-06	55255335	met-a-341	0.00316231	23.3548
1085	rs2239337	C	G	C	G	0.023	-0.0807	0.0356	0.0388	0.0253	0.001436	MEGASTROKE.1.AS	0.0051	16	7.51398e-06	22911553	met-a-341	0.00275425	20.3328
1086	rs2370136	C	T	C	T	0.0086	0.0007	0.5125	0.5045	0.0098	0.9391	MEGASTROKE.1.AS	0.0018	19	1.24899e-06	57619241	met-a-341	0.00309025	22.821
1087	rs2534835	T	G	T	G	-0.0083	-0.0049	0.2407	0.2432	0.0106	0.6432	MEGASTROKE.1.AS	0.0018	5	6.23003e-06	56948443	met-a-341	0.00287902	21.2566
1088	rs3193970	C	T	C	T	-0.0081	0.0081	0.4199	0.4131	0.0093	0.3846	MEGASTROKE.1.AS	0.0018	10	6.06499e-06	97072008	met-a-341	0.00274232	20.2445
1089	rs4235093	G	A	G	A	0.0083	0.0086	0.7126	0.7056	0.0102	0.3964	MEGASTROKE.1.AS	0.0018	4	5.03999e-06	72346252	met-a-341	0.00287902	21.2566
1090	rs4589188	A	G	A	G	0.0122	-0.0072	0.2827	0.305	0.0108	0.5058	MEGASTROKE.1.AS	0.0026	10	3.34303e-06	5567914	met-a-341	0.002981	22.0118
1091	rs4779800	A	G	A	G	-0.0122	0.0057	0.8831	0.8879	0.0148	0.6976	MEGASTROKE.1.AS	0.0027	15	6.05606e-06	29411326	met-a-341	0.00276488	20.4115
1092	rs588973	A	G	A	G	0.009	-0.0079	0.646	0.6435	0.0099	0.4264	MEGASTROKE.1.AS	0.002	19	6.79501e-06	50736956	met-a-341	0.00360112	20.2428
1093	rs6077792	T	G	T	G	-0.0085	0.018	0.3	0.3083	0.01	0.07269	MEGASTROKE.1.AS	0.0018	20	2.82098e-06	1096116	met-a-341	0.00301902	22.2933
1094	rs6507399	G	A	G	A	0.0101	0.0138	0.3287	0.34	0.0097	0.1524	MEGASTROKE.1.AS	0.0018	18	1.70298e-08	38732045	met-a-341	0.00425727	31.476
1095	rs6678076	A	G	A	G	-0.0252	0.0328	0.0339	0.0367	0.0255	0.1986	MEGASTROKE.1.AS	0.0052	1	1.084e-06	199233200	met-a-341	0.00317905	23.4788
1096	rs7105815	A	G	A	G	0.0091	0.0077	0.2968	0.2835	0.0102	0.4519	MEGASTROKE.1.AS	0.0018	11	4.93401e-07	12309693	met-a-341	0.00345875	25.5517
1097	rs7584253	C	A	C	A	-0.0083	-0.0094	0.2953	0.2973	0.0103	0.3582	MEGASTROKE.1.AS	0.0018	2	5.04301e-06	48927246	met-a-341	0.00287902	21.2566
1098	rs7710027	T	C	T	C	0.0081	-0.0052	0.2886	0.2883	0.0102	0.6137	MEGASTROKE.1.AS	0.0018	5	9.15503e-06	55901945	met-a-341	0.00274232	20.2445
1099	rs7851531	G	A	G	A	0.009	0.0014	0.3406	0.3672	0.0097	0.8845	MEGASTROKE.1.AS	0.0018	9	6.46696e-07	85126285	met-a-341	0.00338341	24.9932
1100	rs7919076	T	C	T	C	-0.0081	0.0145	0.3416	0.3362	0.0097	0.1327	MEGASTROKE.1.AS	0.0018	10	7.79094e-06	68328936	met-a-341	0.00274232	20.2445
1101	rs8017368	C	A	C	A	0.0083	0.0054	0.3548	0.3793	0.0094	0.5688	MEGASTROKE.1.AS	0.0018	14	3.85301e-06	63527183	met-a-341	0.00287902	21.2566
1102	rs807670	C	A	C	A	-0.011	-0.0002	0.579	0.5684	0.01	0.9867	MEGASTROKE.1.AS	0.0018	22	6.84101e-10	19154608	met-a-341	0.0050458	37.3355
1103	rs835154	A	G	A	G	-0.0114	-0.0086	0.5753	0.5571	0.0094	0.3611	MEGASTROKE.1.AS	0.0018	5	1.14699e-10	14876569	met-a-341	0.00541741	40.1002
1104	rs868395	T	G	T	G	0.0101	0.0192	0.6653	0.6626	0.0099	0.05254	MEGASTROKE.1.AS	0.0018	9	2.031e-08	85175793	met-a-341	0.00425727	31.476
1105	rs889128	G	T	G	T	-0.0082	-0.0039	0.3335	0.3396	0.0098	0.6888	MEGASTROKE.1.AS	0.0018	19	6.75398e-06	10131693	met-a-341	0.00281026	20.7475
1106	rs910616	C	T	C	T	0.0093	-0.0047	0.5009	0.5113	0.0094	0.6139	MEGASTROKE.1.AS	0.0018	6	1.97201e-07	44074976	met-a-341	0.0036119	26.6872
1107	rs9327706	A	C	A	C	0.0081	-0.0048	0.5937	0.5977	0.0094	0.6123	MEGASTROKE.1.AS	0.0018	5	5.61203e-06	134512608	met-a-341	0.00274232	20.2445
1108	rs9372398	C	T	C	T	-0.0081	0.0023	0.4547	0.5667	0.0093	0.8022	MEGASTROKE.1.AS	0.0018	6	6.73504e-06	114833591	met-a-341	0.00274232	20.2445
1109	rs9389071	A	G	A	G	-0.012	-0.0031	0.1579	0.1422	0.0131	0.8114	MEGASTROKE.1.AS	0.0026	6	5.63793e-06	133674634	met-a-341	0.00288435	21.296
1110	rs940697	A	G	A	G	0.0082	-0.0036	0.2701	0.2839	0.0102	0.7255	MEGASTROKE.1.AS	0.0018	7	5.70598e-06	143183203	met-a-341	0.00281026	20.7475
1111	rs11061416	G	A	G	A	0.0125	-0.0077	0.3572	0.3534	0.0095	0.419	MEGASTROKE.1.AS	0.0024	12	1.76299e-07	131742242	met-a-342	0.00368563	27.1193
1112	rs11618222	T	C	T	C	-0.0182	0.0064	0.1008	0.1717	0.0124	0.6044	MEGASTROKE.1.AS	0.004	13	5.99902e-06	26299649	met-a-342	0.00281525	20.6969
1113	rs11724197	G	A	G	A	-0.0159	0.0306	0.1266	0.1505	0.013	0.01834	MEGASTROKE.1.AS	0.0034	4	2.29398e-06	168766934	met-a-342	0.00297346	21.8634
1114	rs12507784	A	G	A	G	-0.012	0.0131	0.2395	0.2507	0.0109	0.2285	MEGASTROKE.1.AS	0.0025	4	1.78201e-06	137507686	met-a-342	0.00313212	23.0337
1115	rs12866131	A	C	A	C	0.011	-0.0053	0.2805	0.2799	0.0103	0.6048	MEGASTROKE.1.AS	0.0024	13	5.615e-06	71781111	met-a-342	0.00285653	21.0012
1116	rs13102848	G	C	G	C	0.0152	0.005	0.1314	0.1383	0.0135	0.711	MEGASTROKE.1.AS	0.0033	4	3.13199e-06	107565300	met-a-342	0.00288485	21.21
1117	rs17011367	C	T	C	T	-0.0115	-0.0071	0.2675	0.2599	0.0106	0.5013	MEGASTROKE.1.AS	0.0026	2	7.37802e-06	75691522	met-a-342	0.00266079	19.5583
1118	rs17086746	T	C	T	C	-0.046	0.0346	0.02	0.0238	0.0316	0.2738	MEGASTROKE.1.AS	0.01	4	4.22503e-06	57259999	met-a-342	0.00377442	21.1524
1119	rs17131975	A	G	A	G	-0.0216	0.0217	0.0607	0.0332	0.0267	0.4166	MEGASTROKE.1.AS	0.0048	5	8.18408e-06	138583691	met-a-342	0.00275388	20.2445
1120	rs2643891	A	G	A	G	-0.018	-0.0133	0.165	0.1812	0.0122	0.2749	MEGASTROKE.1.AS	0.004	1	6.79501e-06	2292352	met-a-342	0.00361268	20.2427
1121	rs2907828	C	G	C	G	-0.0188	0.0243	0.1375	0.1711	0.0128	0.0569	MEGASTROKE.1.AS	0.004	5	2.73602e-06	56902155	met-a-342	0.00300336	22.084
1122	rs338526	T	C	T	C	-0.0111	0.0299	0.7181	0.721	0.0102	0.003351	MEGASTROKE.1.AS	0.0024	15	5.60596e-06	86261840	met-a-342	0.00290855	21.3848
1123	rs4836200	G	A	G	A	0.0109	0.0193	0.3215	0.3474	0.0096	0.04383	MEGASTROKE.1.AS	0.0024	5	5.90895e-06	124942918	met-a-342	0.00280497	20.6211
1124	rs6743210	T	C	T	C	0.0123	0.014	0.6199	0.6117	0.0109	0.1976	MEGASTROKE.1.AS	0.0026	2	2.20902e-06	235972217	met-a-342	0.00304269	22.3741
1125	rs6896132	C	G	C	G	0.0121	-0.0046	0.219	0.2276	0.0109	0.6715	MEGASTROKE.1.AS	0.0025	5	1.80098e-06	130773561	met-a-342	0.00318437	23.4192
1126	rs7861435	G	C	G	C	0.0115	0.0074	0.2315	0.2225	0.0111	0.5025	MEGASTROKE.1.AS	0.0025	9	4.01199e-06	131971208	met-a-342	0.00287728	21.1542
1127	rs884870	C	G	C	G	-0.0202	0.0465	0.0689	0.078	0.0179	0.00928	MEGASTROKE.1.AS	0.0045	15	7.40202e-06	87789669	met-a-342	0.00274034	20.1446
1128	rs11141909	A	C	A	C	0.0808	-0.0093	0.0405	0.053	0.0214	0.6641	MEGASTROKE.1.AS	0.0182	9	9.02007e-06	90218852	met-a-343	0.00844203	19.6927
1129	rs12052900	G	A	G	A	0.1115	-0.0088	0.0217	0.0239	0.034	0.7966	MEGASTROKE.1.AS	0.0242	2	4.27002e-06	202755176	met-a-343	0.00908665	21.2101
1130	rs1577941	A	G	A	G	0.0531	-0.004	0.1187	0.1442	0.014	0.7745	MEGASTROKE.1.AS	0.0114	10	3.48498e-06	8428209	met-a-343	0.0092849	21.6772
1131	rs16887484	G	A	G	A	0.0991	-0.0091	0.0415	0.0568	0.0233	0.6967	MEGASTROKE.1.AS	0.0201	5	8.81495e-07	57155308	met-a-343	0.0145532	24.2788
1132	rs16933423	G	A	G	A	-0.0891	0.0261	0.0349	0.022	0.0339	0.4403	MEGASTROKE.1.AS	0.02	8	8.31209e-06	68510396	met-a-343	0.00850035	19.8299
1133	rs17224277	A	G	A	G	0.0633	0.0303	0.0789	0.0876	0.0166	0.06822	MEGASTROKE.1.AS	0.0134	2	2.29097e-06	182340444	met-a-343	0.0095473	22.2958
1134	rs2257243	A	G	A	G	0.0354	0.0145	0.6612	0.678	0.0101	0.1508	MEGASTROKE.1.AS	0.0075	21	2.18499e-06	29388625	met-a-343	0.00953177	22.2592
1135	rs2846365	G	A	G	A	-0.0336	-0.0136	0.5524	0.5479	0.0093	0.1444	MEGASTROKE.1.AS	0.0071	11	1.97601e-06	102571892	met-a-343	0.00958141	22.3762
1136	rs4661299	G	T	G	T	-0.0319	-0.0039	0.5449	0.5283	0.0094	0.6825	MEGASTROKE.1.AS	0.0071	1	7.62992e-06	15029260	met-a-343	0.00864456	20.1692
1137	rs4948051	T	C	T	C	0.0528	-0.0183	0.1328	0.1301	0.014	0.1902	MEGASTROKE.1.AS	0.0115	7	4.83604e-06	55688100	met-a-343	0.0126449	21.0545
1138	rs7137298	C	G	C	G	-0.0457	0.0141	0.176	0.1772	0.0128	0.2691	MEGASTROKE.1.AS	0.0103	12	8.82206e-06	101601157	met-a-343	0.0118186	19.6621
1139	rs7438272	T	C	T	C	0.0589	0.0062	0.1691	0.1683	0.0135	0.647	MEGASTROKE.1.AS	0.0123	4	1.80198e-06	96474568	met-a-343	0.00980819	22.9111
1140	rs9353315	G	A	G	A	0.0476	0.0057	0.1269	0.1547	0.0126	0.6482	MEGASTROKE.1.AS	0.0105	6	5.85599e-06	86149938	met-a-343	0.00879926	20.5334
1141	rs10090064	C	T	C	T	-0.0077	0.0243	0.1974	0.2019	0.0116	0.03652	MEGASTROKE.1.AS	0.0017	8	5.93103e-06	92896022	met-a-344	0.00281362	20.5099
1142	rs10125203	G	C	G	C	-0.009	-0.0011	0.1302	0.1377	0.0133	0.9322	MEGASTROKE.1.AS	0.0018	9	4.10904e-07	83708171	met-a-344	0.00342654	24.9931
1143	rs10850426	T	G	T	G	0.0081	0.0151	0.1199	0.1191	0.0153	0.3222	MEGASTROKE.1.AS	0.0018	12	6.84495e-06	115443911	met-a-344	0.0027773	20.2444
1144	rs10988352	T	G	T	G	0.0084	-0.0221	0.1244	0.1304	0.0145	0.1265	MEGASTROKE.1.AS	0.0018	9	3.08603e-06	132161256	met-a-344	0.00298621	21.7718
1145	rs11045425	A	G	A	G	0.0086	-0.0053	0.1266	0.1265	0.0141	0.7046	MEGASTROKE.1.AS	0.0018	12	1.83202e-06	20893980	met-a-344	0.00312965	22.8209
1146	rs11144136	T	G	T	G	0.0097	0.0198	0.1375	0.1456	0.0129	0.1255	MEGASTROKE.1.AS	0.0018	9	4.86194e-08	71502351	met-a-344	0.00397808	29.0321
1147	rs11606364	T	C	T	C	0.0084	-0.019	0.1149	0.1063	0.0156	0.2243	MEGASTROKE.1.AS	0.0019	11	9.26595e-06	130506001	met-a-344	0.00268097	19.5403
1148	rs1554074	G	A	G	A	-0.0086	0.0256	0.8075	0.8024	0.0115	0.02559	MEGASTROKE.1.AS	0.0017	12	6.39205e-07	101240350	met-a-344	0.00350735	25.5847
1149	rs2019107	C	T	C	T	0.0078	-0.0127	0.3743	0.4076	0.0106	0.2326	MEGASTROKE.1.AS	0.0017	19	6.65503e-06	1181717	met-a-344	0.00288697	21.0461
1150	rs2486925	G	T	G	T	0.0082	-0.0004	0.8538	0.8578	0.0131	0.9735	MEGASTROKE.1.AS	0.0018	1	3.46697e-06	203234037	met-a-344	0.0028461	20.7474
1151	rs2596194	T	A	T	A	0.0083	-0.0244	0.8745	0.8579	0.0135	0.07176	MEGASTROKE.1.AS	0.0018	15	2.58601e-06	33686777	met-a-344	0.00291574	21.2565
1152	rs266742	G	T	G	T	-0.0082	0.0233	0.2693	0.3291	0.0102	0.02192	MEGASTROKE.1.AS	0.0016	3	5.67597e-07	186475845	met-a-344	0.00359938	26.2584
1153	rs2993308	G	A	G	A	-0.0075	-0.0012	0.662	0.6558	0.0103	0.908	MEGASTROKE.1.AS	0.0017	13	6.83298e-06	113681076	met-a-344	0.00266974	19.4583
1154	rs513209	A	C	A	C	-0.0082	-0.0193	0.8824	0.8756	0.0143	0.1767	MEGASTROKE.1.AS	0.0018	11	6.60207e-06	125467144	met-a-344	0.0028461	20.7474
1155	rs6019504	G	A	G	A	-0.008	-0.0247	0.1414	0.1574	0.013	0.05807	MEGASTROKE.1.AS	0.0018	20	6.68898e-06	47514595	met-a-344	0.00270933	19.7477
1156	rs6462723	A	G	A	G	-0.0085	-0.0027	0.121	0.1303	0.0136	0.844	MEGASTROKE.1.AS	0.0018	7	1.92101e-06	36957350	met-a-344	0.00305752	22.2932
1157	rs662760	C	A	C	A	-0.0079	0.0062	0.1277	0.135	0.0135	0.6474	MEGASTROKE.1.AS	0.0018	6	8.04192e-06	85864995	met-a-344	0.0026422	19.257
1158	rs6690829	T	C	T	C	-0.008	0.0017	0.24	0.2565	0.0106	0.87	MEGASTROKE.1.AS	0.0016	1	1.242e-06	245730311	met-a-344	0.00342654	24.9931
1159	rs7178551	T	C	T	C	0.0081	-0.0063	0.1545	0.1912	0.012	0.5986	MEGASTROKE.1.AS	0.0017	15	2.66397e-06	81263637	met-a-344	0.00311261	22.6962
1160	rs7250750	G	T	G	T	-0.0081	-0.0053	0.1417	0.1393	0.0133	0.6923	MEGASTROKE.1.AS	0.0018	19	7.02894e-06	17371484	met-a-344	0.0027773	20.2444
1161	rs732426	G	A	G	A	-0.0077	0.0059	0.1782	0.2342	0.0112	0.5991	MEGASTROKE.1.AS	0.0017	17	7.54102e-06	10274386	met-a-344	0.00281362	20.5099
1162	rs9663814	A	G	A	G	0.0076	-0.0044	0.6175	0.6036	0.0097	0.6474	MEGASTROKE.1.AS	0.0016	10	1.952e-06	77738382	met-a-344	0.00309348	22.5563
1163	rs10490734	G	A	G	A	-0.0077	0.0021	0.1686	0.1791	0.0119	0.8611	MEGASTROKE.1.AS	0.0017	2	7.93506e-06	138012183	met-a-345	0.00277556	20.51
1164	rs10844317	T	G	T	G	-0.0086	0.0052	0.1637	0.1486	0.013	0.6919	MEGASTROKE.1.AS	0.0018	12	1.12199e-06	32874640	met-a-345	0.00308733	22.821
1165	rs11130013	T	C	T	C	-0.0081	0.0044	0.153	0.147	0.0132	0.7386	MEGASTROKE.1.AS	0.0018	3	5.09401e-06	43833177	met-a-345	0.00273973	20.2445
1166	rs11730320	C	T	C	T	-0.0097	0.0219	0.3335	0.3473	0.0109	0.04424	MEGASTROKE.1.AS	0.0017	4	7.08402e-09	9719901	met-a-345	0.00439749	32.5483
1167	rs11741189	T	C	T	C	-0.0087	-0.011	0.177	0.1895	0.0123	0.369	MEGASTROKE.1.AS	0.0017	5	3.78103e-07	179543546	met-a-345	0.00354058	26.1832
1168	rs12579148	T	C	T	C	-0.0077	0.0207	0.1887	0.1963	0.0115	0.07195	MEGASTROKE.1.AS	0.0017	12	5.91902e-06	26803493	met-a-345	0.00277556	20.51
1169	rs1286087	C	T	C	T	-0.0077	-0.0119	0.1633	0.1558	0.0131	0.3614	MEGASTROKE.1.AS	0.0017	14	8.08295e-06	91437370	met-a-345	0.00277556	20.51
1170	rs13318012	C	T	C	T	0.0078	0.0008	0.1622	0.187	0.0118	0.9488	MEGASTROKE.1.AS	0.0017	3	8.35892e-06	106674944	met-a-345	0.00284791	21.0462
1171	rs16953268	A	C	A	C	-0.0115	0.0163	0.0689	0.0694	0.0182	0.3715	MEGASTROKE.1.AS	0.0026	16	7.72592e-06	54286557	met-a-345	0.00264711	19.5583
1172	rs1825043	A	G	A	G	0.019	0.0072	0.9571	0.9403	0.0229	0.7547	MEGASTROKE.1.AS	0.0038	4	5.25896e-07	9573740	met-a-345	0.00338021	24.9932
1173	rs2231142	T	G	T	G	0.0119	0.0041	0.1106	0.106	0.015	0.7827	MEGASTROKE.1.AS	0.0024	4	8.42791e-07	89052323	met-a-345	0.00332429	24.5784
1174	rs233340	A	G	A	G	-0.0125	-0.0087	0.0707	0.0701	0.0186	0.6401	MEGASTROKE.1.AS	0.0026	5	2.53501e-06	13592425	met-a-345	0.00312599	23.1076
1175	rs235320	G	A	G	A	0.0079	-0.003	0.1759	0.1967	0.012	0.8044	MEGASTROKE.1.AS	0.0017	21	3.67697e-06	46277214	met-a-345	0.00292119	21.5893
1176	rs510032	C	T	C	T	-0.009	-0.0012	0.831	0.7943	0.0114	0.9174	MEGASTROKE.1.AS	0.002	1	6.79501e-06	226724202	met-a-345	0.00360048	20.2428
1177	rs6731691	A	G	A	G	-0.008	0.0053	0.1705	0.1642	0.0128	0.6774	MEGASTROKE.1.AS	0.0018	2	5.30103e-06	173331754	met-a-345	0.00267268	19.7477
1178	rs6927639	G	A	G	A	0.0078	0.0026	0.1542	0.1635	0.0124	0.8328	MEGASTROKE.1.AS	0.0018	6	9.27406e-06	108009018	met-a-345	0.00254105	18.7727
1179	rs7906282	T	G	T	G	0.008	-0.0053	0.3075	0.2874	0.01	0.5931	MEGASTROKE.1.AS	0.0016	10	1.10499e-06	19083596	met-a-345	0.00338021	24.9932
1180	rs872114	C	A	C	A	0.0208	0.0106	0.0264	0.0251	0.0316	0.7373	MEGASTROKE.1.AS	0.0044	3	2.29398e-06	68603563	met-a-345	0.0030226	22.341
1181	rs938554	G	C	G	C	0.0348	-0.0008	0.7744	0.7859	0.0112	0.9454	MEGASTROKE.1.AS	0.0017	4	5.85059e-93	9925692	met-a-345	0.0537924	418.931
1182	rs9549021	C	T	C	T	0.0135	0.0035	0.3888	0.3719	0.0096	0.717	MEGASTROKE.1.AS	0.0029	13	2.94401e-06	40543493	met-a-345	0.0121155	21.6461
1183	rs9557545	A	T	A	T	0.018	-0.0207	0.032	0.0485	0.0245	0.3981	MEGASTROKE.1.AS	0.004	13	7.82907e-06	101578114	met-a-345	0.00273973	20.2445
1184	rs10174534	A	G	A	G	-0.028	0.0057	0.5571	0.5568	0.0103	0.579	MEGASTROKE.1.AS	0.0063	2	7.57199e-06	2449771	met-a-346	0.00381205	19.7454
1185	rs11736497	T	C	T	C	0.1146	0.024	0.0214	0.0502	0.0252	0.3408	MEGASTROKE.1.AS	0.0252	4	5.55699e-06	136821683	met-a-346	0.00399037	20.6728
1186	rs12587564	G	A	G	A	-0.0456	-0.0178	0.8852	0.8858	0.0131	0.175	MEGASTROKE.1.AS	0.0097	14	2.63003e-06	54574131	met-a-346	0.00426298	22.0911
1187	rs17118371	T	C	T	C	0.0343	-0.0031	0.2298	0.2365	0.0106	0.7697	MEGASTROKE.1.AS	0.0071	14	1.44202e-06	47813453	met-a-346	0.00450085	23.3294
1188	rs2421668	A	G	A	G	0.034	0.0023	0.644	0.6457	0.0095	0.8053	MEGASTROKE.1.AS	0.0073	2	2.86702e-06	73885096	met-a-346	0.00512987	21.6823
1189	rs2720445	C	T	C	T	-0.033	0.0089	0.464	0.4666	0.0098	0.3624	MEGASTROKE.1.AS	0.0073	16	5.55994e-06	79547520	met-a-346	0.00483398	20.4256
1190	rs312306	G	C	G	C	0.0654	0.0008	0.7722	0.748	0.0104	0.9362	MEGASTROKE.1.AS	0.0145	5	6.23103e-06	162063864	met-a-346	0.0208575	20.3006
1191	rs3760877	T	C	T	C	0.0577	-0.0066	0.4762	0.4704	0.0117	0.5714	MEGASTROKE.1.AS	0.013	19	9.553e-06	542672	met-a-346	0.0202113	19.6587
1192	rs6763802	T	G	T	G	-0.0576	-0.0047	0.0798	0.0974	0.0155	0.7625	MEGASTROKE.1.AS	0.0116	3	6.50294e-07	23163808	met-a-346	0.00475381	24.6468
1193	rs7463380	G	C	G	C	-0.0763	0.0122	0.1579	0.1705	0.0123	0.3233	MEGASTROKE.1.AS	0.0169	8	6.40206e-06	29701233	met-a-346	0.0208978	20.3407
1194	rs9573265	T	C	T	C	0.2216	-0.0013	0.0158	0.0252	0.0423	0.9756	MEGASTROKE.1.AS	0.0488	13	5.55201e-06	74197346	met-a-346	0.0211358	20.5773
1195	rs10922038	C	T	C	T	-0.0102	-0.0045	0.5646	0.5705	0.0092	0.6252	MEGASTROKE.1.AS	0.0023	1	7.56903e-06	196099023	met-a-347	0.00276084	19.6618
1196	rs11114987	T	C	T	C	-0.0324	0.0244	0.0439	0.0433	0.025	0.3275	MEGASTROKE.1.AS	0.0067	12	1.414e-06	82102912	met-a-347	0.00328103	23.3786
1197	rs1153903	G	A	G	A	0.0106	0.0059	0.6144	0.6049	0.0093	0.5247	MEGASTROKE.1.AS	0.0023	7	4.18697e-06	54741212	met-a-347	0.00298096	21.2341
1198	rs12714263	G	A	G	A	0.0107	-0.0097	0.4267	0.4383	0.0097	0.3209	MEGASTROKE.1.AS	0.0023	2	3.97603e-06	29318077	met-a-347	0.0030373	21.6366
1199	rs12985777	C	T	C	T	0.0141	0.0189	0.7598	0.7579	0.0114	0.09603	MEGASTROKE.1.AS	0.0032	19	8.86094e-06	2268055	met-a-347	0.00272552	19.4096
1200	rs17706531	G	A	G	A	-0.0105	0.0059	0.3669	0.3663	0.0094	0.5268	MEGASTROKE.1.AS	0.0023	19	6.97301e-06	13015530	met-a-347	0.00292515	20.8353
1201	rs2180566	T	C	T	C	-0.0109	-0.0012	0.6433	0.6368	0.0095	0.9003	MEGASTROKE.1.AS	0.0023	20	2.10499e-06	30018854	met-a-347	0.00315154	22.453
1202	rs2246012	C	T	C	T	0.0166	-0.0013	0.1612	0.1689	0.0123	0.9147	MEGASTROKE.1.AS	0.0032	6	2.227e-07	131898208	met-a-347	0.00377373	26.9026
1203	rs2916148	A	G	A	G	-0.0101	0.0007	0.4534	0.446	0.0093	0.9427	MEGASTROKE.1.AS	0.0023	17	9.23507e-06	65482109	met-a-347	0.00270712	19.2781
1204	rs2933871	A	G	A	G	0.0178	-0.0072	0.6938	0.7128	0.0098	0.4595	MEGASTROKE.1.AS	0.004	5	7.64804e-06	24815139	met-a-347	0.0112847	19.7797
1205	rs3011362	A	G	A	G	-0.0349	0.0172	0.0334	0.0485	0.0212	0.4183	MEGASTROKE.1.AS	0.0074	10	2.37001e-06	122553194	met-a-347	0.0126577	22.2171
1206	rs511304	A	C	A	C	0.0191	0.0015	0.4368	0.4348	0.0096	0.874	MEGASTROKE.1.AS	0.0039	3	1.014e-06	174407207	met-a-347	0.0136356	23.9572
1207	rs6479442	C	A	C	A	-0.0101	-0.0053	0.5163	0.5146	0.0091	0.5622	MEGASTROKE.1.AS	0.0023	9	9.58606e-06	95715717	met-a-347	0.00270712	19.2781
1208	rs6561899	A	T	A	T	0.011	-0.0063	0.58	0.5928	0.0092	0.497	MEGASTROKE.1.AS	0.0023	13	1.844e-06	57473619	met-a-347	0.00320945	22.8669
1209	rs6920504	T	C	T	C	-0.0135	0.0188	0.7729	0.7566	0.0107	0.08065	MEGASTROKE.1.AS	0.003	6	7.52697e-06	115971313	met-a-347	0.0028424	20.2443
1210	rs7036499	T	C	T	C	0.0217	0.0025	0.8519	0.8556	0.0134	0.8537	MEGASTROKE.1.AS	0.0049	9	8.85707e-06	130844744	met-a-347	0.0111775	19.5896
1211	rs715	C	T	C	T	-0.0144	0.0054	0.2936	0.3052	0.0105	0.6045	MEGASTROKE.1.AS	0.0028	2	2.90202e-07	211543055	met-a-347	0.0037093	26.4415
1212	rs720118	C	T	C	T	0.0105	0.0032	0.3848	0.3842	0.0095	0.7379	MEGASTROKE.1.AS	0.0023	2	4.54695e-06	6037363	met-a-347	0.00292515	20.8353
1213	rs7535809	G	A	G	A	-0.0138	-0.0176	0.1669	0.1645	0.0126	0.1606	MEGASTROKE.1.AS	0.0031	1	7.27595e-06	192302131	met-a-347	0.00278178	19.8113
1214	rs7717247	C	A	C	A	-0.0162	-0.0204	0.1939	0.1713	0.0123	0.09702	MEGASTROKE.1.AS	0.0035	5	3.34703e-06	27839258	met-a-347	0.00300665	21.4176
1215	rs837763	T	C	T	C	0.0114	-0.0095	0.5528	0.5662	0.0096	0.3231	MEGASTROKE.1.AS	0.0025	16	6.02698e-06	88853729	met-a-347	0.00291848	20.7877
1216	rs901272	A	C	A	C	-0.0105	0.0068	0.6207	0.6135	0.0093	0.4649	MEGASTROKE.1.AS	0.0023	15	6.49307e-06	63754773	met-a-347	0.00292515	20.8353
1217	rs11167905	C	T	C	T	-0.0804	0.0066	0.1455	0.1594	0.0127	0.602	MEGASTROKE.1.AS	0.0164	5	9.82607e-07	144906846	met-a-348	0.0115158	24.0106
1218	rs13069990	T	C	T	C	-0.0506	0.0081	0.3781	0.3876	0.0099	0.4096	MEGASTROKE.1.AS	0.011	3	4.44201e-06	115620801	met-a-348	0.0101528	21.1395
1219	rs13103690	G	T	G	T	0.0474	0.0213	0.4641	0.4552	0.0091	0.01931	MEGASTROKE.1.AS	0.0104	4	5.19505e-06	9972778	met-a-348	0.00996873	20.7524
1220	rs2070006	C	T	C	T	-0.0512	-0.0315	0.6287	0.6142	0.0094	0.0007669	MEGASTROKE.1.AS	0.0112	4	4.76201e-06	155513866	met-a-348	0.0100283	20.8777
1221	rs577596	A	G	A	G	-0.0567	0.0057	0.3267	0.3395	0.0104	0.5863	MEGASTROKE.1.AS	0.0114	22	6.67898e-07	25931606	met-a-348	0.011849	24.7136
1222	rs6713914	C	T	C	T	-0.0593	0.0151	0.4259	0.4506	0.0092	0.1002	MEGASTROKE.1.AS	0.0116	2	3.22003e-07	59523041	met-a-348	0.0164037	26.0999
1223	rs6826474	T	C	T	C	-0.1383	0.0122	0.0393	0.0342	0.0286	0.6695	MEGASTROKE.1.AS	0.0288	4	1.56099e-06	96650120	met-a-348	0.0110543	23.0376
1224	rs6834631	G	T	G	T	-0.1306	0.0152	0.0404	0.047	0.0225	0.4983	MEGASTROKE.1.AS	0.0267	4	1.032e-06	122315665	met-a-348	0.0114645	23.9025
1225	rs7112460	T	C	T	C	0.1084	0.0189	0.0658	0.0608	0.0193	0.3268	MEGASTROKE.1.AS	0.0223	11	1.13501e-06	125751859	met-a-348	0.0113241	23.6063
1226	rs8057559	T	C	T	C	0.1395	0.0417	0.0312	0.0284	0.0291	0.1518	MEGASTROKE.1.AS	0.0314	16	9.09809e-06	73317172	met-a-348	0.00947664	19.7182
1227	rs808686	A	G	A	G	0.0598	-0.004	0.6086	0.5148	0.0094	0.67	MEGASTROKE.1.AS	0.0128	20	3.01301e-06	19717135	met-a-348	0.0137374	21.7986
1228	rs8105491	T	G	T	G	-0.0698	-0.0016	0.154	0.1525	0.0135	0.9043	MEGASTROKE.1.AS	0.0148	19	2.30399e-06	20403988	met-a-348	0.0106667	22.2211
1229	rs9419004	C	G	C	G	-0.254	-0.0175	0.186	0.2636	0.0138	0.2056	MEGASTROKE.1.AS	0.0563	10	6.531e-06	134914522	met-a-348	0.0394188	20.272
1230	rs9606290	A	G	A	G	0.159	-0.0007	0.241	0.2632	0.0112	0.9515	MEGASTROKE.1.AS	0.0352	22	6.31597e-06	20218237	met-a-348	0.0395111	20.3214
1231	rs10092877	C	T	C	T	-0.0087	0.0114	0.5827	0.5814	0.0093	0.2227	MEGASTROKE.1.AS	0.0018	8	1.25e-06	89823675	met-a-349	0.00316617	23.3548
1232	rs10153405	A	G	A	G	-0.0103	-0.0109	0.5342	0.5433	0.0094	0.2434	MEGASTROKE.1.AS	0.0018	18	9.26702e-09	41270672	met-a-349	0.00443218	32.7349
1233	rs10266726	T	C	T	C	-0.0083	-0.0058	0.4261	0.4238	0.0091	0.5289	MEGASTROKE.1.AS	0.0018	7	4.00203e-06	3146081	met-a-349	0.00288254	21.2566
1234	rs10492225	C	T	C	T	0.0128	-0.0152	0.1502	0.1521	0.0129	0.2387	MEGASTROKE.1.AS	0.0027	12	1.59599e-06	96461306	met-a-349	0.00304638	22.4685
1235	rs10740323	C	T	C	T	-0.0084	-0.0032	0.4065	0.4128	0.0093	0.7277	MEGASTROKE.1.AS	0.0018	10	4.096e-06	71502192	met-a-349	0.00295221	21.7719
1236	rs10848196	G	A	G	A	0.0098	0.0043	0.4416	0.4546	0.0094	0.645	MEGASTROKE.1.AS	0.0018	12	5.25194e-08	131226209	met-a-349	0.004014	29.6339
1237	rs12953375	T	A	T	A	-0.0126	-0.0005	0.1838	0.2284	0.0115	0.9673	MEGASTROKE.1.AS	0.0026	18	1.344e-06	75916505	met-a-349	0.00318293	23.4788
1238	rs13002121	G	A	G	A	-0.0115	0.0054	0.234	0.2571	0.0106	0.6109	MEGASTROKE.1.AS	0.0026	2	6.94305e-06	77346102	met-a-349	0.00265285	19.5583
1239	rs13083714	C	T	C	T	-0.0194	0.0058	0.4238	0.4513	0.0095	0.5385	MEGASTROKE.1.AS	0.0042	3	4.84005e-06	6109274	met-a-349	0.0119371	21.3114
1240	rs13109093	C	A	C	A	-0.0085	-0.0026	0.386	0.3827	0.0099	0.7965	MEGASTROKE.1.AS	0.0018	4	4.24698e-06	148983139	met-a-349	0.0030227	22.2933
1241	rs17002476	T	C	T	C	-0.0119	-0.0093	0.1459	0.1616	0.0131	0.4796	MEGASTROKE.1.AS	0.0027	22	8.31706e-06	23895625	met-a-349	0.00263414	19.42
1242	rs17287933	T	C	T	C	0.0083	0.0155	0.4687	0.4671	0.0093	0.09527	MEGASTROKE.1.AS	0.0018	13	5.243e-06	22423925	met-a-349	0.00288254	21.2566
1243	rs17520583	A	G	A	G	0.0093	0.0014	0.332	0.3307	0.0097	0.8857	MEGASTROKE.1.AS	0.0018	10	3.59898e-07	92247237	met-a-349	0.0036163	26.6872
1244	rs17739107	G	A	G	A	0.0198	0.012	0.058	0.0587	0.0198	0.5455	MEGASTROKE.1.AS	0.0044	6	8.09096e-06	94059632	met-a-349	0.00274567	20.2445
1245	rs1836862	C	A	C	A	0.008	0.0053	0.3949	0.3887	0.0096	0.5788	MEGASTROKE.1.AS	0.0018	3	9.36591e-06	104542237	met-a-349	0.00267847	19.7477
1246	rs1866411	C	A	C	A	0.0083	-0.0267	0.6527	0.6464	0.0097	0.005955	MEGASTROKE.1.AS	0.0018	2	5.23203e-06	148268774	met-a-349	0.00288254	21.2566
1247	rs1889463	C	T	C	T	-0.0089	-0.0026	0.372	0.3625	0.0105	0.8047	MEGASTROKE.1.AS	0.0019	1	3.35799e-06	106653622	met-a-349	0.00297438	21.9359
1248	rs203591	C	T	C	T	0.0086	0.0051	0.6303	0.6259	0.0097	0.6011	MEGASTROKE.1.AS	0.0018	14	2.014e-06	27774944	met-a-349	0.00309402	22.821
1249	rs2073805	C	T	C	T	0.009	0.0078	0.593	0.586	0.0099	0.4325	MEGASTROKE.1.AS	0.002	11	6.79501e-06	3361087	met-a-349	0.00361011	20.2428
1250	rs2091331	G	A	G	A	-0.0082	0.0019	0.5873	0.6026	0.0094	0.838	MEGASTROKE.1.AS	0.0018	10	5.70506e-06	73741706	met-a-349	0.00281369	20.7474
1251	rs2291199	G	A	G	A	-0.0083	0.0065	0.4627	0.4537	0.009	0.471	MEGASTROKE.1.AS	0.0018	4	5.175e-06	1244267	met-a-349	0.00288254	21.2566
1252	rs269194	C	A	C	A	0.0081	0.0132	0.5614	0.5657	0.0092	0.1531	MEGASTROKE.1.AS	0.0018	8	9.00803e-06	75620766	met-a-349	0.00274567	20.2445
1253	rs4618485	G	A	G	A	0.0085	0.0008	0.405	0.3972	0.0093	0.9348	MEGASTROKE.1.AS	0.0018	6	3.03697e-06	73555917	met-a-349	0.0030227	22.2933
1254	rs498266	A	G	A	G	0.0082	0.0094	0.5852	0.5788	0.0092	0.3062	MEGASTROKE.1.AS	0.0018	9	6.14497e-06	79306919	met-a-349	0.00281369	20.7474
1255	rs6051643	A	G	A	G	0.0441	0.0024	0.986	0.9807	0.0403	0.953	MEGASTROKE.1.AS	0.0095	20	3.75898e-06	3185946	met-a-349	0.0029213	21.5433
1256	rs630782	T	C	T	C	0.0093	0.0014	0.4713	0.4745	0.0091	0.8769	MEGASTROKE.1.AS	0.0018	11	2.32402e-07	107197536	met-a-349	0.0036163	26.6872
1257	rs676094	G	A	G	A	-0.0191	0.0038	0.5822	0.5923	0.0094	0.684	MEGASTROKE.1.AS	0.0042	1	6.60602e-06	29084689	met-a-349	0.011575	20.6574
1258	rs6860349	A	G	A	G	-0.0089	-0.0014	0.4108	0.3954	0.0102	0.8898	MEGASTROKE.1.AS	0.0018	5	8.67301e-07	2133412	met-a-349	0.00331292	24.4409
1259	rs7436874	T	C	T	C	0.0083	0.0023	0.6135	0.6083	0.0106	0.8274	MEGASTROKE.1.AS	0.0019	4	9.88599e-06	8650824	met-a-349	0.00258786	19.0779
1260	rs8006663	G	A	G	A	0.0086	0.0098	0.5444	0.5247	0.0093	0.2898	MEGASTROKE.1.AS	0.0018	14	1.78501e-06	69171003	met-a-349	0.00309402	22.821
1261	rs8079173	A	G	A	G	0.0118	0.007	0.1402	0.1466	0.0137	0.6103	MEGASTROKE.1.AS	0.0026	17	8.92709e-06	70075796	met-a-349	0.00279267	20.592
1262	rs864428	T	C	T	C	0.0101	0.0034	0.4058	0.4057	0.0093	0.7169	MEGASTROKE.1.AS	0.0018	7	2.986e-08	136925471	met-a-349	0.00426246	31.476
1263	rs9607028	T	G	T	G	-0.0084	-0.0002	0.4268	0.4122	0.0093	0.9795	MEGASTROKE.1.AS	0.0019	22	7.28601e-06	33632112	met-a-349	0.00265043	19.5404
1264	rs989248	G	A	G	A	0.0085	0.0001	0.3525	0.3519	0.0096	0.9888	MEGASTROKE.1.AS	0.0018	5	2.96203e-06	39526442	met-a-349	0.0030227	22.2933
1265	rs990054	T	C	T	C	-0.0087	0.0019	0.5955	0.603	0.0095	0.8412	MEGASTROKE.1.AS	0.0018	21	1.32501e-06	25434305	met-a-349	0.00316617	23.3548
1266	rs9997602	A	C	A	C	-0.0081	-0.0066	0.5717	0.5583	0.0094	0.4826	MEGASTROKE.1.AS	0.0018	4	7.56502e-06	179932425	met-a-349	0.00274567	20.2445
1267	rs10039731	G	A	G	A	-0.0198	0.0056	0.4213	0.3991	0.0095	0.5536	MEGASTROKE.1.AS	0.004	5	8.46506e-07	110764252	met-a-350	0.0136771	24.4748
1268	rs11036901	A	G	A	G	-0.0079	0.0063	0.433	0.3533	0.0096	0.5119	MEGASTROKE.1.AS	0.0018	11	7.85507e-06	42487429	met-a-350	0.0026153	19.2571
1269	rs11193635	C	T	C	T	-0.0084	0.0012	0.3275	0.3275	0.0099	0.9058	MEGASTROKE.1.AS	0.0018	10	3.79699e-06	109468251	met-a-350	0.00295581	21.7718
1270	rs11589855	T	C	T	C	-0.0084	0.0109	0.3809	0.3869	0.0095	0.2529	MEGASTROKE.1.AS	0.0018	1	2.22198e-06	154755843	met-a-350	0.00295581	21.7718
1271	rs11731117	G	A	G	A	-0.0081	0.0108	0.4042	0.4103	0.0095	0.2575	MEGASTROKE.1.AS	0.0018	4	4.32404e-06	14872737	met-a-350	0.00274902	20.2445
1272	rs11857879	T	G	T	G	0.0112	-0.0121	0.1952	0.2055	0.012	0.3157	MEGASTROKE.1.AS	0.0025	15	8.17994e-06	95209253	met-a-350	0.00272471	20.0649
1273	rs11978728	A	T	A	T	-0.0089	0.0082	0.6876	0.6841	0.0098	0.4053	MEGASTROKE.1.AS	0.0018	7	5.18203e-07	38750371	met-a-350	0.00331697	24.4409
1274	rs12466053	A	G	A	G	0.0087	-0.0056	0.402	0.4231	0.0098	0.5713	MEGASTROKE.1.AS	0.0018	2	8.44092e-07	35935217	met-a-350	0.00317003	23.3548
1275	rs12862464	T	C	T	C	0.0146	0.004	0.0842	0.0965	0.0157	0.7976	MEGASTROKE.1.AS	0.0033	13	9.82494e-06	74942016	met-a-350	0.00265749	19.5686
1276	rs12940605	C	A	C	A	0.0096	0.0085	0.3941	0.3808	0.0097	0.3817	MEGASTROKE.1.AS	0.0018	17	1.82301e-07	12655432	met-a-350	0.00385716	28.4367
1277	rs13393013	A	G	A	G	0.0314	0.003	0.0213	0.0277	0.0296	0.9184	MEGASTROKE.1.AS	0.0065	2	1.31199e-06	196373911	met-a-350	0.00316668	23.33
1278	rs1487052	T	C	T	C	0.008	-0.0008	0.3063	0.2945	0.0102	0.9392	MEGASTROKE.1.AS	0.0018	4	7.66408e-06	112120740	met-a-350	0.00268175	19.7477
1279	rs1530439	T	G	T	G	0.009	-0.0006	0.2946	0.3053	0.01	0.9497	MEGASTROKE.1.AS	0.0018	10	6.07995e-07	63645959	met-a-350	0.00339167	24.9932
1280	rs16942446	A	G	A	G	-0.0259	0.0146	0.0314	0.0378	0.0253	0.5632	MEGASTROKE.1.AS	0.0056	15	3.31803e-06	89441356	met-a-350	0.00290342	21.3848
1281	rs16990450	T	C	T	C	0.0161	0.0062	0.0722	0.0826	0.018	0.73	MEGASTROKE.1.AS	0.0035	19	4.17802e-06	417714	met-a-350	0.00287221	21.1542
1282	rs2069151	G	A	G	A	-0.009	0.0139	0.2917	0.2869	0.0102	0.1712	MEGASTROKE.1.AS	0.0018	1	4.68198e-07	210717147	met-a-350	0.00339167	24.9932
1283	rs2140495	T	C	T	C	0.0638	-0.0465	0.0158	0.0222	0.0395	0.2399	MEGASTROKE.1.AS	0.0144	7	9.50495e-06	79333386	met-a-350	0.0109871	19.6076
1284	rs2255059	C	T	C	T	0.008	0.0082	0.4808	0.4903	0.0093	0.3791	MEGASTROKE.1.AS	0.0018	18	7.39707e-06	48328003	met-a-350	0.00268175	19.7477
1285	rs2304767	A	G	A	G	0.0091	0.0053	0.3402	0.3476	0.0098	0.5871	MEGASTROKE.1.AS	0.0019	13	1.21599e-06	111340342	met-a-350	0.00311294	22.9328
1286	rs2423542	A	G	A	G	0.0153	-0.0029	0.8036	0.7399	0.0142	0.8392	MEGASTROKE.1.AS	0.0032	20	1.91399e-06	11094509	met-a-350	0.00310229	22.8541
1287	rs2491274	A	G	A	G	-0.0297	0.0266	0.9732	0.9566	0.0254	0.2935	MEGASTROKE.1.AS	0.0065	1	4.62701e-06	88253549	met-a-350	0.00283402	20.8722
1288	rs287276	G	A	G	A	-0.0084	0.0235	0.6683	0.6518	0.0097	0.01585	MEGASTROKE.1.AS	0.0018	5	2.64698e-06	55725611	met-a-350	0.00295581	21.7718
1289	rs369895	A	G	A	G	-0.0114	0.0113	0.574	0.5399	0.0097	0.2445	MEGASTROKE.1.AS	0.0023	8	1.075e-06	143903291	met-a-350	0.00333314	24.5604
1290	rs4327548	A	G	A	G	-0.0093	-0.0187	0.2904	0.2884	0.0101	0.06308	MEGASTROKE.1.AS	0.0018	4	2.15601e-07	57999268	met-a-350	0.00362072	26.6872
1291	rs4333677	A	G	A	G	0.008	-0.0047	0.5848	0.5729	0.0091	0.6065	MEGASTROKE.1.AS	0.0018	9	5.98494e-06	74744270	met-a-350	0.00268175	19.7477
1292	rs4680878	G	T	G	T	-0.0079	-0.008	0.3448	0.353	0.0096	0.404	MEGASTROKE.1.AS	0.0018	3	9.16305e-06	30193543	met-a-350	0.0026153	19.2571
1293	rs4789698	T	C	T	C	-0.0079	-0.0156	0.4508	0.4389	0.0097	0.1079	MEGASTROKE.1.AS	0.0018	17	6.82794e-06	80179786	met-a-350	0.0026153	19.2571
1294	rs4930046	A	G	A	G	0.0088	0.0066	0.4652	0.4823	0.0092	0.4754	MEGASTROKE.1.AS	0.0019	11	2.716e-06	2197148	met-a-350	0.00291166	21.4457
1295	rs6112257	G	A	G	A	0.0092	0.0074	0.3157	0.3138	0.0099	0.4523	MEGASTROKE.1.AS	0.0018	20	3.38602e-07	19195319	met-a-350	0.00354355	26.1163
1296	rs6441206	A	G	A	G	0.0099	0.0099	0.4638	0.4818	0.0091	0.2779	MEGASTROKE.1.AS	0.0018	3	2.088e-08	158241071	met-a-350	0.004101	30.2418
1297	rs6502896	G	A	G	A	0.0187	-0.0095	0.2381	0.2459	0.0107	0.3735	MEGASTROKE.1.AS	0.0042	17	9.70108e-06	5838697	met-a-350	0.0110944	19.8013
1298	rs6765113	T	C	T	C	0.0082	0.0047	0.5408	0.5438	0.0096	0.6263	MEGASTROKE.1.AS	0.0018	3	8.16206e-06	195870161	met-a-350	0.00281713	20.7474
1299	rs696979	C	T	C	T	-0.0084	-0.0007	0.3974	0.4084	0.0096	0.9409	MEGASTROKE.1.AS	0.0018	1	2.048e-06	208558547	met-a-350	0.00295581	21.7718
1300	rs6973824	A	G	A	G	0.009	0.0115	0.3374	0.3368	0.0097	0.2346	MEGASTROKE.1.AS	0.0018	7	4.01902e-07	134263612	met-a-350	0.00339167	24.9932
1301	rs699015	A	G	A	G	0.0391	0.0195	0.955	0.9612	0.0266	0.4628	MEGASTROKE.1.AS	0.0089	1	9.92796e-06	80379419	met-a-350	0.0108049	19.2789
1302	rs7011528	A	C	A	C	-0.0082	0.0051	0.4515	0.4496	0.0091	0.5762	MEGASTROKE.1.AS	0.0018	8	4.00498e-06	125268239	met-a-350	0.00281713	20.7474
1303	rs853907	T	C	T	C	0.0079	0.0007	0.4778	0.453	0.0094	0.9415	MEGASTROKE.1.AS	0.0018	10	7.63695e-06	120071546	met-a-350	0.0026153	19.2571
1304	rs891531	G	T	G	T	-0.0113	-0.0178	0.8154	0.7689	0.0115	0.1207	MEGASTROKE.1.AS	0.0024	2	3.80899e-06	67987821	met-a-350	0.00300867	22.1624
1305	rs9563502	G	A	G	A	0.01	0.0126	0.2885	0.2996	0.01	0.2078	MEGASTROKE.1.AS	0.0018	13	2.56e-08	57944356	met-a-350	0.00418392	30.8558
1306	rs9815886	C	A	C	A	0.0083	-0.0045	0.5244	0.5154	0.0092	0.6227	MEGASTROKE.1.AS	0.0018	3	2.55e-06	72393312	met-a-350	0.00288606	21.2566
1307	rs9852606	C	G	C	G	-0.0085	-0.0153	0.3771	0.3683	0.0097	0.1126	MEGASTROKE.1.AS	0.0018	3	1.47601e-06	68466154	met-a-350	0.00302639	22.2933
1308	rs10050054	T	C	T	C	-0.0336	0.0163	0.9828	0.9823	0.0395	0.68	MEGASTROKE.1.AS	0.0072	4	3.17702e-06	178647306	met-a-351	0.012202	21.7531
1309	rs10181551	A	G	A	G	-0.0055	0.0076	0.296	0.2944	0.0104	0.4629	MEGASTROKE.1.AS	0.0012	2	3.87597e-06	27277274	met-a-351	0.00284647	21.0012
1310	rs12552913	A	T	A	T	-0.0059	-0.0098	0.2932	0.2853	0.0101	0.3318	MEGASTROKE.1.AS	0.0012	9	1.16399e-06	29986139	met-a-351	0.00327415	24.167
1311	rs1440581	C	T	C	T	0.0081	0.014	0.5423	0.5269	0.0095	0.1406	MEGASTROKE.1.AS	0.0012	4	2.558e-12	89226422	met-a-351	0.0061533	45.5501
1312	rs2373642	A	G	A	G	-0.054	0.0171	0.0138	0.0314	0.04	0.6694	MEGASTROKE.1.AS	0.011	7	9.77507e-07	149680189	met-a-351	0.0134851	24.0718
1313	rs3762466	C	T	C	T	-0.0058	-0.0037	0.3181	0.3228	0.0097	0.7041	MEGASTROKE.1.AS	0.0012	2	1.06299e-06	133194157	met-a-351	0.00316445	23.3548
1314	rs10075187	G	T	G	T	-0.0316	-0.0155	0.0313	0.0401	0.0257	0.5468	MEGASTROKE.1.AS	0.0068	5	3.43803e-06	4145329	met-a-352	0.0029303	21.5893
1315	rs12654812	A	G	A	G	0.0118	0.0059	0.2913	0.3585	0.0098	0.5454	MEGASTROKE.1.AS	0.0025	5	3.36202e-06	176794191	met-a-352	0.00302274	22.2723
1316	rs1569823	C	T	C	T	0.0152	0.0223	0.1243	0.1252	0.0138	0.1061	MEGASTROKE.1.AS	0.0034	20	8.24803e-06	57205836	met-a-352	0.00271257	19.9807
1317	rs1792544	A	G	A	G	-0.0155	0.0061	0.8963	0.8918	0.0153	0.6908	MEGASTROKE.1.AS	0.0034	11	5.82895e-06	15180533	met-a-352	0.00282039	20.7772
1318	rs2049664	G	C	G	C	-0.0123	0.0201	0.8084	0.8078	0.0117	0.08426	MEGASTROKE.1.AS	0.0026	6	3.00601e-06	108055980	met-a-352	0.0030365	22.3741
1319	rs2170700	A	G	A	G	0.0326	-0.0061	0.8663	0.8954	0.0169	0.7177	MEGASTROKE.1.AS	0.0069	15	2.43103e-06	93855208	met-a-352	0.0125172	22.2968
1320	rs2424200	T	C	T	C	0.0152	0.0336	0.1163	0.1165	0.0146	0.02172	MEGASTROKE.1.AS	0.0034	20	6.42806e-06	18435035	met-a-352	0.00271257	19.9807
1321	rs6074893	C	A	C	A	0.0115	0.0072	0.2488	0.2549	0.0108	0.5005	MEGASTROKE.1.AS	0.0026	20	8.52393e-06	15419872	met-a-352	0.00265537	19.5583
1322	rs6753621	A	G	A	G	-0.0117	-0.0072	0.2183	0.227	0.0113	0.5211	MEGASTROKE.1.AS	0.0026	2	7.01698e-06	218810908	met-a-352	0.00274828	20.2445
1323	rs686346	C	T	C	T	-0.0128	-0.0072	0.2342	0.23	0.011	0.5125	MEGASTROKE.1.AS	0.0027	9	1.44301e-06	135978378	met-a-352	0.00304928	22.4685
1324	rs7739842	G	T	G	T	-0.0134	0.0081	0.1798	0.1976	0.0116	0.4883	MEGASTROKE.1.AS	0.0027	6	8.00092e-07	131954797	met-a-352	0.00334087	24.6243
1325	rs7990832	A	G	A	G	0.0122	-0.0264	0.1792	0.1811	0.0122	0.03019	MEGASTROKE.1.AS	0.0026	13	3.874e-06	43743933	met-a-352	0.00298748	22.0118
1326	rs9646626	C	T	C	T	0.0226	0.0088	0.052	0.0582	0.0199	0.6578	MEGASTROKE.1.AS	0.0051	18	7.97903e-06	58527305	met-a-352	0.00266531	19.6317
1327	rs980922	G	C	G	C	0.012	0.0085	0.1944	0.2108	0.0114	0.4562	MEGASTROKE.1.AS	0.0026	1	3.56903e-06	95853985	met-a-352	0.00289061	21.296
1328	rs1010874	A	G	A	G	-0.0491	0.0393	0.0629	0.0547	0.0212	0.06323	MEGASTROKE.1.AS	0.0096	10	3.16898e-07	84501091	met-a-353	0.014703	26.1291
1329	rs11013837	A	T	A	T	-0.015	-0.0169	0.2463	0.2375	0.0109	0.1204	MEGASTROKE.1.AS	0.0034	10	8.163e-06	24284651	met-a-353	0.00264256	19.4584
1330	rs1173842	A	G	A	G	-0.0217	0.0047	0.567	0.5474	0.0094	0.6174	MEGASTROKE.1.AS	0.0049	1	8.34296e-06	245535862	met-a-353	0.011064	19.5899
1331	rs11855136	A	G	A	G	-0.0618	0.0482	0.0406	0.043	0.0245	0.04905	MEGASTROKE.1.AS	0.0121	15	2.99102e-07	57770091	met-a-353	0.0146625	26.0562
1332	rs11987983	T	C	T	C	-0.0457	0.0117	0.099	0.0765	0.0186	0.53	MEGASTROKE.1.AS	0.0102	8	7.16407e-06	6718301	met-a-353	0.0113215	20.051
1333	rs12210538	G	A	G	A	-0.0254	0.0117	0.1558	0.2377	0.0111	0.2925	MEGASTROKE.1.AS	0.0057	6	9.18502e-06	110760008	met-a-353	0.00269584	19.8518
1334	rs12883490	C	T	C	T	-0.0166	0.0101	0.3344	0.3505	0.0097	0.2969	MEGASTROKE.1.AS	0.0033	14	3.75604e-07	91195372	met-a-353	0.00343276	25.2971
1335	rs1381274	T	C	T	C	-0.0146	0.0148	0.4672	0.4789	0.0093	0.1137	MEGASTROKE.1.AS	0.0032	14	3.62502e-06	98655131	met-a-353	0.0028257	20.8107
1336	rs1448767	C	T	C	T	0.0144	0.0109	0.3711	0.3748	0.0097	0.2621	MEGASTROKE.1.AS	0.0033	8	9.94695e-06	29726906	met-a-353	0.00258537	19.0361
1337	rs1491606	A	T	A	T	0.0182	0.0057	0.2992	0.3379	0.01	0.5697	MEGASTROKE.1.AS	0.004	3	5.79602e-06	70586528	met-a-353	0.00281028	20.6969
1338	rs4439706	C	T	C	T	-0.0151	0.021	0.2844	0.2926	0.0101	0.03857	MEGASTROKE.1.AS	0.0033	15	3.77503e-06	47129544	met-a-353	0.0028421	20.9319
1339	rs9446392	C	T	C	T	0.0331	-0.0076	0.0467	0.047	0.0227	0.7368	MEGASTROKE.1.AS	0.0075	6	9.27193e-06	72157939	met-a-353	0.00264443	19.4722
1340	rs9533798	C	G	C	G	-0.0142	0.0089	0.3667	0.375	0.0095	0.3451	MEGASTROKE.1.AS	0.0032	13	8.36296e-06	44802505	met-a-353	0.0026734	19.686
1341	rs10102742	C	T	C	T	-0.0078	0.0109	0.5965	0.6017	0.0094	0.2472	MEGASTROKE.1.AS	0.0018	8	8.72991e-06	132304508	met-a-354	0.00262451	18.7725
1342	rs10454657	T	C	T	C	0.0083	0.0066	0.5849	0.5843	0.0093	0.4752	MEGASTROKE.1.AS	0.0017	13	1.637e-06	75591823	met-a-354	0.00332932	23.8307
1343	rs10824300	G	A	G	A	-0.009	-0.0338	0.617	0.6054	0.0094	0.0003059	MEGASTROKE.1.AS	0.002	10	6.79501e-06	54011665	met-a-354	0.00372089	20.2425
1344	rs10851734	G	A	G	A	-0.0078	0.003	0.3655	0.3536	0.0095	0.7564	MEGASTROKE.1.AS	0.0017	15	6.04798e-06	64216247	met-a-354	0.00294142	21.046
1345	rs10938815	G	T	G	T	-0.0099	0.0004	0.4068	0.4192	0.0091	0.9649	MEGASTROKE.1.AS	0.0017	4	8.38108e-09	20856353	met-a-354	0.00472997	33.904
1346	rs1115509	C	A	C	A	0.0999	0.0083	0.9862	0.9751	0.0433	0.8489	MEGASTROKE.1.AS	0.0211	17	2.12501e-06	20928954	met-a-354	0.0129096	22.3903
1347	rs11532668	G	A	G	A	-0.0168	0.0049	0.1661	0.204	0.0136	0.7201	MEGASTROKE.1.AS	0.0038	7	9.74608e-06	23109033	met-a-354	0.00273155	19.5402
1348	rs1173830	T	C	T	C	-0.0171	-0.0024	0.6542	0.6369	0.0097	0.8043	MEGASTROKE.1.AS	0.0034	1	6.60207e-07	245558664	met-a-354	0.0145432	25.2655
1349	rs13280205	C	A	C	A	-0.0121	0.0142	0.195	0.2757	0.011	0.1973	MEGASTROKE.1.AS	0.0025	8	2.01502e-06	5857112	met-a-354	0.00327199	23.419
1350	rs1334235	G	C	G	C	-0.0077	0.0008	0.6356	0.6352	0.0095	0.9327	MEGASTROKE.1.AS	0.0017	13	9.96896e-06	68013111	met-a-354	0.0028667	20.5098
1351	rs1438564	T	C	T	C	0.0114	0.0223	0.8089	0.8027	0.0118	0.05823	MEGASTROKE.1.AS	0.0025	3	5.10305e-06	81062618	met-a-354	0.00290544	20.7878
1352	rs17248331	C	T	C	T	0.0089	0.0132	0.4152	0.4281	0.0093	0.1579	MEGASTROKE.1.AS	0.0017	8	1.69899e-07	107963808	met-a-354	0.00382615	27.4006
1353	rs2058473	G	A	G	A	0.0077	-0.0124	0.3506	0.3571	0.0095	0.1926	MEGASTROKE.1.AS	0.0017	12	7.47808e-06	6093926	met-a-354	0.0028667	20.5098
1354	rs2118096	C	A	C	A	-0.0084	-0.0064	0.3932	0.3874	0.0104	0.54	MEGASTROKE.1.AS	0.0017	3	1.133e-06	161525058	met-a-354	0.00340975	24.4084
1355	rs219918	G	C	G	C	0.0299	0.0193	0.9776	0.976	0.0321	0.5478	MEGASTROKE.1.AS	0.0063	12	2.47702e-06	14100129	met-a-354	0.00314657	22.5185
1356	rs2272663	G	A	G	A	-0.0077	0.0021	0.4679	0.459	0.0102	0.8369	MEGASTROKE.1.AS	0.0017	8	9.38901e-06	145578296	met-a-354	0.0028667	20.5098
1357	rs227421	T	C	T	C	0.0116	-0.0136	0.1489	0.1642	0.0128	0.2898	MEGASTROKE.1.AS	0.0025	14	4.03497e-06	70458035	met-a-354	0.00300797	21.5236
1358	rs2325727	T	C	T	C	-0.0076	0.0043	0.4423	0.4271	0.0092	0.642	MEGASTROKE.1.AS	0.0017	6	9.34007e-06	2013899	met-a-354	0.00279293	19.9806
1359	rs2351174	T	G	T	G	-0.0081	0.0089	0.6063	0.6051	0.0094	0.3418	MEGASTROKE.1.AS	0.0017	14	2.62803e-06	61013237	met-a-354	0.0031713	22.6961
1360	rs2364598	A	C	A	C	-0.014	0.0394	0.149	0.1485	0.0133	0.003002	MEGASTROKE.1.AS	0.003	12	3.06098e-06	53795365	met-a-354	0.00400049	21.7697
1361	rs3095571	A	G	A	G	0.0078	-0.0038	0.4465	0.4328	0.0093	0.6781	MEGASTROKE.1.AS	0.0017	16	6.74404e-06	53544993	met-a-354	0.00294142	21.046
1362	rs4470135	C	A	C	A	-0.0088	0.0184	0.4797	0.4737	0.0094	0.04987	MEGASTROKE.1.AS	0.0018	16	5.17404e-07	59190194	met-a-354	0.00333821	23.8945
1363	rs4653629	T	C	T	C	-0.0084	-0.0122	0.5584	0.5629	0.0091	0.1807	MEGASTROKE.1.AS	0.0017	1	1.24899e-06	225520055	met-a-354	0.00340975	24.4084
1364	rs4717222	A	C	A	C	-0.0086	-0.0076	0.4686	0.477	0.0091	0.4041	MEGASTROKE.1.AS	0.0017	7	4.344e-07	64340294	met-a-354	0.00357346	25.5845
1365	rs4930767	C	T	C	T	0.0079	-0.0135	0.5138	0.5215	0.0093	0.1481	MEGASTROKE.1.AS	0.0017	12	3.68697e-06	5597381	met-a-354	0.0030171	21.5891
1366	rs527793	T	G	T	G	-0.0149	0.0115	0.1085	0.1456	0.0144	0.423	MEGASTROKE.1.AS	0.0033	11	4.66799e-06	70510224	met-a-354	0.00284873	20.3809
1367	rs6017596	T	C	T	C	-0.0084	0.0053	0.5825	0.5809	0.0093	0.5675	MEGASTROKE.1.AS	0.0017	20	8.30807e-07	35868219	met-a-354	0.00340975	24.4084
1368	rs6539409	G	T	G	T	0.0078	0.0001	0.4337	0.4283	0.0092	0.9947	MEGASTROKE.1.AS	0.0017	12	4.95302e-06	108427987	met-a-354	0.00294142	21.046
1369	rs6910731	A	G	A	G	0.0087	-0.0037	0.4495	0.4514	0.0093	0.6899	MEGASTROKE.1.AS	0.0018	6	9.064e-07	23415462	met-a-354	0.00326302	23.3546
1370	rs7562418	A	C	A	C	0.0077	0.0136	0.5075	0.5069	0.0092	0.139	MEGASTROKE.1.AS	0.0017	2	6.80895e-06	7343159	met-a-354	0.0028667	20.5098
1371	rs7661472	A	C	A	C	-0.0082	-0.007	0.4922	0.4905	0.0092	0.4442	MEGASTROKE.1.AS	0.0017	4	1.37899e-06	142063686	met-a-354	0.00324984	23.2599
1372	rs7670890	A	G	A	G	-0.0076	-0.0095	0.6344	0.6345	0.0095	0.321	MEGASTROKE.1.AS	0.0017	4	9.63896e-06	80769393	met-a-354	0.00279293	19.9806
1373	rs7814638	A	G	A	G	-0.0133	0.0225	0.141	0.133	0.0135	0.09525	MEGASTROKE.1.AS	0.0025	8	1.23101e-07	40213193	met-a-354	0.00395048	28.2945
1374	rs7837792	T	C	T	C	-0.0081	-0.01	0.5936	0.6058	0.0095	0.2911	MEGASTROKE.1.AS	0.0017	8	2.78202e-06	123785276	met-a-354	0.0031713	22.6961
1375	rs7915877	C	T	C	T	0.0078	-0.0183	0.4491	0.4469	0.0094	0.05233	MEGASTROKE.1.AS	0.0017	10	4.41601e-06	78727967	met-a-354	0.00294142	21.046
1376	rs9379820	C	T	C	T	0.0076	0.022	0.4086	0.4089	0.0092	0.01699	MEGASTROKE.1.AS	0.0017	6	8.31591e-06	26049924	met-a-354	0.00279293	19.9806
1377	rs940511	G	A	G	A	0.0077	-0.0145	0.5348	0.5221	0.0094	0.1233	MEGASTROKE.1.AS	0.0017	6	6.71305e-06	82346606	met-a-354	0.0028667	20.5098
1378	rs960381	C	A	C	A	-0.008	0.004	0.4042	0.3971	0.0094	0.668	MEGASTROKE.1.AS	0.0017	7	3.55902e-06	49558713	met-a-354	0.00309372	22.1391
1379	rs9674799	G	A	G	A	-0.0157	0.0019	0.1216	0.134	0.0139	0.893	MEGASTROKE.1.AS	0.0032	17	7.465e-07	1984540	met-a-354	0.00336188	24.0645
1380	rs10183099	G	A	G	A	0.0084	-0.0103	0.3609	0.3782	0.0096	0.2815	MEGASTROKE.1.AS	0.0018	2	2.44298e-06	152245087	met-a-355	0.00294741	21.7719
1381	rs10501294	C	T	C	T	0.0124	0.0085	0.1285	0.1307	0.0133	0.5245	MEGASTROKE.1.AS	0.0027	11	3.11e-06	43086410	met-a-355	0.00285485	21.0862
1382	rs10512634	A	G	A	G	0.0117	0.0164	0.1405	0.1321	0.0136	0.2297	MEGASTROKE.1.AS	0.0026	5	8.5929e-06	35987551	met-a-355	0.00274121	20.2445
1383	rs10747856	G	A	G	A	0.0079	0.0015	0.4757	0.4744	0.009	0.8665	MEGASTROKE.1.AS	0.0017	12	6.03198e-06	60262116	met-a-355	0.00292277	21.5893
1384	rs10954090	T	C	T	C	0.013	0.0026	0.1522	0.1558	0.0126	0.8353	MEGASTROKE.1.AS	0.0026	7	3.971e-07	125529994	met-a-355	0.00338203	24.9932
1385	rs11075967	T	C	T	C	-0.0087	0.0035	0.6699	0.6724	0.0102	0.7337	MEGASTROKE.1.AS	0.0018	16	8.67102e-07	73154049	met-a-355	0.00316102	23.3548
1386	rs11183620	G	A	G	A	-0.0082	-0.005	0.5321	0.5397	0.0092	0.5848	MEGASTROKE.1.AS	0.0017	12	2.34299e-06	47212370	met-a-355	0.00314825	23.2601
1387	rs11784679	G	T	G	T	0.0116	-0.0013	0.2237	0.2409	0.011	0.9077	MEGASTROKE.1.AS	0.0025	8	3.61501e-06	22831150	met-a-355	0.00291392	21.5238
1388	rs11802885	A	T	A	T	0.0098	0.0179	0.3634	0.3609	0.0095	0.0598	MEGASTROKE.1.AS	0.0018	1	2.32702e-08	113896872	met-a-355	0.00400749	29.6339
1389	rs11848063	G	A	G	A	-0.0087	-0.001	0.4139	0.4052	0.0094	0.9133	MEGASTROKE.1.AS	0.0018	14	7.13806e-07	47235445	met-a-355	0.00316102	23.3548
1390	rs12243290	G	A	G	A	0.0157	0.013	0.1003	0.096	0.0154	0.4016	MEGASTROKE.1.AS	0.0034	10	4e-06	66938581	met-a-355	0.002886	21.3169
1391	rs1394836	T	C	T	C	0.0083	0.0054	0.6032	0.6074	0.0096	0.5716	MEGASTROKE.1.AS	0.0018	3	2.227e-06	192454733	met-a-355	0.00287785	21.2566
1392	rs1564080	A	T	A	T	0.0079	-0.0008	0.324	0.3264	0.0095	0.9303	MEGASTROKE.1.AS	0.0018	2	7.53095e-06	157529960	met-a-355	0.00260786	19.2571
1393	rs1615586	G	T	G	T	0.0196	-0.0075	0.2326	0.266	0.0104	0.4703	MEGASTROKE.1.AS	0.0043	2	4.18196e-06	161743385	met-a-355	0.011628	20.7531
1394	rs175866	T	G	T	G	-0.0086	-0.0116	0.5784	0.5722	0.0106	0.2745	MEGASTROKE.1.AS	0.0018	6	1.13899e-06	151225521	met-a-355	0.003089	22.821
1395	rs1888182	T	C	T	C	0.0079	-0.0053	0.4159	0.4196	0.0096	0.5818	MEGASTROKE.1.AS	0.0018	1	7.92702e-06	54967890	met-a-355	0.00260786	19.2571
1396	rs1928871	C	G	C	G	0.0083	-0.0059	0.3987	0.4153	0.0103	0.5704	MEGASTROKE.1.AS	0.0018	9	2.78298e-06	12350794	met-a-355	0.00287785	21.2566
1397	rs2185865	C	A	C	A	-0.0177	-0.0109	0.0755	0.0738	0.0174	0.5291	MEGASTROKE.1.AS	0.0034	6	1.69801e-07	18828241	met-a-355	0.00366525	27.0939
1398	rs2518802	C	A	C	A	0.0534	0.001	0.097	0.0949	0.0157	0.9483	MEGASTROKE.1.AS	0.0033	22	4.15241e-59	18975345	met-a-355	0.0343238	261.78
1399	rs2935623	G	A	G	A	0.0079	0.0047	0.3765	0.3845	0.0095	0.6204	MEGASTROKE.1.AS	0.0018	5	8.71004e-06	2767556	met-a-355	0.00260786	19.2571
1400	rs416659	C	G	C	G	0.0268	0.0025	0.7277	0.6998	0.0138	0.8571	MEGASTROKE.1.AS	0.0034	22	4.65908e-15	18894600	met-a-355	0.00836322	62.1146
1401	rs4580644	T	C	T	C	0.0157	-0.0007	0.4937	0.4908	0.0091	0.9367	MEGASTROKE.1.AS	0.0035	4	8.163e-06	15785201	met-a-355	0.0112655	20.0988
1402	rs4978836	A	G	A	G	0.009	0.016	0.391	0.3942	0.0092	0.0846	MEGASTROKE.1.AS	0.002	9	6.79501e-06	112338981	met-a-355	0.0036024	20.2428
1403	rs535633	A	G	A	G	-0.0086	-0.0035	0.5847	0.5853	0.0093	0.7061	MEGASTROKE.1.AS	0.0018	11	1.04901e-06	92825738	met-a-355	0.003089	22.821
1404	rs5747934	T	C	T	C	0.0715	0.0223	0.0468	0.0485	0.0278	0.4237	MEGASTROKE.1.AS	0.0051	22	1.9971e-44	18915282	met-a-355	0.0259864	196.496
1405	rs6085132	C	T	C	T	0.0272	0.0401	0.0275	0.0394	0.0252	0.1112	MEGASTROKE.1.AS	0.0059	20	4.01098e-06	5344064	met-a-355	0.00287668	21.2479
1406	rs6769362	C	G	C	G	-0.0079	0.0126	0.6423	0.652	0.0096	0.1913	MEGASTROKE.1.AS	0.0018	3	7.75604e-06	99296437	met-a-355	0.00260786	19.2571
1407	rs6798346	G	A	G	A	0.0167	-0.0105	0.373	0.4124	0.0095	0.2655	MEGASTROKE.1.AS	0.0038	3	8.77607e-06	73078044	met-a-355	0.0108181	19.2918
1408	rs7029664	C	T	C	T	-0.0077	0.0006	0.4943	0.5028	0.0095	0.9469	MEGASTROKE.1.AS	0.0017	9	9.66006e-06	132048953	met-a-355	0.00277706	20.51
1409	rs7208186	C	T	C	T	-0.0139	0.0173	0.1381	0.1602	0.0125	0.1676	MEGASTROKE.1.AS	0.0026	17	6.26196e-08	10680890	met-a-355	0.00386465	28.5736
1410	rs7288481	A	G	A	G	-0.0139	0.0107	0.2805	0.2653	0.0108	0.3232	MEGASTROKE.1.AS	0.0024	22	7.26792e-09	18961782	met-a-355	0.00453256	33.5343
1411	rs7296105	C	A	C	A	-0.0262	0.0203	0.1227	0.1129	0.0149	0.172	MEGASTROKE.1.AS	0.0055	12	2.34898e-06	117842549	met-a-355	0.0126865	22.6665
1412	rs7560860	G	A	G	A	-0.0079	-0.0104	0.5747	0.5866	0.0099	0.2913	MEGASTROKE.1.AS	0.0018	2	6.42703e-06	42497679	met-a-355	0.00260786	19.2571
1413	rs7858706	C	T	C	T	0.0077	-0.0083	0.5048	0.5031	0.0093	0.3725	MEGASTROKE.1.AS	0.0017	9	9.66407e-06	77966690	met-a-355	0.00277706	20.51
1414	rs893175	A	C	A	C	-0.0086	0.0009	0.5884	0.6029	0.0097	0.9236	MEGASTROKE.1.AS	0.0018	16	1.527e-06	49303818	met-a-355	0.003089	22.821
1415	rs9360494	C	T	C	T	0.0083	0.0034	0.4023	0.4186	0.0089	0.7064	MEGASTROKE.1.AS	0.0018	6	2.689e-06	72485205	met-a-355	0.00287785	21.2566
1416	rs9540462	G	T	G	T	0.012	0.0072	0.1244	0.1296	0.0137	0.5982	MEGASTROKE.1.AS	0.0026	13	4.797e-06	66100680	met-a-355	0.00288318	21.296
1417	rs10164524	G	A	G	A	0.01	-0.0036	0.3225	0.3359	0.0098	0.7099	MEGASTROKE.1.AS	0.0017	2	1.05901e-08	211664333	met-a-356	0.00470162	34.5926
1418	rs10234187	T	C	T	C	0.0085	0.0123	0.3185	0.3288	0.0097	0.2032	MEGASTROKE.1.AS	0.0017	7	1.07399e-06	11216782	met-a-356	0.00340136	24.9932
1419	rs10477454	T	C	T	C	-0.0374	0.0242	0.0169	0.0217	0.0406	0.5515	MEGASTROKE.1.AS	0.0082	5	4.64505e-06	109636551	met-a-356	0.00283189	20.7968
1420	rs10489008	C	A	C	A	0.0076	0.0081	0.5081	0.5206	0.0093	0.3795	MEGASTROKE.1.AS	0.0017	4	7.36902e-06	31718284	met-a-356	0.00272106	19.9807
1421	rs10858075	T	C	T	C	-0.0091	0.0025	0.4061	0.4062	0.0096	0.7948	MEGASTROKE.1.AS	0.0017	1	1.12401e-07	115877522	met-a-356	0.00389656	28.6462
1422	rs10901047	C	T	C	T	0.009	-0.0024	0.4123	0.4172	0.0094	0.8006	MEGASTROKE.1.AS	0.0018	9	2.96401e-07	133323675	met-a-356	0.00340136	24.9932
1423	rs10901320	A	G	A	G	0.0087	0.0153	0.4313	0.433	0.0102	0.1336	MEGASTROKE.1.AS	0.0017	9	4.343e-07	133290721	met-a-356	0.00356273	26.1832
1424	rs11119951	T	C	T	C	0.0119	-0.0081	0.1175	0.1144	0.0145	0.5747	MEGASTROKE.1.AS	0.0026	1	4.35803e-06	212665790	met-a-356	0.00285167	20.9425
1425	rs11993007	A	G	A	G	-0.0127	0.0099	0.3167	0.3614	0.0103	0.336	MEGASTROKE.1.AS	0.0028	8	5.23902e-06	28307911	met-a-356	0.00280069	20.5671
1426	rs12147171	C	G	C	G	-0.0118	0.0116	0.1169	0.1205	0.014	0.4084	MEGASTROKE.1.AS	0.0026	14	4.75795e-06	20529449	met-a-356	0.00280408	20.592
1427	rs12701265	A	G	A	G	0.0086	-0.0064	0.3919	0.3957	0.0094	0.4987	MEGASTROKE.1.AS	0.0017	7	7.37208e-07	32971236	met-a-356	0.00348158	25.5847
1428	rs13105113	C	A	C	A	-0.0114	-0.0299	0.1231	0.126	0.0153	0.05031	MEGASTROKE.1.AS	0.0026	4	9.17593e-06	136527846	met-a-356	0.00261768	19.2196
1429	rs13208172	C	T	C	T	-0.0216	0.006	0.0438	0.0565	0.0211	0.7777	MEGASTROKE.1.AS	0.0049	6	9.91494e-06	67311765	met-a-356	0.0026458	19.4266
1430	rs1437588	G	A	G	A	-0.0078	0.003	0.521	0.5197	0.0097	0.7597	MEGASTROKE.1.AS	0.0018	15	7.67202e-06	96809782	met-a-356	0.00255696	18.7727
1431	rs1509820	A	G	A	G	0.0096	-0.0108	0.5299	0.5265	0.009	0.2313	MEGASTROKE.1.AS	0.0017	2	1.749e-08	211386484	met-a-356	0.00433461	31.8806
1432	rs1511589	A	G	A	G	0.0077	0.0024	0.4559	0.4453	0.0093	0.7975	MEGASTROKE.1.AS	0.0017	12	7.55301e-06	84061431	met-a-356	0.00279294	20.51
1433	rs1610360	T	A	T	A	-0.008	0.0007	0.3322	0.3388	0.0097	0.941	MEGASTROKE.1.AS	0.0018	9	4.62796e-06	12385710	met-a-356	0.00268941	19.7477
1434	rs16841570	C	T	C	T	-0.0248	-0.004	0.0274	0.044	0.0234	0.8633	MEGASTROKE.1.AS	0.0056	4	8.58895e-06	8016164	met-a-356	0.00267029	19.6069
1435	rs17142889	T	G	T	G	0.0111	-0.0304	0.1339	0.1426	0.0132	0.02071	MEGASTROKE.1.AS	0.0025	5	9.909e-06	117041009	met-a-356	0.00268405	19.7082
1436	rs17681684	A	G	A	G	0.0085	0.001	0.3158	0.316	0.0098	0.9187	MEGASTROKE.1.AS	0.0017	17	1.03801e-06	9792768	met-a-356	0.00340136	24.9932
1437	rs17821771	T	G	T	G	-0.0082	0.0015	0.3485	0.3425	0.0097	0.8783	MEGASTROKE.1.AS	0.0017	7	1.91699e-06	33973249	met-a-356	0.00316625	23.2601
1438	rs1920325	C	T	C	T	0.0081	0.0124	0.3575	0.3495	0.0096	0.1955	MEGASTROKE.1.AS	0.0017	3	3.65797e-06	103866190	met-a-356	0.00308973	22.6962
1439	rs1935815	A	T	A	T	0.0111	0.0238	0.3513	0.3502	0.0095	0.01257	MEGASTROKE.1.AS	0.0017	10	1.548e-10	97631492	met-a-356	0.00578656	42.6216
1440	rs229084	G	A	G	A	0.0077	0.0075	0.5273	0.5184	0.0092	0.4146	MEGASTROKE.1.AS	0.0017	21	6.574e-06	28251329	met-a-356	0.00279294	20.51
1441	rs2350885	T	A	T	A	0.0079	0.0021	0.6519	0.6519	0.0098	0.8283	MEGASTROKE.1.AS	0.0018	8	8.71706e-06	111233137	met-a-356	0.00262277	19.2571
1442	rs2487410	C	T	C	T	0.0081	-0.0172	0.5304	0.5275	0.0092	0.06109	MEGASTROKE.1.AS	0.0017	6	1.84098e-06	70547652	met-a-356	0.00308973	22.6962
1443	rs2506864	G	T	G	T	0.0076	-0.0033	0.5897	0.6007	0.0092	0.7177	MEGASTROKE.1.AS	0.0017	6	8.81008e-06	141041299	met-a-356	0.00272106	19.9807
1444	rs310101	G	A	G	A	-0.0367	-0.0095	0.0421	0.0537	0.0209	0.65	MEGASTROKE.1.AS	0.0079	1	3.86002e-06	153040570	met-a-356	0.0121614	21.5567
1445	rs4768769	T	C	T	C	-0.0078	-0.0158	0.6012	0.615	0.0093	0.08921	MEGASTROKE.1.AS	0.0017	12	6.63697e-06	47423032	met-a-356	0.00286574	21.0462
1446	rs539904	A	G	A	G	-0.0086	-0.0064	0.7056	0.702	0.01	0.5223	MEGASTROKE.1.AS	0.0018	18	1.50699e-06	22085351	met-a-356	0.00310665	22.8209
1447	rs554710	T	C	T	C	-0.0084	0.0101	0.7074	0.72	0.0108	0.3469	MEGASTROKE.1.AS	0.0018	9	1.58701e-06	136181848	met-a-356	0.00296426	21.7718
1448	rs6040877	G	A	G	A	0.0081	0.0142	0.7285	0.7249	0.0102	0.1627	MEGASTROKE.1.AS	0.0018	20	4.00996e-06	11756767	met-a-356	0.00275688	20.2445
1449	rs6510448	T	G	T	G	0.0077	-0.0059	0.6691	0.6339	0.0098	0.5512	MEGASTROKE.1.AS	0.0017	19	8.13992e-06	35240154	met-a-356	0.00279294	20.51
1450	rs682103	C	T	C	T	0.0097	0.0016	0.2945	0.2956	0.0101	0.8765	MEGASTROKE.1.AS	0.0018	5	4.25696e-08	53394938	met-a-356	0.00394887	29.0322
1451	rs6889120	C	T	C	T	0.034	0.0278	0.0622	0.0707	0.0193	0.1489	MEGASTROKE.1.AS	0.0076	5	7.43601e-06	158093340	met-a-356	0.011288	19.991
1452	rs6994363	G	A	G	A	0.0121	0.0048	0.1338	0.1506	0.013	0.7133	MEGASTROKE.1.AS	0.0026	8	2.495e-06	11125062	met-a-356	0.00294805	21.6524
1453	rs758186	T	C	T	C	-0.0077	-0.0175	0.6536	0.6424	0.0097	0.07231	MEGASTROKE.1.AS	0.0017	17	8.687e-06	12500658	met-a-356	0.00279294	20.51
1454	rs7597477	G	A	G	A	0.0155	-0.0104	0.0673	0.062	0.0199	0.6007	MEGASTROKE.1.AS	0.0034	2	6.79704e-06	104826331	met-a-356	0.00282922	20.7772
1455	rs7615965	C	T	C	T	-0.0086	0.0049	0.2879	0.285	0.0104	0.6395	MEGASTROKE.1.AS	0.0019	3	4.14897e-06	171041464	met-a-356	0.00278913	20.4819
1456	rs779463	G	T	G	T	0.0077	0.0081	0.6988	0.6912	0.01	0.4174	MEGASTROKE.1.AS	0.0017	6	9.45802e-06	69942066	met-a-356	0.00279294	20.51
1457	rs8021336	A	G	A	G	-0.0086	0.0062	0.313	0.3025	0.01	0.5375	MEGASTROKE.1.AS	0.0018	14	9.8869e-07	32733465	met-a-356	0.00310665	22.8209
1458	rs8033140	T	C	T	C	0.008	0.0268	0.3547	0.3458	0.0098	0.00641	MEGASTROKE.1.AS	0.0017	15	4.32305e-06	68198741	met-a-356	0.00301414	22.1393
1459	rs879126	T	G	T	G	-0.0086	0.0068	0.3286	0.3281	0.0096	0.4785	MEGASTROKE.1.AS	0.0017	2	7.47395e-07	207922006	met-a-356	0.00348158	25.5847
1460	rs9354336	C	T	C	T	-0.0113	-0.0034	0.1267	0.1293	0.0136	0.8005	MEGASTROKE.1.AS	0.0025	6	8.569e-06	66609594	met-a-356	0.00278138	20.4248
1461	rs9400834	C	T	C	T	-0.008	-0.0164	0.2976	0.3026	0.0099	0.09817	MEGASTROKE.1.AS	0.0018	6	5.61901e-06	115675458	met-a-356	0.00268941	19.7477
1462	rs10170160	C	T	C	T	-0.0338	0.008	0.4325	0.3769	0.0108	0.4606	MEGASTROKE.1.AS	0.0057	2	2.711e-09	234700578	met-a-357	0.0055928	35.1516
1463	rs1019595	C	T	C	T	0.0345	0.0073	0.0674	0.0675	0.0195	0.7102	MEGASTROKE.1.AS	0.0076	10	5.46298e-06	82585950	met-a-357	0.00328521	20.6002
1464	rs12371604	C	T	C	T	0.0205	-0.0476	0.2291	0.2311	0.0108	1.12e-05	MEGASTROKE.1.AS	0.0043	12	2.18002e-06	21391336	met-a-357	0.00362223	22.7212
1465	rs12496969	G	A	G	A	-0.0202	-0.0004	0.2156	0.2104	0.0111	0.9713	MEGASTROKE.1.AS	0.0044	3	4.27898e-06	24791310	met-a-357	0.00335983	21.0697
1466	rs17868378	C	A	C	A	0.034	-0.0293	0.068	0.0732	0.0178	0.1003	MEGASTROKE.1.AS	0.0075	2	6.48694e-06	234808378	met-a-357	0.00327636	20.5445
1467	rs2349945	T	C	T	C	-0.0347	0.0425	0.3863	0.3798	0.0095	7.078e-06	MEGASTROKE.1.AS	0.0077	8	7.25304e-06	62168429	met-a-357	0.0169902	20.2739
1468	rs2760277	G	A	G	A	-0.0197	-0.0005	0.2054	0.1941	0.0117	0.9642	MEGASTROKE.1.AS	0.0044	3	8.25601e-06	130646603	met-a-357	0.00319608	20.0396
1469	rs280194	T	C	T	C	-0.0197	0.0098	0.7311	0.734	0.0109	0.3682	MEGASTROKE.1.AS	0.0043	2	5.76594e-06	121738820	met-a-357	0.00334596	20.9825
1470	rs4944238	A	G	A	G	-0.0241	-0.0236	0.8712	0.8708	0.0136	0.08244	MEGASTROKE.1.AS	0.0053	11	4.88203e-06	79335591	met-a-357	0.00329632	20.6701
1471	rs4964090	G	A	G	A	0.019	0.0161	0.4346	0.4313	0.0094	0.08554	MEGASTROKE.1.AS	0.0036	12	1.17601e-07	64944069	met-a-357	0.0044356	27.846
1472	rs6503066	C	T	C	T	-0.0317	0.0045	0.9016	0.8982	0.0159	0.7772	MEGASTROKE.1.AS	0.0065	17	9.4879e-07	7766228	met-a-357	0.00378987	23.7768
1473	rs6823453	A	G	A	G	0.0231	0.0121	0.2233	0.2254	0.011	0.2699	MEGASTROKE.1.AS	0.0044	4	1.78098e-07	85470969	met-a-357	0.00438924	27.5537
1474	rs6837370	A	G	A	G	0.0645	0.0114	0.1004	0.0992	0.0156	0.4654	MEGASTROKE.1.AS	0.0122	4	1.149e-07	56128380	met-a-357	0.0232355	27.9036
1475	rs7045137	G	A	G	A	0.0169	0.0186	0.6053	0.6052	0.0095	0.04963	MEGASTROKE.1.AS	0.0037	9	3.99503e-06	116868762	met-a-357	0.00332586	20.856
1476	rs741382	T	C	T	C	-0.0472	-0.0191	0.2234	0.1963	0.013	0.1424	MEGASTROKE.1.AS	0.0093	2	3.74197e-07	217682247	met-a-357	0.0214517	25.7145
1477	rs7440035	G	T	G	T	0.0405	0.0048	0.2123	0.2159	0.0114	0.6713	MEGASTROKE.1.AS	0.0091	4	9.28603e-06	182482973	met-a-357	0.0165779	19.7737
1478	rs838705	A	G	A	G	0.0266	-0.0047	0.6134	0.6027	0.0094	0.6163	MEGASTROKE.1.AS	0.0036	2	1.228e-13	234273242	met-a-357	0.00865692	54.5782
1479	rs887829	T	C	T	C	0.1131	0.0066	0.3411	0.3239	0.0099	0.5027	MEGASTROKE.1.AS	0.0041	2	2.50035e-168	234668570	met-a-357	0.108507	760.709
1480	rs10516056	T	C	T	C	-0.0222	-0.0196	0.1978	0.2059	0.0119	0.1001	MEGASTROKE.1.AS	0.0045	5	6.99198e-07	168468537	met-a-358	0.0041851	24.3294
1481	rs10881427	T	G	T	G	-0.015	0.0037	0.5558	0.5463	0.0093	0.693	MEGASTROKE.1.AS	0.0032	1	3.68799e-06	107172665	met-a-358	0.00377993	21.9651
1482	rs10953038	C	T	C	T	-0.022	-0.0072	0.1503	0.1497	0.0126	0.5665	MEGASTROKE.1.AS	0.0048	7	4.11604e-06	90857574	met-a-358	0.0036144	20.9997
1483	rs11781043	C	T	C	T	0.0187	-0.0036	0.3269	0.3734	0.0101	0.717	MEGASTROKE.1.AS	0.0042	8	8.80805e-06	98861844	met-a-358	0.00341151	19.8168
1484	rs12646122	T	C	T	C	-0.0497	-0.014	0.0308	0.0304	0.0314	0.6552	MEGASTROKE.1.AS	0.0104	4	1.80198e-06	156246202	met-a-358	0.00392811	22.8295
1485	rs17708932	A	G	A	G	-0.0766	0.0243	0.0376	0.0556	0.0222	0.2728	MEGASTROKE.1.AS	0.0171	9	7.21506e-06	14383287	met-a-358	0.0113944	20.0432
1486	rs2036136	T	C	T	C	-0.0256	0.0007	0.4587	0.4162	0.0094	0.9391	MEGASTROKE.1.AS	0.0056	4	5.11399e-06	146631230	met-a-358	0.011861	20.874
1487	rs2742351	G	C	G	C	0.0235	0.0069	0.7791	0.7168	0.0101	0.4965	MEGASTROKE.1.AS	0.0046	2	3.22701e-07	179541899	met-a-358	0.00448656	26.0898
1488	rs3753556	C	T	C	T	-0.015	0.0144	0.5675	0.5657	0.0092	0.119	MEGASTROKE.1.AS	0.0032	1	3.66303e-06	175162723	met-a-358	0.00377993	21.9651
1489	rs5764174	T	C	T	C	-0.0194	0.0057	0.2445	0.2508	0.0107	0.5917	MEGASTROKE.1.AS	0.004	22	9.60793e-07	44033934	met-a-358	0.00404547	23.5144
1490	rs6466265	G	A	G	A	-0.0186	0.0047	0.2023	0.2051	0.0113	0.6751	MEGASTROKE.1.AS	0.004	7	4.14601e-06	78160248	met-a-358	0.00371992	21.615
1491	rs7868774	A	G	A	G	-0.0188	0.0001	0.2709	0.2683	0.0109	0.9919	MEGASTROKE.1.AS	0.0039	9	1.77902e-06	138016943	met-a-358	0.00399663	23.2293
1492	rs8113773	A	G	A	G	0.016	0.0042	0.5616	0.5555	0.0094	0.6549	MEGASTROKE.1.AS	0.0033	19	1.11699e-06	30350139	met-a-358	0.00404296	23.4997
1493	rs825278	C	T	C	T	0.0913	-0.0642	0.9799	0.9789	0.0389	0.0993	MEGASTROKE.1.AS	0.0192	2	2.06201e-06	222561267	met-a-358	0.0128214	22.586
1494	rs988694	G	A	G	A	0.0145	0.0113	0.523	0.5207	0.0092	0.216	MEGASTROKE.1.AS	0.0033	2	8.38996e-06	133627209	met-a-358	0.00332284	19.3
1495	rs9953702	G	A	G	A	-0.0146	-0.0046	0.6399	0.6439	0.0094	0.6209	MEGASTROKE.1.AS	0.0033	18	9.21998e-06	20550964	met-a-358	0.00336867	19.5672
1496	rs10432570	A	G	A	G	0.0738	-0.0239	0.0145	0.0287	0.034	0.4821	MEGASTROKE.1.AS	0.0138	2	9.50211e-08	241904473	met-a-359	0.0159363	28.5669
1497	rs10497174	T	C	T	C	0.0103	-0.0148	0.2732	0.2671	0.0104	0.154	MEGASTROKE.1.AS	0.0022	2	4.16198e-06	156926773	met-a-359	0.00302424	21.9134
1498	rs11151406	A	T	A	T	0.0301	0.0048	0.9444	0.9436	0.0205	0.8162	MEGASTROKE.1.AS	0.0066	18	5.611e-06	65658146	met-a-359	0.0116404	20.7756
1499	rs1260326	C	T	C	T	0.0121	-0.0064	0.5878	0.6032	0.01	0.5239	MEGASTROKE.1.AS	0.0021	2	5.60803e-09	27730940	met-a-359	0.00457344	33.1904
1500	rs12737843	C	T	C	T	-0.012	0.0122	0.2024	0.2001	0.0114	0.2812	MEGASTROKE.1.AS	0.0023	1	1.95898e-07	167010375	met-a-359	0.00375298	27.2136
1501	rs17041868	C	T	C	T	-0.0196	0.0097	0.061	0.0613	0.0192	0.6131	MEGASTROKE.1.AS	0.0042	2	4.018e-06	111894720	met-a-359	0.00300475	21.7718
1502	rs1751956	G	T	G	T	-0.016	0.0247	0.1353	0.1438	0.0138	0.07325	MEGASTROKE.1.AS	0.0029	10	2.35299e-08	29581998	met-a-359	0.00419489	30.4315
1503	rs17602430	T	C	T	C	0.0172	-0.0143	0.079	0.0713	0.0177	0.4195	MEGASTROKE.1.AS	0.0036	12	1.57398e-06	47185518	met-a-359	0.00314908	22.8208
1504	rs1832664	C	T	C	T	0.0097	0.0016	0.7182	0.6993	0.0103	0.873	MEGASTROKE.1.AS	0.0022	13	7.73499e-06	72987203	met-a-359	0.00268308	19.4347
1505	rs192598	A	C	A	C	0.0103	-0.0291	0.3185	0.3156	0.0101	0.00385	MEGASTROKE.1.AS	0.0022	16	1.98902e-06	82886133	met-a-359	0.00302424	21.9134
1506	rs2085545	T	G	T	G	0.0098	-0.0127	0.2883	0.3128	0.01	0.2008	MEGASTROKE.1.AS	0.0022	16	9.85508e-06	17354799	met-a-359	0.00273853	19.8375
1507	rs2657879	G	A	G	A	-0.0238	0	0.1738	0.1813	0.0124	0.9969	MEGASTROKE.1.AS	0.0027	12	5.85464e-19	56865338	met-a-359	0.0106386	77.6795
1508	rs35592	C	T	C	T	-0.0107	0.0131	0.2382	0.2366	0.011	0.2327	MEGASTROKE.1.AS	0.0022	16	1.24099e-06	16141823	met-a-359	0.00326291	23.6484
1509	rs4880550	T	C	T	C	0.015	0.0094	0.1292	0.158	0.013	0.4657	MEGASTROKE.1.AS	0.003	10	6.31699e-07	2101863	met-a-359	0.0034478	24.9931
1510	rs4981468	G	A	G	A	-0.0207	0.0017	0.9491	0.9502	0.0215	0.9385	MEGASTROKE.1.AS	0.0045	14	4.76102e-06	23797519	met-a-359	0.00291976	21.1541
1511	rs6488270	A	G	A	G	0.0096	0.0086	0.4076	0.3859	0.0095	0.3624	MEGASTROKE.1.AS	0.0021	12	4.94698e-06	10350587	met-a-359	0.00288371	20.8922
1512	rs7068278	T	G	T	G	0.0116	0.009	0.1968	0.1984	0.0115	0.4348	MEGASTROKE.1.AS	0.0023	10	6.54501e-07	99357142	met-a-359	0.00350781	25.4296
1513	rs832404	T	C	T	C	-0.013	-0.0019	0.8684	0.8625	0.0133	0.8883	MEGASTROKE.1.AS	0.0029	5	7.52506e-06	56267431	met-a-359	0.00277324	20.0896
1514	rs849039	T	G	T	G	-0.0135	0.029	0.779	0.7377	0.0107	0.006861	MEGASTROKE.1.AS	0.0028	8	1.40501e-06	5378100	met-a-359	0.0032067	23.2397
1515	rs9436667	T	C	T	C	0.0135	-0.0154	0.1138	0.1123	0.0146	0.2937	MEGASTROKE.1.AS	0.003	1	7.29995e-06	63405885	met-a-359	0.00279455	20.2444
1516	rs10013737	G	A	G	A	-0.0087	0.0019	0.3161	0.3336	0.0097	0.8455	MEGASTROKE.1.AS	0.0018	4	7.89496e-07	37391031	met-a-360	0.00330877	23.3545
1517	rs10498270	A	G	A	G	0.0088	-0.0043	0.6222	0.6117	0.0094	0.6475	MEGASTROKE.1.AS	0.0017	14	4.73402e-07	21106527	met-a-360	0.00379341	26.7882
1518	rs10774085	C	A	C	A	-0.008	-0.0051	0.3183	0.3346	0.0099	0.6105	MEGASTROKE.1.AS	0.0018	12	7.59994e-06	3060224	met-a-360	0.00279917	19.7475
1519	rs10840070	T	C	T	C	-0.0079	0.0212	0.3602	0.3858	0.0093	0.02225	MEGASTROKE.1.AS	0.0018	11	8.34603e-06	8568207	met-a-360	0.00272982	19.2569
1520	rs11165454	T	C	T	C	0.0089	0.0072	0.5583	0.5761	0.0093	0.4422	MEGASTROKE.1.AS	0.0017	1	2.78599e-07	96104296	met-a-360	0.00387977	27.4005
1521	rs11199176	A	C	A	C	0.0077	0.0119	0.5221	0.5484	0.0092	0.1962	MEGASTROKE.1.AS	0.0017	10	9.32803e-06	121868211	met-a-360	0.00290691	20.5097
1522	rs11776904	C	G	C	G	0.0214	0.0046	0.1522	0.1599	0.0124	0.7093	MEGASTROKE.1.AS	0.0048	8	7.46999e-06	118161206	met-a-360	0.0117832	19.8529
1523	rs12192718	A	T	A	T	0.0142	0.0145	0.1412	0.1508	0.0127	0.2535	MEGASTROKE.1.AS	0.0025	6	2.09599e-08	111569151	met-a-360	0.00456376	32.2532
1524	rs12276109	T	C	T	C	-0.0084	-0.0077	0.4352	0.4379	0.0092	0.4056	MEGASTROKE.1.AS	0.0017	11	1.56401e-06	33088587	met-a-360	0.00345755	24.4083
1525	rs12429206	G	A	G	A	-0.0086	0.0285	0.6624	0.6463	0.0098	0.00383	MEGASTROKE.1.AS	0.0018	13	1.84701e-06	51446114	met-a-360	0.00323339	22.8207
1526	rs12546042	T	C	T	C	0.0077	0.0025	0.4197	0.4313	0.0104	0.8128	MEGASTROKE.1.AS	0.0017	8	8.35295e-06	145567872	met-a-360	0.00290691	20.5097
1527	rs1340971	C	T	C	T	0.008	0.0098	0.3346	0.3392	0.0098	0.3213	MEGASTROKE.1.AS	0.0017	6	4.66305e-06	70536658	met-a-360	0.00313711	22.139
1528	rs1418942	C	A	C	A	0.0077	0.0078	0.4232	0.4128	0.0095	0.4111	MEGASTROKE.1.AS	0.0017	20	9.84804e-06	58164306	met-a-360	0.00290691	20.5097
1529	rs1512342	T	C	T	C	0.0095	0.0057	0.3393	0.3408	0.01	0.5706	MEGASTROKE.1.AS	0.0017	4	4.65897e-08	149250783	met-a-360	0.00441813	31.2195
1530	rs151743	T	C	T	C	-0.009	-0.0047	0.426	0.4201	0.0101	0.6433	MEGASTROKE.1.AS	0.002	3	6.79501e-06	60407864	met-a-360	0.00375678	20.2425
1531	rs1560792	G	A	G	A	-0.009	-0.0173	0.6646	0.6599	0.0097	0.07573	MEGASTROKE.1.AS	0.0018	7	3.33096e-07	48436309	met-a-360	0.00354007	24.9929
1532	rs17558863	G	A	G	A	0.0222	0.0163	0.045	0.0524	0.0223	0.4646	MEGASTROKE.1.AS	0.005	18	8.01106e-06	7862989	met-a-360	0.0027936	19.708
1533	rs17593458	G	C	G	C	-0.0144	0.0219	0.1022	0.127	0.0145	0.1312	MEGASTROKE.1.AS	0.0032	3	7.08794e-06	179196279	met-a-360	0.00286939	20.2442
1534	rs17616555	A	G	A	G	-0.0112	-0.0255	0.1597	0.1723	0.0125	0.04216	MEGASTROKE.1.AS	0.0025	14	9.579e-06	83505726	met-a-360	0.00284401	20.0647
1535	rs17720371	T	C	T	C	-0.0078	0.012	0.4737	0.4731	0.0092	0.1889	MEGASTROKE.1.AS	0.0017	7	6.32893e-06	22391763	met-a-360	0.00298268	21.0459
1536	rs1864151	C	A	C	A	-0.0089	0.0156	0.4425	0.448	0.0094	0.09483	MEGASTROKE.1.AS	0.0017	16	2.40398e-07	87641993	met-a-360	0.00387977	27.4005
1537	rs2111718	G	A	G	A	0.0227	0.0362	0.1385	0.1467	0.0128	0.004663	MEGASTROKE.1.AS	0.005	2	4.99597e-06	172288337	met-a-360	0.0122135	20.5869
1538	rs2250515	T	G	T	G	-0.0083	-0.0019	0.5346	0.5345	0.0091	0.8374	MEGASTROKE.1.AS	0.0017	10	1.595e-06	88408892	met-a-360	0.003376	23.8306
1539	rs2254174	T	C	T	C	-0.0148	-0.0175	0.8981	0.8973	0.0156	0.2615	MEGASTROKE.1.AS	0.0033	10	7.44406e-06	72535007	met-a-360	0.00285015	20.1081
1540	rs2396461	T	C	T	C	0.0117	-0.0104	0.121	0.1635	0.0125	0.4065	MEGASTROKE.1.AS	0.0026	2	8.37703e-06	228044660	met-a-360	0.00286939	20.2442
1541	rs2504282	G	A	G	A	-0.0191	0.0185	0.0662	0.0765	0.0175	0.2883	MEGASTROKE.1.AS	0.0042	6	6.70301e-06	78355433	met-a-360	0.00293026	20.675
1542	rs2933568	C	T	C	T	0.008	-0.0058	0.6875	0.6847	0.0098	0.5558	MEGASTROKE.1.AS	0.0018	4	6.22501e-06	4784580	met-a-360	0.00279917	19.7475
1543	rs322614	A	G	A	G	0.0084	0.0017	0.3892	0.3868	0.0094	0.8577	MEGASTROKE.1.AS	0.0017	11	1.7e-06	29755547	met-a-360	0.00345755	24.4083
1544	rs353620	G	A	G	A	0.0077	0.0079	0.3387	0.3475	0.0095	0.4086	MEGASTROKE.1.AS	0.0017	11	9.80009e-06	35174136	met-a-360	0.00290691	20.5097
1545	rs3819535	T	C	T	C	-0.0079	0.0052	0.618	0.6194	0.0093	0.5768	MEGASTROKE.1.AS	0.0017	12	5.01603e-06	2436884	met-a-360	0.00305941	21.589
1546	rs3936152	T	C	T	C	0.0079	0.0037	0.6051	0.5968	0.0096	0.7032	MEGASTROKE.1.AS	0.0018	8	5.92393e-06	135494742	met-a-360	0.00272982	19.2569
1547	rs4465961	C	T	C	T	-0.0083	0.0082	0.6521	0.6485	0.0095	0.3908	MEGASTROKE.1.AS	0.0018	3	3.11501e-06	21063058	met-a-360	0.00301241	21.2563
1548	rs4487134	T	G	T	G	-0.0083	0.0053	0.355	0.3615	0.0103	0.6062	MEGASTROKE.1.AS	0.0017	2	1.98999e-06	43107129	met-a-360	0.003376	23.8306
1549	rs4572660	G	T	G	T	0.0088	0.0036	0.3882	0.3999	0.0094	0.6982	MEGASTROKE.1.AS	0.0017	20	4.685e-07	12928988	met-a-360	0.00379341	26.7882
1550	rs4777924	A	T	A	T	-0.0079	0.0172	0.618	0.6006	0.0094	0.06788	MEGASTROKE.1.AS	0.0018	15	6.79204e-06	94139640	met-a-360	0.00272982	19.2569
1551	rs5010651	C	T	C	T	0.0132	-0.0228	0.1668	0.3214	0.0098	0.01986	MEGASTROKE.1.AS	0.0025	3	1.76498e-07	30904511	met-a-360	0.00394606	27.8705
1552	rs5751902	T	C	T	C	0.012	-0.0279	0.3762	0.3711	0.0112	0.01245	MEGASTROKE.1.AS	0.0025	22	2.381e-06	24996630	met-a-360	0.00326344	23.0335
1553	rs6456786	C	T	C	T	0.008	-0.0041	0.6418	0.6332	0.0095	0.6673	MEGASTROKE.1.AS	0.0018	6	5.665e-06	27415831	met-a-360	0.00279917	19.7475
1554	rs8013373	A	G	A	G	-0.0091	0.0125	0.3428	0.3806	0.0093	0.1792	MEGASTROKE.1.AS	0.0018	14	4.98804e-07	63072399	met-a-360	0.00361889	25.5514
1555	rs8132248	T	C	T	C	0.018	-0.0075	0.0986	0.1374	0.0137	0.585	MEGASTROKE.1.AS	0.0037	21	1.431e-06	18678620	met-a-360	0.00335194	23.6602
1556	rs848767	T	C	T	C	-0.0179	-0.0074	0.0696	0.0881	0.0172	0.6675	MEGASTROKE.1.AS	0.0039	22	3.45502e-06	49718065	met-a-360	0.00298463	21.0598
1557	rs875740	A	C	A	C	0.0102	-0.0057	0.6656	0.664	0.0097	0.5562	MEGASTROKE.1.AS	0.0018	16	6.34498e-09	16123048	met-a-360	0.00454245	32.102
1558	rs9310707	A	G	A	G	-0.0082	0.0033	0.3473	0.367	0.0098	0.7356	MEGASTROKE.1.AS	0.0018	3	6.37793e-06	2332104	met-a-360	0.00294047	20.7472
1559	rs956966	G	A	G	A	0.0101	0.0024	0.5142	0.5205	0.0096	0.8055	MEGASTROKE.1.AS	0.0018	2	1.47499e-08	103587575	met-a-360	0.00445422	31.4756
1560	rs9895157	T	C	T	C	-0.0079	-0.0001	0.6536	0.6455	0.0096	0.9883	MEGASTROKE.1.AS	0.0018	17	6.33199e-06	1272235	met-a-360	0.00272982	19.2569
1561	rs9940990	A	T	A	T	-0.0104	-0.0049	0.3545	0.3501	0.0096	0.6115	MEGASTROKE.1.AS	0.0018	16	4.74504e-09	71831343	met-a-360	0.00472149	33.3732
1562	rs10847679	C	T	C	T	0.0176	0.0154	0.5909	0.6296	0.0103	0.1349	MEGASTROKE.1.AS	0.004	12	9.52994e-06	129231313	met-a-361	0.0109728	19.3378
1563	rs10878072	G	A	G	A	-0.0137	0.0071	0.3113	0.3253	0.0103	0.4932	MEGASTROKE.1.AS	0.003	12	7.13493e-06	64056815	met-a-361	0.00299553	20.8484
1564	rs11260728	C	G	C	G	-0.0119	0.0028	0.4106	0.4192	0.0098	0.7706	MEGASTROKE.1.AS	0.0024	1	8.41201e-07	16658845	met-a-361	0.00352951	24.578
1565	rs113515	G	C	G	C	0.0109	0.0034	0.4018	0.41	0.0095	0.7165	MEGASTROKE.1.AS	0.0024	22	8.09208e-06	43556922	met-a-361	0.00296292	20.6208
1566	rs11595079	T	G	T	G	-0.0214	-0.0104	0.0951	0.099	0.0161	0.5193	MEGASTROKE.1.AS	0.0045	10	1.88799e-06	87819082	met-a-361	0.00324764	22.6088
1567	rs1433818	T	C	T	C	0.0206	0.0023	0.0808	0.0826	0.0169	0.8913	MEGASTROKE.1.AS	0.0046	9	6.99005e-06	18798713	met-a-361	0.002881	20.049
1568	rs1587235	A	G	A	G	-0.0132	-0.0047	0.3312	0.3295	0.01	0.6357	MEGASTROKE.1.AS	0.0029	12	6.46994e-06	130808545	met-a-361	0.00297602	20.7122
1569	rs16948294	A	T	A	T	-0.041	-0.0133	0.0694	0.0783	0.0179	0.4571	MEGASTROKE.1.AS	0.0085	15	1.354e-06	94164895	met-a-361	0.0131578	23.2398
1570	rs17280018	A	T	A	T	-0.0234	0.0001	0.2083	0.2618	0.0127	0.9948	MEGASTROKE.1.AS	0.0052	11	6.91401e-06	97056516	met-a-361	0.00290896	20.2442
1571	rs1824583	G	A	G	A	0.0145	-0.0145	0.2094	0.2114	0.0114	0.2048	MEGASTROKE.1.AS	0.0031	11	3.38104e-06	99064051	met-a-361	0.00314213	21.8719
1572	rs2113305	G	T	G	T	0.0134	-0.0124	0.7349	0.6994	0.0101	0.2193	MEGASTROKE.1.AS	0.0029	16	4.95199e-06	79051997	met-a-361	0.0030666	21.3446
1573	rs2145985	T	C	T	C	-0.0152	-0.0084	0.16	0.1674	0.0122	0.4942	MEGASTROKE.1.AS	0.0033	9	3.91102e-06	99174531	met-a-361	0.00304728	21.2097
1574	rs2247330	C	T	C	T	-0.0124	0.0091	0.3476	0.3305	0.0097	0.3467	MEGASTROKE.1.AS	0.0025	12	4.56405e-07	96424122	met-a-361	0.00353187	24.5945
1575	rs275721	C	A	C	A	0.016	0.0142	0.491	0.5077	0.0092	0.1226	MEGASTROKE.1.AS	0.003	15	9.64295e-08	40115920	met-a-361	0.00544449	28.4335
1576	rs2900071	C	T	C	T	0.014	0.0103	0.7822	0.7717	0.0109	0.348	MEGASTROKE.1.AS	0.0031	5	7.45899e-06	112530965	met-a-361	0.00292979	20.3895
1577	rs2939707	C	A	C	A	-0.0109	0.0084	0.4302	0.4451	0.0091	0.3569	MEGASTROKE.1.AS	0.0024	4	7.39197e-06	37528330	met-a-361	0.00296292	20.6208
1578	rs3793568	T	A	T	A	0.0133	0.0125	0.7343	0.7361	0.0104	0.2303	MEGASTROKE.1.AS	0.003	9	8.8871e-06	112148544	met-a-361	0.00282365	19.6488
1579	rs4147184	A	G	A	G	0.0112	-0.0029	0.6082	0.6198	0.0097	0.7632	MEGASTROKE.1.AS	0.0025	10	6.72806e-06	107157561	met-a-361	0.00288323	20.0646
1580	rs4676313	C	T	C	T	-0.0179	0.0254	0.1222	0.1157	0.0144	0.07687	MEGASTROKE.1.AS	0.0039	2	3.535e-06	107684447	met-a-361	0.00302579	21.0597
1581	rs4776752	A	G	A	G	0.0178	-0.007	0.1512	0.1616	0.0137	0.6102	MEGASTROKE.1.AS	0.0039	15	4.23399e-06	66451799	met-a-361	0.00299218	20.825
1582	rs6459467	A	G	A	G	0.0202	-0.0021	0.3888	0.4041	0.0091	0.8186	MEGASTROKE.1.AS	0.0025	6	1.93108e-16	16288192	met-a-361	0.00931826	65.2676
1583	rs6567408	G	C	G	C	-0.0134	0.0087	0.6078	0.6155	0.0099	0.3807	MEGASTROKE.1.AS	0.003	18	8.06603e-06	61651705	met-a-361	0.00286615	19.9454
1584	rs7644390	A	T	A	T	0.0129	-0.0125	0.3478	0.3578	0.0097	0.1973	MEGASTROKE.1.AS	0.0025	3	1.75598e-07	121990228	met-a-361	0.00382133	26.6179
1585	rs7924591	C	T	C	T	-0.0108	-0.0115	0.4015	0.3989	0.0088	0.1905	MEGASTROKE.1.AS	0.0024	11	9.52094e-06	103566396	met-a-361	0.00290896	20.2442
1586	rs9379061	G	C	G	C	0.0456	-0.0389	0.0438	0.0416	0.0265	0.141	MEGASTROKE.1.AS	0.0099	6	3.91796e-06	6735912	met-a-361	0.012012	21.1915
1587	rs10153066	T	G	T	G	0.0085	-0.0042	0.4356	0.4262	0.0093	0.6538	MEGASTROKE.1.AS	0.0018	16	2.11802e-06	7257971	met-a-362	0.00302188	22.2933
1588	rs11943623	A	G	A	G	-0.0115	-0.0021	0.1709	0.1721	0.0131	0.8712	MEGASTROKE.1.AS	0.0026	4	8.40195e-06	86554948	met-a-362	0.00265213	19.5583
1589	rs12151827	C	T	C	T	0.0141	0.0112	0.1841	0.2009	0.0115	0.329	MEGASTROKE.1.AS	0.0026	2	6.34702e-08	135673387	met-a-362	0.0039816	29.4018
1590	rs12190141	G	A	G	A	-0.0616	0.0586	0.0277	0.0251	0.0321	0.06803	MEGASTROKE.1.AS	0.0139	6	9.90011e-06	160162439	met-a-362	0.0110419	19.6172
1591	rs12569219	A	C	A	C	-0.0118	0.0023	0.1612	0.1616	0.0123	0.8524	MEGASTROKE.1.AS	0.0026	1	5.82304e-06	203762990	met-a-362	0.00279192	20.592
1592	rs164372	C	T	C	T	-0.012	-0.0053	0.1964	0.2179	0.0111	0.6299	MEGASTROKE.1.AS	0.0025	5	2.64101e-06	160621043	met-a-362	0.00312193	23.0337
1593	rs16876394	C	T	C	T	-0.0304	-0.0014	0.1007	0.1048	0.0149	0.9273	MEGASTROKE.1.AS	0.0034	5	1.48799e-19	78346769	met-a-362	0.0107497	79.9229
1594	rs17595065	G	A	G	A	-0.0347	-0.0106	0.0276	0.0237	0.0337	0.7526	MEGASTROKE.1.AS	0.0078	18	9.72994e-06	53074862	met-a-362	0.00268289	19.7857
1595	rs2396726	T	C	T	C	-0.0179	-0.009	0.5395	0.5204	0.0091	0.3222	MEGASTROKE.1.AS	0.0039	7	4.51898e-06	114021410	met-a-362	0.0118343	21.0418
1596	rs2851391	C	T	C	T	0.0121	0.0017	0.5418	0.5771	0.0096	0.8596	MEGASTROKE.1.AS	0.0018	21	1.14604e-11	44487404	met-a-362	0.00610472	45.176
1597	rs3797248	A	G	A	G	0.012	0.0069	0.1651	0.1754	0.012	0.5676	MEGASTROKE.1.AS	0.0026	5	4.62402e-06	53509186	met-a-362	0.00288708	21.296
1598	rs4327704	C	A	C	A	0.0219	0.0155	0.0453	0.049	0.0226	0.4923	MEGASTROKE.1.AS	0.005	6	9.94008e-06	57920632	met-a-362	0.00260086	19.1792
1599	rs4646359	T	C	T	C	-0.0083	-0.0098	0.5297	0.5183	0.009	0.2781	MEGASTROKE.1.AS	0.0018	17	3.20199e-06	17470609	met-a-362	0.00288176	21.2566
1600	rs495360	A	C	A	C	-0.019	-0.0054	0.497	0.4864	0.0097	0.579	MEGASTROKE.1.AS	0.003	12	2.399e-10	327421	met-a-362	0.00711428	40.0968
1601	rs567754	T	C	T	C	0.0162	-0.0008	0.3247	0.3454	0.0098	0.9326	MEGASTROKE.1.AS	0.0025	5	4.96249e-11	78416416	met-a-362	0.00567515	41.979
1602	rs7126003	T	C	T	C	0.0185	-0.0001	0.6259	0.6375	0.0095	0.9893	MEGASTROKE.1.AS	0.0039	11	2.57502e-06	10888433	met-a-362	0.0126307	22.4761
1603	rs715	C	T	C	T	-0.0221	0.0054	0.287	0.3052	0.0105	0.6045	MEGASTROKE.1.AS	0.0025	2	2.07683e-19	211543055	met-a-362	0.0105103	78.1244
1604	rs7668550	T	G	T	G	-0.0368	-0.0037	0.0157	0.0192	0.0375	0.9213	MEGASTROKE.1.AS	0.0081	4	5.53605e-06	104384356	met-a-362	0.00279774	20.6351
1605	rs7781104	C	T	C	T	-0.0208	-0.0011	0.7317	0.7042	0.0103	0.9124	MEGASTROKE.1.AS	0.0047	7	7.75497e-06	145158487	met-a-362	0.0110117	19.5631
1606	rs7896866	A	C	A	C	0.0108	-0.0005	0.2982	0.2947	0.0103	0.9642	MEGASTROKE.1.AS	0.0024	10	8.34008e-06	101339828	met-a-362	0.00274493	20.2445
1607	rs9462856	C	T	C	T	0.0093	0.0223	0.5289	0.541	0.0092	0.01535	MEGASTROKE.1.AS	0.0018	6	1.99499e-07	42926024	met-a-362	0.00361532	26.6872
1608	rs9886534	T	C	T	C	-0.0079	0.0131	0.5101	0.5111	0.0091	0.1527	MEGASTROKE.1.AS	0.0018	8	8.744e-06	40676655	met-a-362	0.0026114	19.2571
1609	rs10874852	A	C	A	C	0.0397	0.0056	0.0333	0.04	0.0278	0.8414	MEGASTROKE.1.AS	0.0081	1	1.08201e-06	94864492	met-a-363	0.00367365	24.0147
1610	rs11250123	A	G	A	G	-0.0494	-0.007	0.043	0.0577	0.0212	0.7401	MEGASTROKE.1.AS	0.0097	8	3.83301e-07	11093364	met-a-363	0.0146208	25.9068
1611	rs2837424	T	C	T	C	-0.0152	0.036	0.1928	0.1996	0.0116	0.001938	MEGASTROKE.1.AS	0.0034	21	7.358e-06	41452034	met-a-363	0.00305833	19.98
1612	rs4673167	G	A	G	A	0.021	-0.0201	0.111	0.1027	0.0154	0.1929	MEGASTROKE.1.AS	0.0044	2	1.702e-06	227531180	met-a-363	0.0034842	22.7719
1613	rs4694292	T	C	T	C	0.0201	0.0191	0.1089	0.1105	0.0147	0.1938	MEGASTROKE.1.AS	0.0045	4	6.43902e-06	71170524	met-a-363	0.00305299	19.945
1614	rs10404980	G	A	G	A	0.0744	-0.0679	0.0123	0.0249	0.0419	0.1055	MEGASTROKE.1.AS	0.0158	19	2.33701e-06	46758941	met-a-364	0.0124139	22.1482
1615	rs1466522	C	T	C	T	0.0067	-0.0027	0.2355	0.2489	0.0108	0.8016	MEGASTROKE.1.AS	0.0013	8	3.14898e-07	85520966	met-a-364	0.00360528	26.5549
1616	rs2921879	T	C	T	C	-0.0055	-0.0032	0.5999	0.6016	0.0108	0.7673	MEGASTROKE.1.AS	0.0012	2	8.66503e-06	114331775	met-a-364	0.00285343	21.0012
1617	rs4641759	C	T	C	T	0.0135	0.0053	0.2479	0.3319	0.0104	0.6118	MEGASTROKE.1.AS	0.003	16	6.65994e-06	62526984	met-a-364	0.0113493	20.227
1618	rs6126354	T	C	T	C	-0.0134	0.013	0.7906	0.6521	0.0096	0.1767	MEGASTROKE.1.AS	0.0029	20	5.46298e-06	50470585	met-a-364	0.0119589	21.3266
1619	rs10012175	T	C	T	C	0.0194	0.0044	0.1065	0.1127	0.0147	0.7627	MEGASTROKE.1.AS	0.0043	4	5.78096e-06	90332273	met-a-365	0.00358589	20.3476
1620	rs10800623	A	G	A	G	-0.0262	-0.0017	0.2767	0.329	0.0098	0.864	MEGASTROKE.1.AS	0.0058	1	6.16794e-06	199272807	met-a-365	0.0138586	20.3774
1621	rs10963172	G	A	G	A	-0.0352	0.0101	0.0276	0.0344	0.0258	0.695	MEGASTROKE.1.AS	0.0078	9	6.98699e-06	17636441	met-a-365	0.00358778	20.3583
1622	rs11192702	A	G	A	G	-0.0275	0.0399	0.0456	0.0491	0.0219	0.0689	MEGASTROKE.1.AS	0.0062	10	7.88098e-06	83909020	met-a-365	0.00346629	19.6666
1623	rs11564710	C	A	C	A	-0.0166	0.0091	0.6114	0.5811	0.0095	0.337	MEGASTROKE.1.AS	0.0034	11	9.78791e-07	2200329	met-a-365	0.00419684	23.8289
1624	rs12131781	G	A	G	A	-0.0126	0.0121	0.2909	0.2962	0.011	0.2715	MEGASTROKE.1.AS	0.0027	1	2.58797e-06	167050565	met-a-365	0.00383562	21.7701
1625	rs12538514	C	G	C	G	0.0124	0.0111	0.3714	0.3824	0.0094	0.2406	MEGASTROKE.1.AS	0.0026	7	2.434e-06	150586430	met-a-365	0.00400538	22.7375
1626	rs12815706	A	G	A	G	0.019	0.0041	0.2806	0.3189	0.0106	0.6972	MEGASTROKE.1.AS	0.0039	12	9.10395e-07	47715378	met-a-365	0.00417878	23.726
1627	rs339707	T	G	T	G	-0.0142	-0.0063	0.6768	0.6648	0.0099	0.5268	MEGASTROKE.1.AS	0.0026	3	6.34702e-08	42723827	met-a-365	0.0052461	29.8179
1628	rs6442530	T	C	T	C	-0.026	0.0142	0.3254	0.3318	0.0096	0.1405	MEGASTROKE.1.AS	0.0055	3	2.74499e-06	15555422	met-a-365	0.0151573	22.3163
1629	rs6592988	C	T	C	T	-0.0167	-0.033	0.8561	0.8454	0.0126	0.008722	MEGASTROKE.1.AS	0.0035	7	2.39999e-06	52281433	met-a-365	0.00400906	22.7585
1630	rs7253109	T	G	T	G	0.0125	-0.006	0.3395	0.3417	0.0097	0.539	MEGASTROKE.1.AS	0.0026	19	2.34299e-06	46084641	met-a-365	0.00406998	23.1057
1631	rs7514881	C	G	C	G	0.012	0.0002	0.2524	0.2586	0.0109	0.986	MEGASTROKE.1.AS	0.0027	1	8.53198e-06	239342486	met-a-365	0.00348026	19.7461
1632	rs7751499	G	A	G	A	-0.0124	-0.0153	0.316	0.32	0.0108	0.1561	MEGASTROKE.1.AS	0.0026	6	2.57199e-06	154970799	met-a-365	0.00400538	22.7375
1633	rs7908166	G	A	G	A	0.0356	-0.0472	0.0276	0.0385	0.0252	0.06102	MEGASTROKE.1.AS	0.0079	10	7.67803e-06	24328932	met-a-365	0.0035775	20.2998
1634	rs9323203	C	A	C	A	0.0118	0.0097	0.2669	0.2858	0.0101	0.3352	MEGASTROKE.1.AS	0.0027	14	9.49992e-06	51437977	met-a-365	0.0033656	19.0934
1635	rs10435813	G	A	G	A	-0.0114	0.0034	0.1967	0.2285	0.0111	0.7597	MEGASTROKE.1.AS	0.0026	9	8.31209e-06	5533450	met-a-366	0.00260668	19.2196
1636	rs10514491	C	T	C	T	-0.0122	0.0044	0.3199	0.3172	0.01	0.6587	MEGASTROKE.1.AS	0.0024	16	6.72899e-07	80315263	met-a-366	0.00350052	25.8333
1637	rs10738508	G	A	G	A	0.008	-0.001	0.6528	0.6464	0.0097	0.9146	MEGASTROKE.1.AS	0.0018	9	6.61302e-06	18432488	met-a-366	0.00267811	19.7477
1638	rs10848204	C	T	C	T	-0.0093	0.0026	0.4549	0.4489	0.0103	0.8014	MEGASTROKE.1.AS	0.0018	12	1.258e-07	131251053	met-a-366	0.00361581	26.6872
1639	rs10967809	G	C	G	C	-0.0082	0.0055	0.4107	0.4138	0.0092	0.5499	MEGASTROKE.1.AS	0.0017	9	2.64101e-06	27248189	met-a-366	0.00315295	23.2601
1640	rs1097296	T	C	T	C	0.0078	-0.0055	0.3933	0.3993	0.0095	0.5619	MEGASTROKE.1.AS	0.0018	1	9.22104e-06	226943488	met-a-366	0.00254622	18.7727
1641	rs11895467	G	T	G	T	-0.0094	0.0031	0.6193	0.6164	0.0094	0.7406	MEGASTROKE.1.AS	0.0018	2	8.425e-08	165466449	met-a-366	0.0036937	27.2642
1642	rs11937702	A	G	A	G	0.0157	0.0052	0.1122	0.1048	0.0154	0.733	MEGASTROKE.1.AS	0.0033	4	2.38699e-06	140443516	met-a-366	0.00306758	22.6284
1643	rs1229590	G	A	G	A	0.0084	-0.0182	0.495	0.4764	0.0095	0.05604	MEGASTROKE.1.AS	0.0018	18	5.23094e-06	53899387	met-a-366	0.00295181	21.7719
1644	rs1447842	A	G	A	G	0.0082	0.008	0.5745	0.5418	0.0094	0.3925	MEGASTROKE.1.AS	0.0017	3	2.84898e-06	77602090	met-a-366	0.00315295	23.2601
1645	rs16886123	G	A	G	A	0.0119	-0.0071	0.1384	0.1313	0.0136	0.603	MEGASTROKE.1.AS	0.0026	5	3.71398e-06	19344220	met-a-366	0.00283969	20.9425
1646	rs16944339	A	T	A	T	-0.0228	0.008	0.1545	0.1769	0.0121	0.5079	MEGASTROKE.1.AS	0.0049	16	3.75103e-06	81006667	met-a-366	0.0121114	21.6265
1647	rs1846975	A	G	A	G	0.0083	-0.0005	0.3554	0.353	0.0095	0.9552	MEGASTROKE.1.AS	0.0018	5	2.56e-06	39544711	met-a-366	0.00288215	21.2566
1648	rs1866411	C	A	C	A	0.0085	-0.0267	0.6532	0.6464	0.0097	0.005955	MEGASTROKE.1.AS	0.0018	2	1.40602e-06	148268774	met-a-366	0.00302229	22.2933
1649	rs1938479	C	T	C	T	0.01	0.0075	0.3555	0.3587	0.0096	0.4299	MEGASTROKE.1.AS	0.0018	10	1.78398e-08	92297943	met-a-366	0.00417825	30.8558
1650	rs2049534	C	T	C	T	0.0082	0.0027	0.4956	0.4929	0.0101	0.788	MEGASTROKE.1.AS	0.0018	17	3.17497e-06	51118173	met-a-366	0.00281331	20.7474
1651	rs2147618	C	A	C	A	0.0081	0.011	0.4964	0.5043	0.0091	0.2276	MEGASTROKE.1.AS	0.0018	13	5.30799e-06	22425082	met-a-366	0.0027453	20.2445
1652	rs2286396	C	T	C	T	-0.0117	0.0123	0.8495	0.8328	0.0125	0.3266	MEGASTROKE.1.AS	0.0026	10	5.595e-06	116060387	met-a-366	0.0027453	20.2445
1653	rs2863202	C	T	C	T	-0.0114	-0.0055	0.822	0.8098	0.0117	0.6413	MEGASTROKE.1.AS	0.0025	1	6.93394e-06	67584335	met-a-366	0.00281879	20.7879
1654	rs4646880	A	G	A	G	-0.0085	-0.0124	0.5434	0.5443	0.0093	0.1802	MEGASTROKE.1.AS	0.0018	6	1.49799e-06	135237686	met-a-366	0.00302229	22.2933
1655	rs4834846	G	A	G	A	-0.0079	-0.0025	0.4499	0.4451	0.0092	0.7856	MEGASTROKE.1.AS	0.0018	4	6.51598e-06	12615274	met-a-366	0.00261175	19.2571
1656	rs4848532	T	C	T	C	-0.0079	-0.0011	0.4842	0.48	0.0088	0.8964	MEGASTROKE.1.AS	0.0018	2	9.76405e-06	119768536	met-a-366	0.00261175	19.2571
1657	rs511545	T	C	T	C	0.0081	0.0102	0.583	0.5789	0.0093	0.2733	MEGASTROKE.1.AS	0.0018	9	4.63298e-06	79311190	met-a-366	0.0027453	20.2445
1658	rs630782	T	C	T	C	0.0077	0.0014	0.4728	0.4745	0.0091	0.8769	MEGASTROKE.1.AS	0.0017	11	9.37994e-06	107197536	met-a-366	0.0027812	20.51
1659	rs6864461	C	G	C	G	0.0088	0.0023	0.3644	0.3628	0.0095	0.8128	MEGASTROKE.1.AS	0.0018	5	6.75507e-07	88815722	met-a-366	0.00323869	23.8947
1660	rs7002819	T	C	T	C	0.008	-0.0114	0.5269	0.5347	0.0093	0.222	MEGASTROKE.1.AS	0.0018	8	6.15304e-06	14045251	met-a-366	0.00267811	19.7477
1661	rs7136574	C	T	C	T	-0.0093	-0.0003	0.5655	0.5724	0.0091	0.9742	MEGASTROKE.1.AS	0.0018	12	1.32501e-07	119569661	met-a-366	0.00361581	26.6872
1662	rs7214330	T	C	T	C	0.0144	-0.0135	0.1256	0.1432	0.0132	0.3038	MEGASTROKE.1.AS	0.0032	17	9.75708e-06	66473462	met-a-366	0.0027453	20.2445
1663	rs7642054	T	C	T	C	-0.0171	0.0132	0.5887	0.581	0.0104	0.2051	MEGASTROKE.1.AS	0.0037	3	4.63799e-06	29726964	met-a-366	0.0119502	21.3352
1664	rs7809262	A	G	A	G	-0.0088	-0.0054	0.425	0.4268	0.0092	0.561	MEGASTROKE.1.AS	0.0017	7	4.409e-07	3141137	met-a-366	0.0036295	26.7886
1665	rs8015724	T	C	T	C	-0.0078	0.0101	0.3913	0.3993	0.0094	0.2821	MEGASTROKE.1.AS	0.0018	14	9.1641e-06	22595277	met-a-366	0.00254622	18.7727
1666	rs8079173	A	G	A	G	0.0119	0.007	0.1414	0.1466	0.0137	0.6103	MEGASTROKE.1.AS	0.0026	17	3.422e-06	70075796	met-a-366	0.00283969	20.9425
1667	rs899227	G	A	G	A	0.0084	0.006	0.6042	0.5884	0.0099	0.5452	MEGASTROKE.1.AS	0.0018	16	2.97098e-06	56387469	met-a-366	0.00295181	21.7719
1668	rs9033	G	A	G	A	-0.0082	0.0021	0.4479	0.444	0.0096	0.8235	MEGASTROKE.1.AS	0.0018	16	4.24004e-06	67181999	met-a-366	0.00281331	20.7474
1669	rs9513489	C	T	C	T	-0.0078	-0.0005	0.4112	0.4094	0.0094	0.9571	MEGASTROKE.1.AS	0.0018	13	8.48008e-06	99434758	met-a-366	0.00254622	18.7727
1670	rs10435813	G	A	G	A	-0.0081	0.0034	0.1933	0.2285	0.0111	0.7597	MEGASTROKE.1.AS	0.0018	9	4.00904e-06	5533450	met-a-367	0.00285161	20.2443
1671	rs10520198	A	G	A	G	0.0186	0.0197	0.0296	0.0365	0.0256	0.4425	MEGASTROKE.1.AS	0.0041	4	5.63703e-06	171949091	met-a-367	0.00289803	20.5748
1672	rs10839561	G	C	G	C	0.0177	0.0182	0.0547	0.0785	0.018	0.3097	MEGASTROKE.1.AS	0.0039	11	6.461e-06	6401598	met-a-367	0.00290042	20.5918
1673	rs1122530	G	A	G	A	0.0094	0.0004	0.1481	0.1446	0.013	0.9763	MEGASTROKE.1.AS	0.0018	9	1.49101e-07	87464352	met-a-367	0.0038366	27.2639
1674	rs11912450	A	T	A	T	-0.0078	-0.0062	0.1939	0.1902	0.0117	0.5958	MEGASTROKE.1.AS	0.0018	22	8.58104e-06	21447079	met-a-367	0.00264484	18.7725
1675	rs12116440	T	C	T	C	-0.0679	-0.0114	0.0144	0.0132	0.0578	0.843	MEGASTROKE.1.AS	0.0138	1	9.28304e-07	33478877	met-a-367	0.0136682	24.1815
1676	rs1216886	A	G	A	G	-0.008	0.0004	0.858	0.8382	0.0131	0.9748	MEGASTROKE.1.AS	0.0018	1	6.88193e-06	113736738	met-a-367	0.00278183	19.7475
1677	rs12826254	T	C	T	C	0.0091	-0.0016	0.1364	0.152	0.0132	0.904	MEGASTROKE.1.AS	0.0018	12	7.04807e-07	131257120	met-a-367	0.00359649	25.5514
1678	rs1408276	A	C	A	C	-0.043	0.0152	0.955	0.9449	0.0221	0.4919	MEGASTROKE.1.AS	0.0094	6	4.58997e-06	121794466	met-a-367	0.0118363	20.9018
1679	rs16883391	A	C	A	C	-0.0084	0.0003	0.1921	0.2256	0.0112	0.9797	MEGASTROKE.1.AS	0.0017	5	1.199e-06	9697886	met-a-367	0.00343614	24.4083
1680	rs17031632	G	A	G	A	-0.0133	0.0145	0.0716	0.0746	0.0173	0.4008	MEGASTROKE.1.AS	0.0027	2	5.69298e-07	106344426	met-a-367	0.00341504	24.2579
1681	rs170631	G	C	G	C	0.0208	-0.0207	0.1087	0.1086	0.015	0.1686	MEGASTROKE.1.AS	0.0043	1	1.77701e-06	7852117	met-a-367	0.0132166	23.3718
1682	rs17094565	T	A	T	A	0.0125	0.0195	0.0643	0.0711	0.0183	0.2852	MEGASTROKE.1.AS	0.0026	1	1.884e-06	74348796	met-a-367	0.00325359	23.1074
1683	rs17103129	C	T	C	T	0.0154	0.0367	0.0405	0.0464	0.0236	0.1206	MEGASTROKE.1.AS	0.0035	10	8.97491e-06	123910399	met-a-367	0.00272662	19.3545
1684	rs17145331	C	T	C	T	0.0091	0.0114	0.1475	0.1543	0.0128	0.3723	MEGASTROKE.1.AS	0.0018	7	3.58204e-07	21808198	met-a-367	0.00359649	25.5514
1685	rs17233321	G	A	G	A	0.0175	0.0342	0.0481	0.0475	0.0253	0.1761	MEGASTROKE.1.AS	0.0034	5	3.73603e-07	81017141	met-a-367	0.00372736	26.4847
1686	rs1864609	C	A	C	A	0.0091	-0.0024	0.1394	0.1455	0.0132	0.8543	MEGASTROKE.1.AS	0.0018	7	3.26498e-07	136926419	met-a-367	0.00359649	25.5514
1687	rs196885	T	C	T	C	-0.0086	0.0028	0.8501	0.8409	0.0127	0.8244	MEGASTROKE.1.AS	0.0018	8	1.22e-06	24736887	met-a-367	0.00321336	22.8207
1688	rs2471075	A	G	A	G	-0.0176	-0.0125	0.9318	0.8904	0.0166	0.4527	MEGASTROKE.1.AS	0.0036	5	8.38591e-07	38119094	met-a-367	0.00336405	23.8945
1689	rs2944772	G	C	G	C	0.0079	-0.0011	0.1807	0.1922	0.0117	0.9249	MEGASTROKE.1.AS	0.0018	8	7.03801e-06	141548419	met-a-367	0.00271291	19.2569
1690	rs4519482	T	A	T	A	0.0091	0.0046	0.709	0.6432	0.0098	0.6342	MEGASTROKE.1.AS	0.0017	2	8.79103e-08	172963359	met-a-367	0.00403029	28.6459
1691	rs6140831	C	A	C	A	-0.0089	0.0027	0.4516	0.4424	0.0092	0.771	MEGASTROKE.1.AS	0.0016	20	5.39796e-08	9008889	met-a-367	0.00435063	30.9327
1692	rs686321	T	C	T	C	0.0082	-0.0031	0.8232	0.805	0.0121	0.7975	MEGASTROKE.1.AS	0.0017	13	2.13801e-06	52426096	met-a-367	0.00327499	23.2599
1693	rs6967282	G	A	G	A	-0.0088	0.0053	0.203	0.234	0.0109	0.6255	MEGASTROKE.1.AS	0.0017	7	3.96196e-07	150907194	met-a-367	0.00376992	26.7883
1694	rs7069652	A	C	A	C	-0.0088	0.0015	0.1869	0.1854	0.0118	0.8966	MEGASTROKE.1.AS	0.0017	10	4.028e-07	121964330	met-a-367	0.00376992	26.7883
1695	rs7134822	A	G	A	G	-0.0164	-0.0082	0.9597	0.9548	0.0229	0.7203	MEGASTROKE.1.AS	0.0035	12	3.87204e-06	16198974	met-a-367	0.0030911	21.9497
1696	rs7279224	T	A	T	A	-0.0077	0.0047	0.3048	0.3651	0.01	0.6381	MEGASTROKE.1.AS	0.0017	21	6.868e-06	41095241	met-a-367	0.0028889	20.5098
1697	rs7666900	C	T	C	T	-0.0089	-0.0268	0.8582	0.8641	0.0138	0.05129	MEGASTROKE.1.AS	0.0018	4	6.92708e-07	140414333	met-a-367	0.00344067	24.4406
1698	rs10494270	G	A	G	A	-0.0119	0.0051	0.2886	0.2907	0.0102	0.6168	MEGASTROKE.1.AS	0.0027	1	8.62998e-06	151907173	met-a-368	0.00282203	19.4196
1699	rs10945649	A	T	A	T	0.0212	0.0092	0.1287	0.1327	0.0136	0.4989	MEGASTROKE.1.AS	0.0036	6	4.29101e-09	160428561	met-a-368	0.00502691	34.6689
1700	rs11605057	C	T	C	T	0.0202	0.0023	0.1213	0.1272	0.0142	0.874	MEGASTROKE.1.AS	0.0043	11	2.238e-06	86704096	met-a-368	0.00320475	22.0617
1701	rs1185260	G	A	G	A	0.0191	0.0254	0.8775	0.867	0.0137	0.06413	MEGASTROKE.1.AS	0.0036	12	1.14301e-07	122389248	met-a-368	0.0040842	28.1407
1702	rs11858062	C	T	C	T	-0.0213	-0.0269	0.0858	0.1194	0.0146	0.06514	MEGASTROKE.1.AS	0.0044	15	1.65402e-06	98656321	met-a-368	0.00340249	23.4276
1703	rs11869714	G	A	G	A	0.0126	-0.0096	0.2238	0.2274	0.0111	0.3838	MEGASTROKE.1.AS	0.0027	17	4.24502e-06	48587307	met-a-368	0.00316272	21.7714
1704	rs12325299	G	C	G	C	-0.0122	0.0121	0.3068	0.305	0.0101	0.2332	MEGASTROKE.1.AS	0.0027	16	6.93697e-06	86663253	met-a-368	0.00296568	20.4111
1705	rs12950972	C	T	C	T	0.0133	0.0082	0.3503	0.355	0.0099	0.4073	MEGASTROKE.1.AS	0.0027	17	9.84102e-07	74519300	met-a-368	0.00352262	24.2577
1706	rs1337278	A	G	A	G	0.0124	0.007	0.6107	0.5959	0.0094	0.4547	MEGASTROKE.1.AS	0.0027	13	3.67697e-06	86316853	met-a-368	0.00306342	21.0858
1707	rs17386586	A	C	A	C	-0.0134	-0.0001	0.2495	0.2409	0.0108	0.993	MEGASTROKE.1.AS	0.0027	13	9.74092e-07	109286081	met-a-368	0.0035756	24.6238
1708	rs2130791	G	A	G	A	-0.0121	-0.0021	0.2868	0.2815	0.01	0.8333	MEGASTROKE.1.AS	0.0027	10	7.96398e-06	71791351	met-a-368	0.00291741	20.0778
1709	rs3778889	T	C	T	C	0.0246	-0.0185	0.0616	0.068	0.0183	0.3129	MEGASTROKE.1.AS	0.0053	7	3.41602e-06	38432283	met-a-368	0.00312882	21.5373
1710	rs6477873	C	T	C	T	-0.0131	-0.0134	0.3606	0.3511	0.0099	0.1762	MEGASTROKE.1.AS	0.0027	9	9.50605e-07	114761427	met-a-368	0.00341783	23.5336
1711	rs6952850	G	A	G	A	0.012	-0.0016	0.3002	0.3182	0.0103	0.8772	MEGASTROKE.1.AS	0.0027	7	6.87496e-06	8654752	met-a-368	0.00286952	19.7473
1712	rs7178596	G	A	G	A	0.012	0.0154	0.6465	0.6334	0.0097	0.1118	MEGASTROKE.1.AS	0.0027	15	7.92191e-06	39179321	met-a-368	0.00286952	19.7473
1713	rs7446718	A	G	A	G	-0.0417	-0.0389	0.8591	0.8309	0.0122	0.001439	MEGASTROKE.1.AS	0.0082	5	3.83204e-07	12077683	met-a-368	0.0160442	25.8283
1714	rs7544738	G	A	G	A	-0.0132	-0.0072	0.5886	0.5869	0.0094	0.4472	MEGASTROKE.1.AS	0.0027	1	7.15204e-07	37727248	met-a-368	0.00347003	23.8943
1715	rs7660017	A	G	A	G	-0.0131	0.02	0.3331	0.3415	0.0105	0.0571	MEGASTROKE.1.AS	0.0028	4	2.339e-06	38300473	met-a-368	0.00317882	21.8827
1716	rs789195	A	G	A	G	-0.0128	-0.0045	0.7657	0.762	0.0108	0.6777	MEGASTROKE.1.AS	0.0027	12	2.52598e-06	70455012	met-a-368	0.00326359	22.4681
1717	rs943251	G	T	G	T	-0.0118	-0.0149	0.6288	0.6325	0.0094	0.1132	MEGASTROKE.1.AS	0.0027	6	9.89897e-06	53496582	met-a-368	0.00277493	19.0946
1718	rs9460599	T	C	T	C	0.0302	-0.0044	0.2443	0.2323	0.0111	0.6936	MEGASTROKE.1.AS	0.0066	6	4.86194e-06	21139758	met-a-368	0.0130295	20.9112
1719	rs9841498	T	C	T	C	0.0145	0.0113	0.2663	0.2636	0.0103	0.2733	MEGASTROKE.1.AS	0.0027	3	7.11705e-08	182727097	met-a-368	0.00418418	28.8325
1720	rs10975331	T	C	T	C	0.1208	0.0043	0.0361	0.0393	0.0248	0.8638	MEGASTROKE.1.AS	0.0273	9	9.60108e-06	5877594	met-a-369	0.0125304	19.5544
1721	rs11241933	A	T	A	T	-0.061	0.0062	0.2705	0.2774	0.0115	0.5919	MEGASTROKE.1.AS	0.0125	5	1.053e-06	126944341	met-a-369	0.0151992	23.7835
1722	rs1153699	T	G	T	G	0.0602	0.0095	0.2385	0.261	0.0114	0.4033	MEGASTROKE.1.AS	0.013	2	3.89099e-06	175922786	met-a-369	0.0137071	21.4162
1723	rs11949031	A	G	A	G	0.0662	-0.0004	0.1629	0.1607	0.0137	0.9772	MEGASTROKE.1.AS	0.0138	5	1.52198e-06	2370336	met-a-369	0.0146948	22.9824
1724	rs17022499	A	T	A	T	0.054	0.0126	0.2267	0.2211	0.0112	0.2602	MEGASTROKE.1.AS	0.0122	12	9.71002e-06	94901589	met-a-369	0.0125378	19.5661
1725	rs17403795	A	G	A	G	0.073	0.0206	0.1166	0.1181	0.0142	0.1453	MEGASTROKE.1.AS	0.0161	11	5.60699e-06	10581217	met-a-369	0.0131486	20.532
1726	rs1898906	A	G	A	G	0.1378	0.039	0.0296	0.0279	0.0316	0.2168	MEGASTROKE.1.AS	0.0299	2	4.08696e-06	188892386	met-a-369	0.0135785	21.2125
1727	rs2032297	G	C	G	C	-0.057	-0.0102	0.2143	0.2248	0.0113	0.3635	MEGASTROKE.1.AS	0.0123	21	3.85203e-06	22455320	met-a-369	0.0137268	21.4475
1728	rs4632709	C	T	C	T	0.1504	0.0086	0.05	0.0553	0.0204	0.6731	MEGASTROKE.1.AS	0.0297	4	3.99503e-07	159246141	met-a-369	0.0259384	25.5906
1729	rs4896370	G	A	G	A	-0.0555	0.0002	0.6458	0.5954	0.0098	0.9866	MEGASTROKE.1.AS	0.0121	6	4.19102e-06	138818837	met-a-369	0.0134514	21.0113
1730	rs7184864	A	G	A	G	-0.0583	0.0056	0.8047	0.8092	0.0121	0.641	MEGASTROKE.1.AS	0.0131	16	9.14408e-06	50188783	met-a-369	0.0126733	19.7802
1731	rs7961079	G	A	G	A	-0.0527	-0.0213	0.3759	0.3777	0.0095	0.02514	MEGASTROKE.1.AS	0.0109	12	1.456e-06	109123064	met-a-369	0.0149236	23.3456
1732	rs8137495	G	A	G	A	-0.0602	0.0087	0.2607	0.2573	0.0105	0.4065	MEGASTROKE.1.AS	0.0135	22	7.79992e-06	23972409	met-a-369	0.0127233	19.8592
1733	rs10132580	T	G	T	G	0.0094	0.0158	0.1734	0.1832	0.0118	0.1794	MEGASTROKE.1.AS	0.0017	14	5.67401e-08	36118348	met-a-370	0.00416285	30.566
1734	rs10279326	C	T	C	T	0.0148	0.0229	0.0478	0.0563	0.0204	0.2614	MEGASTROKE.1.AS	0.0033	7	6.51703e-06	16154920	met-a-370	0.00274251	20.1084
1735	rs10483826	G	A	G	A	0.0078	0.0096	0.2068	0.2229	0.0109	0.3756	MEGASTROKE.1.AS	0.0017	14	4.59801e-06	70625287	met-a-370	0.00287004	21.0461
1736	rs10937658	A	G	A	G	0.0077	0.0078	0.2676	0.274	0.0102	0.4426	MEGASTROKE.1.AS	0.0017	4	3.50203e-06	5682811	met-a-370	0.00279713	20.51
1737	rs11715915	T	C	T	C	-0.0076	-0.0202	0.2789	0.3142	0.0107	0.05975	MEGASTROKE.1.AS	0.0016	3	3.766e-06	49455330	met-a-370	0.00307535	22.5563
1738	rs11874996	T	C	T	C	-0.0523	-0.0711	0.0175	0.0281	0.0329	0.03055	MEGASTROKE.1.AS	0.0115	18	5.61604e-06	73526221	met-a-370	0.0116806	20.6591
1739	rs12042948	G	A	G	A	0.0084	-0.0167	0.1955	0.2067	0.0114	0.141	MEGASTROKE.1.AS	0.0017	1	1.40201e-06	84849664	met-a-370	0.00332704	24.4085
1740	rs12444778	C	T	C	T	0.0156	0.0302	0.9393	0.9221	0.0189	0.1095	MEGASTROKE.1.AS	0.0032	16	1.61202e-06	81773227	met-a-370	0.00323881	23.7591
1741	rs12896482	C	T	C	T	0.0109	0.005	0.1081	0.1207	0.014	0.7203	MEGASTROKE.1.AS	0.0024	14	4.17398e-06	44527268	met-a-370	0.00281224	20.6211
1742	rs1379459	C	T	C	T	-0.0079	-0.0267	0.1917	0.2118	0.0116	0.02107	MEGASTROKE.1.AS	0.0017	2	3.14e-06	6720877	met-a-370	0.00294389	21.5893
1743	rs1556988	A	G	A	G	-0.0077	0.0037	0.7923	0.7957	0.0115	0.7451	MEGASTROKE.1.AS	0.0017	9	5.86098e-06	4049357	met-a-370	0.00279713	20.51
1744	rs1615157	C	T	C	T	-0.0076	-0.0049	0.4236	0.4032	0.0094	0.598	MEGASTROKE.1.AS	0.0016	3	2.22398e-06	13164783	met-a-370	0.00307535	22.5563
1745	rs17562832	T	C	T	C	0.0118	-0.0064	0.0769	0.0824	0.0177	0.7165	MEGASTROKE.1.AS	0.0026	18	4.171e-06	33564002	met-a-370	0.00280828	20.592
1746	rs2422370	G	A	G	A	0.0084	0.0174	0.1906	0.1844	0.0134	0.1942	MEGASTROKE.1.AS	0.0018	11	5.96403e-06	36868287	met-a-370	0.00296871	21.7718
1747	rs2705962	G	A	G	A	-0.0078	0.0055	0.1932	0.187	0.0118	0.6401	MEGASTROKE.1.AS	0.0017	4	4.62498e-06	179279965	met-a-370	0.00287004	21.0461
1748	rs6129758	G	T	G	T	-0.0078	0.0022	0.157	0.1529	0.0127	0.8624	MEGASTROKE.1.AS	0.0017	20	7.87898e-06	39743921	met-a-370	0.00287004	21.0461
1749	rs6543699	A	G	A	G	0.0116	0.0068	0.5118	0.4998	0.0092	0.4589	MEGASTROKE.1.AS	0.0026	2	8.92298e-06	33403002	met-a-370	0.0112465	19.8826
1750	rs6924754	A	G	A	G	0.0154	0.0102	0.0606	0.1041	0.0163	0.5327	MEGASTROKE.1.AS	0.0034	6	6.42495e-06	112183813	met-a-370	0.00279713	20.51
1751	rs699191	C	T	C	T	-0.0076	-0.0069	0.8084	0.8146	0.0123	0.5757	MEGASTROKE.1.AS	0.0017	10	9.91197e-06	92002112	met-a-370	0.00272514	19.9807
1752	rs7068714	A	C	A	C	0.008	-0.0106	0.1774	0.1935	0.0117	0.3664	MEGASTROKE.1.AS	0.0017	10	2.96599e-06	87401397	met-a-370	0.00301866	22.1393
1753	rs7914384	T	C	T	C	-0.0082	0.0108	0.1806	0.185	0.012	0.3692	MEGASTROKE.1.AS	0.0017	10	1.84999e-06	53639321	met-a-370	0.003171	23.2601
1754	rs8046494	G	A	G	A	-0.0138	0.0204	0.0712	0.0873	0.0169	0.2256	MEGASTROKE.1.AS	0.003	16	4.07897e-06	83219456	met-a-370	0.00288474	21.1542
1755	rs905508	T	C	T	C	0.0079	-0.0115	0.1655	0.1592	0.0127	0.3656	MEGASTROKE.1.AS	0.0017	15	5.93499e-06	69571668	met-a-370	0.00294389	21.5893
1756	rs9396681	T	C	T	C	-0.012	-0.005	0.9072	0.9002	0.0157	0.7508	MEGASTROKE.1.AS	0.0024	6	6.25302e-07	16493089	met-a-370	0.00340646	24.9932
1757	rs9861011	G	A	G	A	0.0074	-0.006	0.3442	0.3491	0.0123	0.6236	MEGASTROKE.1.AS	0.0016	3	3.79804e-06	131374802	met-a-370	0.00291609	21.3848
1758	rs10426856	G	A	G	A	0.0157	0.0282	0.1051	0.1151	0.015	0.06012	MEGASTROKE.1.AS	0.0035	19	8.06306e-06	33096406	met-a-371	0.00276467	20.1161
1759	rs16940342	G	A	G	A	-0.0158	-0.0093	0.12	0.1431	0.0132	0.4845	MEGASTROKE.1.AS	0.0035	16	5.36303e-06	23644586	met-a-371	0.00279991	20.3732
1760	rs17150563	C	T	C	T	-0.0117	-0.0009	0.2744	0.2607	0.0104	0.9299	MEGASTROKE.1.AS	0.0026	7	4.61403e-06	27727849	met-a-371	0.00278226	20.2444
1761	rs4978089	G	A	G	A	-0.0117	-0.0218	0.7875	0.7808	0.011	0.0469	MEGASTROKE.1.AS	0.0026	9	8.77607e-06	26651364	met-a-371	0.00278226	20.2444
1762	rs684748	G	C	G	C	-0.018	-0.0169	0.0858	0.1014	0.0159	0.2886	MEGASTROKE.1.AS	0.0041	11	8.62005e-06	35504650	met-a-371	0.00264855	19.2689
1763	rs6904862	C	T	C	T	-0.0115	0.0225	0.2573	0.2629	0.0104	0.03134	MEGASTROKE.1.AS	0.0026	6	9.42497e-06	23375531	met-a-371	0.00268821	19.5582
1764	rs729761	G	T	G	T	0.0139	0.0171	0.7521	0.7243	0.0108	0.1123	MEGASTROKE.1.AS	0.0031	6	8.51491e-06	43804571	met-a-371	0.00276241	20.0996
1765	rs7844733	T	C	T	C	-0.0126	0.0058	0.1881	0.1825	0.0135	0.6665	MEGASTROKE.1.AS	0.0027	8	2.67498e-06	3540955	met-a-371	0.00299154	21.7718
1766	rs8105499	A	C	A	C	0.0123	0.0063	0.2909	0.3182	0.0102	0.5382	MEGASTROKE.1.AS	0.0026	19	1.567e-06	32023957	met-a-371	0.00307404	22.374
1767	rs10416177	T	G	T	G	0.0119	-0.0004	0.592	0.5797	0.0093	0.9637	MEGASTROKE.1.AS	0.0026	19	6.93202e-06	44301543	met-a-372	0.0029693	20.9423
1768	rs10512645	G	A	G	A	0.0121	0.0038	0.3475	0.3545	0.0096	0.6884	MEGASTROKE.1.AS	0.0027	5	5.52395e-06	1850220	met-a-372	0.0028471	20.078
1769	rs10787426	C	T	C	T	0.0123	0.0025	0.5217	0.5149	0.0092	0.7821	MEGASTROKE.1.AS	0.0026	10	2.98003e-06	113728434	met-a-372	0.00317162	22.3738
1770	rs10945327	G	A	G	A	-0.0124	-0.0017	0.3816	0.3779	0.01	0.864	MEGASTROKE.1.AS	0.0026	6	2.31702e-06	169303520	met-a-372	0.00322324	22.7391
1771	rs11200954	G	T	G	T	0.0278	-0.0064	0.0473	0.0472	0.0219	0.7705	MEGASTROKE.1.AS	0.0062	10	8.11895e-06	86032753	met-a-372	0.00285013	20.0994
1772	rs11734331	G	A	G	A	0.0119	0.0031	0.6221	0.6047	0.0094	0.7414	MEGASTROKE.1.AS	0.0027	4	7.81304e-06	124371328	met-a-372	0.00275402	19.4197
1773	rs12230393	C	A	C	A	0.02	0.0046	0.0968	0.0914	0.016	0.7749	MEGASTROKE.1.AS	0.0045	12	7.41703e-06	67245822	met-a-372	0.00280037	19.7475
1774	rs12671954	G	A	G	A	0.0118	0.0094	0.4395	0.4348	0.0094	0.3173	MEGASTROKE.1.AS	0.0026	7	7.27394e-06	146835019	met-a-372	0.00291975	20.5918
1775	rs1671347	G	A	G	A	-0.0311	-0.025	0.9538	0.9463	0.0228	0.2727	MEGASTROKE.1.AS	0.0069	8	7.26407e-06	13199350	met-a-372	0.00287984	20.3095
1776	rs16985223	C	T	C	T	-0.1077	-0.02	0.0345	0.0537	0.0249	0.4223	MEGASTROKE.1.AS	0.0225	20	1.689e-06	39452195	met-a-372	0.0134389	22.8849
1777	rs1748947	T	G	T	G	-0.0264	0.0192	0.9114	0.8843	0.015	0.2009	MEGASTROKE.1.AS	0.0055	14	1.373e-06	96147835	met-a-372	0.00326482	23.0334
1778	rs2487411	C	T	C	T	0.0122	-0.0122	0.6846	0.6761	0.0099	0.2169	MEGASTROKE.1.AS	0.0027	6	4.68101e-06	70548624	met-a-372	0.00289422	20.4112
1779	rs300250	A	G	A	G	0.0118	0.0098	0.639	0.6494	0.0098	0.3155	MEGASTROKE.1.AS	0.0026	5	5.81795e-06	73879508	met-a-372	0.00291975	20.5918
1780	rs3114834	T	C	T	C	0.0213	-0.0036	0.1017	0.1466	0.0135	0.7881	MEGASTROKE.1.AS	0.0048	7	9.85598e-06	109598161	met-a-372	0.00279165	19.6858
1781	rs4239564	G	A	G	A	0.0155	0.0211	0.8348	0.8186	0.0119	0.07671	MEGASTROKE.1.AS	0.0035	19	7.62097e-06	28296505	met-a-372	0.00278045	19.6067
1782	rs6464030	T	C	T	C	-0.0123	-0.0081	0.591	0.5866	0.0092	0.3793	MEGASTROKE.1.AS	0.0026	7	2.99302e-06	10615156	met-a-372	0.00317162	22.3738
1783	rs7127507	C	T	C	T	-0.0122	0.0145	0.3186	0.3159	0.0098	0.1405	MEGASTROKE.1.AS	0.0027	11	4.94595e-06	27714884	met-a-372	0.00289422	20.4112
1784	rs7766963	C	T	C	T	-0.0116	-0.0007	0.4789	0.486	0.0092	0.9439	MEGASTROKE.1.AS	0.0026	6	8.55598e-06	135432883	met-a-372	0.00282189	19.8997
1785	rs10088340	A	G	A	G	0.0238	0.0142	0.0749	0.097	0.0169	0.4032	MEGASTROKE.1.AS	0.0053	8	6.74699e-06	127662669	met-a-373	0.00273383	20.1597
1786	rs10096922	T	A	T	A	-0.0121	-0.0123	0.1654	0.1739	0.0125	0.3231	MEGASTROKE.1.AS	0.0027	8	5.42001e-06	74435929	met-a-373	0.00272281	20.0782
1787	rs10186957	T	C	T	C	-0.0124	0.0068	0.837	0.8369	0.0123	0.5816	MEGASTROKE.1.AS	0.0026	2	2.41902e-06	207486889	met-a-373	0.00308258	22.7394
1788	rs10822248	C	T	C	T	0.0136	-0.0227	0.1512	0.1528	0.0129	0.07811	MEGASTROKE.1.AS	0.0026	10	2.844e-07	65676795	met-a-373	0.00370576	27.3535
1789	rs10899249	T	C	T	C	-0.0081	0.0033	0.5316	0.5139	0.0094	0.7277	MEGASTROKE.1.AS	0.0018	11	7.02199e-06	76380357	met-a-373	0.0027453	20.2445
1790	rs11947970	T	C	T	C	-0.0119	-0.0095	0.1515	0.1664	0.0123	0.4414	MEGASTROKE.1.AS	0.0026	4	5.03304e-06	91064462	met-a-373	0.00283969	20.9425
1791	rs12416136	A	C	A	C	-0.0082	-0.0057	0.4756	0.4803	0.009	0.5268	MEGASTROKE.1.AS	0.0018	10	3.43503e-06	88713604	met-a-373	0.00281331	20.7474
1792	rs1260326	C	T	C	T	-0.0133	-0.0064	0.5912	0.6032	0.01	0.5239	MEGASTROKE.1.AS	0.0024	2	1.82701e-08	27730940	met-a-373	0.00415748	30.7017
1793	rs1289240	T	C	T	C	-0.0084	0.003	0.5712	0.5751	0.0094	0.7522	MEGASTROKE.1.AS	0.0018	14	2.40902e-06	87013227	met-a-373	0.00295181	21.7719
1794	rs1929672	T	C	T	C	0.0087	0.0125	0.5201	0.5369	0.0093	0.1778	MEGASTROKE.1.AS	0.0018	10	1.153e-06	121867013	met-a-373	0.00316574	23.3548
1795	rs1930038	T	C	T	C	0.008	0.0047	0.5477	0.5565	0.0091	0.6063	MEGASTROKE.1.AS	0.0018	9	7.29407e-06	27926755	met-a-373	0.00267811	19.7477
1796	rs2187375	G	A	G	A	0.0221	-0.0037	0.8349	0.829	0.0119	0.7584	MEGASTROKE.1.AS	0.0026	18	2.64911e-17	47172283	met-a-373	0.00972638	72.2304
1797	rs2285943	T	G	T	G	0.0088	-0.0257	0.4941	0.4592	0.0094	0.006032	MEGASTROKE.1.AS	0.0018	7	7.59906e-07	21582963	met-a-373	0.00323869	23.8947
1798	rs2451284	C	T	C	T	0.0084	0.0221	0.5974	0.605	0.0094	0.01851	MEGASTROKE.1.AS	0.0018	2	2.74897e-06	163960433	met-a-373	0.00295181	21.7719
1799	rs2862982	G	A	G	A	0.0149	0	0.1206	0.1193	0.0142	0.9973	MEGASTROKE.1.AS	0.0033	2	5.00495e-06	82804806	met-a-373	0.00276376	20.3811
1800	rs2980872	A	G	A	G	-0.009	0.0006	0.461	0.4733	0.0096	0.947	MEGASTROKE.1.AS	0.002	8	6.79501e-06	126416920	met-a-373	0.00360625	20.2428
1801	rs3219095	C	T	C	T	-0.0117	-0.015	0.1529	0.1537	0.0128	0.2407	MEGASTROKE.1.AS	0.0026	1	9.79107e-06	226563882	met-a-373	0.0027453	20.2445
1802	rs3786248	C	T	C	T	0.0237	-0.0039	0.046	0.0517	0.0217	0.8575	MEGASTROKE.1.AS	0.0051	18	3.41602e-06	47118219	met-a-373	0.00292713	21.5893
1803	rs400839	T	C	T	C	-0.008	0.003	0.4443	0.4442	0.0095	0.752	MEGASTROKE.1.AS	0.0018	18	7.79794e-06	8660149	met-a-373	0.00267811	19.7477
1804	rs4236893	C	T	C	T	0.0116	-0.017	0.8135	0.8057	0.0121	0.1577	MEGASTROKE.1.AS	0.0025	8	4.77903e-06	131694055	met-a-373	0.00291827	21.5237
1805	rs623068	A	C	A	C	0.0352	-0.0041	0.9375	0.933	0.0186	0.8243	MEGASTROKE.1.AS	0.0079	4	8.23304e-06	24025041	met-a-373	0.0111482	19.8307
1806	rs6679002	T	G	T	G	0.0141	-0.0142	0.5914	0.6026	0.0094	0.132	MEGASTROKE.1.AS	0.0018	1	2.16023e-15	63199936	met-a-373	0.00827263	61.3444
1807	rs716140	C	T	C	T	-0.0079	-0.0076	0.5108	0.5045	0.0094	0.4222	MEGASTROKE.1.AS	0.0018	6	8.30405e-06	67460631	met-a-373	0.00261175	19.2571
1808	rs7520876	G	A	G	A	-0.044	0.0256	0.0121	0.0186	0.0394	0.5156	MEGASTROKE.1.AS	0.0094	1	3.14797e-06	118805978	met-a-373	0.00296973	21.9044
1809	rs782378	G	A	G	A	0.0089	-0.0093	0.4748	0.4717	0.0093	0.3151	MEGASTROKE.1.AS	0.0018	2	6.00606e-07	124540305	met-a-373	0.00331247	24.4409
1810	rs7941822	G	A	G	A	-0.0079	0.0092	0.506	0.5044	0.0098	0.3463	MEGASTROKE.1.AS	0.0018	11	8.02805e-06	132414586	met-a-373	0.00261175	19.2571
1811	rs8025505	T	C	T	C	0.0116	0.0094	0.2344	0.2561	0.0111	0.3942	MEGASTROKE.1.AS	0.0026	15	7.75997e-06	102067841	met-a-373	0.0026987	19.8999
1812	rs8078118	A	C	A	C	0.0085	-0.0007	0.4238	0.4165	0.0094	0.9419	MEGASTROKE.1.AS	0.0019	17	6.982e-06	4690038	met-a-373	0.00271337	20.0084
1813	rs964184	C	G	C	G	-0.0252	0.0091	0.8617	0.8591	0.0137	0.5082	MEGASTROKE.1.AS	0.0032	11	7.94877e-15	116648917	met-a-373	0.00836014	61.9988
1814	rs9855331	T	A	T	A	-0.0147	0.0062	0.2527	0.2813	0.0105	0.5569	MEGASTROKE.1.AS	0.0027	3	3.80899e-08	105330993	met-a-373	0.00401346	29.6339
1815	rs988143	C	T	C	T	-0.0081	-0.004	0.5172	0.4972	0.0093	0.664	MEGASTROKE.1.AS	0.0018	8	5.254e-06	72102886	met-a-373	0.0027453	20.2445
1816	rs998933	C	T	C	T	-0.0252	0.0636	0.0472	0.0543	0.0208	0.002261	MEGASTROKE.1.AS	0.0051	11	7.95408e-07	127961505	met-a-373	0.00330811	24.4086
1817	rs10036528	A	G	A	G	-0.0209	0.026	0.0757	0.0894	0.0164	0.1125	MEGASTROKE.1.AS	0.0043	5	9.57789e-07	110052401	met-a-374	0.003203	23.6177
1818	rs10216545	A	G	A	G	-0.0214	0.0059	0.4694	0.48	0.0093	0.5221	MEGASTROKE.1.AS	0.0047	8	5.18704e-06	68776627	met-a-374	0.0116618	20.708
1819	rs10839972	G	T	G	T	-0.0121	-0.0015	0.8128	0.8068	0.0118	0.896	MEGASTROKE.1.AS	0.0027	11	7.90806e-06	8076174	met-a-374	0.00272429	20.0782
1820	rs12337470	C	T	C	T	0.0123	0.0153	0.1676	0.1717	0.0123	0.214	MEGASTROKE.1.AS	0.0027	9	5.89794e-06	8097415	met-a-374	0.00281484	20.7474
1821	rs13106354	A	T	A	T	-0.0127	-0.0061	0.2123	0.2101	0.0114	0.5916	MEGASTROKE.1.AS	0.0027	4	2.30802e-06	168326122	met-a-374	0.00300033	22.1188
1822	rs13216754	A	G	A	G	0.0555	0.0206	0.0117	0.0151	0.0405	0.6113	MEGASTROKE.1.AS	0.0105	6	1.31099e-07	44653210	met-a-374	0.00378577	27.9312
1823	rs1614303	T	G	T	G	0.0138	-0.0036	0.8159	0.8248	0.0119	0.761	MEGASTROKE.1.AS	0.0027	10	2.40099e-07	123396806	met-a-374	0.00354066	26.1164
1824	rs2076799	C	G	C	G	0.0166	-0.0104	0.0853	0.063	0.0189	0.5824	MEGASTROKE.1.AS	0.0036	13	3.89296e-06	36721182	met-a-374	0.00288371	21.2566
1825	rs2259038	A	G	A	G	-0.0216	0.0429	0.203	0.0376	0.0251	0.08802	MEGASTROKE.1.AS	0.0048	2	7.51398e-06	204313822	met-a-374	0.00274679	20.2445
1826	rs2501242	T	G	T	G	-0.0136	0.0002	0.223	0.2319	0.0106	0.9863	MEGASTROKE.1.AS	0.0026	13	1.84098e-07	70576428	met-a-374	0.00370777	27.3535
1827	rs2941840	A	G	A	G	0.0221	0.0183	0.0691	0.0958	0.0165	0.2688	MEGASTROKE.1.AS	0.0048	18	3.70903e-06	76526710	met-a-374	0.00287505	21.1926
1828	rs4436910	T	A	T	A	-0.0118	0.0085	0.1964	0.1863	0.0119	0.4725	MEGASTROKE.1.AS	0.0027	2	9.12599e-06	238190533	met-a-374	0.00259122	19.0949
1829	rs5022234	C	A	C	A	-0.0221	0.017	0.3697	0.3401	0.0096	0.07505	MEGASTROKE.1.AS	0.0047	13	2.14902e-06	82053416	met-a-374	0.0124276	22.0848
1830	rs5759809	T	C	T	C	0.069	-0.0067	0.011	0.071	0.0226	0.7658	MEGASTROKE.1.AS	0.015	22	4.22503e-06	23786770	met-a-374	0.0037677	21.1524
1831	rs641939	G	A	G	A	-0.0127	0.0287	0.2013	0.2094	0.0115	0.01224	MEGASTROKE.1.AS	0.0027	2	2.12799e-06	72611175	met-a-374	0.00300033	22.1188
1832	rs806214	A	G	A	G	0.0123	-0.0077	0.2175	0.2144	0.0113	0.4957	MEGASTROKE.1.AS	0.0026	7	2.939e-06	127237003	met-a-374	0.00303486	22.3741
1833	rs9374302	A	G	A	G	-0.0141	-0.0066	0.1744	0.1734	0.012	0.5821	MEGASTROKE.1.AS	0.0027	6	1.71601e-07	112240332	met-a-374	0.0036957	27.2642
1834	rs9878149	G	A	G	A	-0.0117	0.0134	0.7326	0.7326	0.0104	0.1951	MEGASTROKE.1.AS	0.0026	3	5.47797e-06	14402491	met-a-374	0.00274679	20.2445
1835	rs10085935	T	C	T	C	-0.0103	0.0118	0.3782	0.3833	0.0095	0.212	MEGASTROKE.1.AS	0.0017	8	3.32598e-09	39806267	met-a-375	0.00495757	36.6994
1836	rs10857319	T	C	T	C	-0.0086	-0.0032	0.3481	0.3574	0.0096	0.7362	MEGASTROKE.1.AS	0.0017	4	9.45105e-07	159729794	met-a-375	0.00346133	25.5847
1837	rs10937762	G	A	G	A	-0.0078	-0.0038	0.4321	0.4316	0.0091	0.6735	MEGASTROKE.1.AS	0.0018	4	8.16e-06	6918679	met-a-375	0.00254208	18.7727
1838	rs11057695	T	C	T	C	0.0206	0.0051	0.0566	0.0787	0.0187	0.7858	MEGASTROKE.1.AS	0.0046	12	8.02694e-06	125083336	met-a-375	0.00271449	20.0494
1839	rs11162752	A	G	A	G	-0.0077	0.0171	0.5972	0.5883	0.009	0.05807	MEGASTROKE.1.AS	0.0017	1	8.07607e-06	80060337	met-a-375	0.00277668	20.51
1840	rs11593042	A	T	A	T	0.0151	-0.0242	0.0919	0.0905	0.0188	0.1971	MEGASTROKE.1.AS	0.0033	10	4.54496e-06	6933467	met-a-375	0.00283364	20.9319
1841	rs11646849	A	G	A	G	-0.0086	-0.0009	0.5005	0.5055	0.0093	0.9191	MEGASTROKE.1.AS	0.0017	16	6.40295e-07	82817251	met-a-375	0.00346133	25.5847
1842	rs12082398	C	T	C	T	-0.0117	-0.0106	0.4145	0.4399	0.0094	0.2607	MEGASTROKE.1.AS	0.0024	1	9.3319e-07	25234781	met-a-375	0.00321515	23.7592
1843	rs12490394	G	T	G	T	-0.0084	-0.004	0.5033	0.4608	0.0101	0.6929	MEGASTROKE.1.AS	0.0019	3	8.01401e-06	5496096	met-a-375	0.00264576	19.5404
1844	rs12802337	A	G	A	G	-0.0161	0.0158	0.0776	0.0859	0.0162	0.3284	MEGASTROKE.1.AS	0.0036	11	5.95196e-06	55531892	met-a-375	0.0027072	19.9953
1845	rs12937634	C	T	C	T	0.0082	0.0035	0.4603	0.4699	0.0094	0.7116	MEGASTROKE.1.AS	0.0017	17	2.27898e-06	47444442	met-a-375	0.00314783	23.2601
1846	rs1426134	G	C	G	C	0.0081	-0.0155	0.6285	0.6477	0.0097	0.1083	MEGASTROKE.1.AS	0.0017	4	3.83698e-06	14179729	met-a-375	0.00307175	22.6963
1847	rs1496635	C	A	C	A	0.0091	-0.0007	0.6593	0.6629	0.0108	0.9521	MEGASTROKE.1.AS	0.0018	19	2.123e-07	31692461	met-a-375	0.00345688	25.5517
1848	rs16924894	A	T	A	T	0.0814	0.0269	0.024	0.0245	0.0329	0.4142	MEGASTROKE.1.AS	0.0146	10	2.329e-08	24845525	met-a-375	0.0173164	31.0492
1849	rs16974854	T	C	T	C	-0.0234	0.0137	0.038	0.0446	0.0231	0.5539	MEGASTROKE.1.AS	0.0048	17	1.15101e-06	68029032	met-a-375	0.00321515	23.7592
1850	rs21327	G	A	G	A	-0.0095	0.0192	0.714	0.7148	0.0108	0.07535	MEGASTROKE.1.AS	0.0018	1	1.245e-07	146528521	met-a-375	0.00376629	27.8474
1851	rs2320536	T	C	T	C	0.0081	0.0003	0.4131	0.4379	0.0094	0.9743	MEGASTROKE.1.AS	0.0017	4	3.322e-06	140801676	met-a-375	0.00307175	22.6963
1852	rs2375475	T	C	T	C	-0.0084	-0.0129	0.3236	0.3278	0.01	0.1965	MEGASTROKE.1.AS	0.0017	1	1.414e-06	65211843	met-a-375	0.00330274	24.4086
1853	rs2491294	G	A	G	A	0.01	-0.007	0.69	0.6951	0.01	0.4831	MEGASTROKE.1.AS	0.002	1	5.73297e-07	88302604	met-a-375	0.00444129	24.9911
1854	rs2651516	C	T	C	T	-0.008	-0.0058	0.3415	0.3477	0.0097	0.5463	MEGASTROKE.1.AS	0.0017	15	4.30299e-06	53302309	met-a-375	0.0029966	22.1393
1855	rs3788706	A	G	A	G	-0.0117	-0.0045	0.1302	0.1383	0.0135	0.7404	MEGASTROKE.1.AS	0.0026	22	6.10197e-06	46869170	met-a-375	0.00274084	20.2445
1856	rs3789978	G	A	G	A	-0.0123	0.0055	0.1531	0.1542	0.0127	0.6614	MEGASTROKE.1.AS	0.0025	12	1.31801e-06	32947193	met-a-375	0.00327458	24.1998
1857	rs3809198	A	C	A	C	0.0554	-0.0073	0.0199	0.0244	0.0458	0.874	MEGASTROKE.1.AS	0.012	12	4.28105e-06	96883306	met-a-375	0.0119383	21.2894
1858	rs4820242	A	G	A	G	-0.0085	0.0067	0.6201	0.6113	0.0094	0.475	MEGASTROKE.1.AS	0.0017	22	9.0261e-07	36982675	met-a-375	0.00338158	24.9932
1859	rs511797	A	C	A	C	0.012	0.0198	0.1261	0.1231	0.0138	0.1521	MEGASTROKE.1.AS	0.0026	11	3.77398e-06	95895139	met-a-375	0.00288279	21.296
1860	rs6575634	C	T	C	T	0.0158	-0.0124	0.3816	0.3853	0.0095	0.1918	MEGASTROKE.1.AS	0.0035	14	4.84496e-06	98248954	met-a-375	0.0114207	20.3557
1861	rs669764	T	C	T	C	-0.0078	-0.0333	0.3176	0.3279	0.0099	0.0007978	MEGASTROKE.1.AS	0.0018	1	7.72592e-06	78691660	met-a-375	0.00254208	18.7727
1862	rs6770323	T	C	T	C	-0.008	-0.008	0.4299	0.4585	0.0092	0.3828	MEGASTROKE.1.AS	0.0017	3	3.33096e-06	161850410	met-a-375	0.0029966	22.1393
1863	rs6815057	A	G	A	G	0.0085	0.0061	0.5786	0.583	0.0095	0.5168	MEGASTROKE.1.AS	0.0017	4	1.11699e-06	97782257	met-a-375	0.00338158	24.9932
1864	rs6946693	T	G	T	G	0.0102	-0.0044	0.7069	0.6856	0.01	0.6607	MEGASTROKE.1.AS	0.0023	7	9.181e-06	70153068	met-a-375	0.00266218	19.662
1865	rs7548008	G	A	G	A	-0.016	0.0019	0.496	0.4847	0.0093	0.8392	MEGASTROKE.1.AS	0.0035	1	3.56402e-06	43202095	met-a-375	0.0117082	20.8743
1866	rs759507	T	C	T	C	0.008	-0.0039	0.366	0.3527	0.0098	0.6932	MEGASTROKE.1.AS	0.0018	2	5.17595e-06	50754813	met-a-375	0.00267376	19.7477
1867	rs7619096	C	A	C	A	-0.008	0.0053	0.3114	0.3059	0.01	0.5936	MEGASTROKE.1.AS	0.0017	3	4.91598e-06	84199075	met-a-375	0.0029966	22.1393
1868	rs7619568	G	A	G	A	-0.0177	0.0215	0.06	0.0703	0.0184	0.2416	MEGASTROKE.1.AS	0.004	3	9.52708e-06	191433799	met-a-375	0.00265048	19.5753
1869	rs7843776	C	T	C	T	0.0084	0.0167	0.5962	0.5929	0.0096	0.08013	MEGASTROKE.1.AS	0.0019	8	7.40901e-06	75008787	met-a-375	0.00264576	19.5404
1870	rs7906282	T	G	T	G	0.0094	-0.0053	0.3095	0.2874	0.01	0.5931	MEGASTROKE.1.AS	0.0018	10	8.09991e-08	19083596	met-a-375	0.00368771	27.2642
1871	rs8051149	A	G	A	G	0.0258	-0.0083	0.2127	0.2548	0.0106	0.4347	MEGASTROKE.1.AS	0.0025	16	9.07403e-26	87878822	met-a-375	0.0142488	106.473
1872	rs9533582	A	G	A	G	-0.0222	0.0023	0.0351	0.0476	0.0223	0.9172	MEGASTROKE.1.AS	0.005	13	9.99609e-06	44250866	met-a-375	0.00266843	19.7082
1873	rs9857268	A	G	A	G	0.008	0.0099	0.411	0.4085	0.0092	0.2838	MEGASTROKE.1.AS	0.0017	3	3.07199e-06	83398721	met-a-375	0.0029966	22.1393
1874	rs10017961	A	G	A	G	0.0486	-0.0073	0.2731	0.277	0.0105	0.4891	MEGASTROKE.1.AS	0.0107	4	5.61798e-06	141000337	met-a-376	0.00366654	20.6229
1875	rs10811658	A	G	A	G	-0.0611	0.0052	0.2599	0.3185	0.0108	0.6288	MEGASTROKE.1.AS	0.0135	9	6.223e-06	22128600	met-a-376	0.00364064	20.4767
1876	rs11487092	A	G	A	G	0.248	0.033	0.012	0.0162	0.0585	0.5726	MEGASTROKE.1.AS	0.053	7	2.87899e-06	107693740	met-a-376	0.00533266	21.8846
1877	rs16967757	T	C	T	C	0.0495	0.0057	0.3037	0.2944	0.01	0.5674	MEGASTROKE.1.AS	0.0103	16	1.42801e-06	64636513	met-a-376	0.00410296	23.0877
1878	rs1998053	G	A	G	A	-0.0724	-0.0184	0.9145	0.9179	0.0171	0.2826	MEGASTROKE.1.AS	0.0159	14	5.60402e-06	101320034	met-a-376	0.00368491	20.7266
1879	rs2365522	A	C	A	C	0.0442	0.0134	0.7137	0.7162	0.0102	0.191	MEGASTROKE.1.AS	0.0098	4	6.70193e-06	72776163	met-a-376	0.00361548	20.3347
1880	rs4404993	T	G	T	G	0.0964	0.001	0.1848	0.2092	0.0114	0.9308	MEGASTROKE.1.AS	0.0207	9	3.21499e-06	19367826	met-a-376	0.0140493	21.6592
1881	rs488225	G	A	G	A	0.0411	0.0082	0.6098	0.6123	0.0095	0.3877	MEGASTROKE.1.AS	0.009	12	4.87405e-06	3229827	met-a-376	0.00370623	20.847
1882	rs4917405	C	T	C	T	-0.0972	-0.0035	0.9563	0.9479	0.0213	0.8707	MEGASTROKE.1.AS	0.0215	10	6.28304e-06	105638232	met-a-376	0.00363264	20.4315
1883	rs6434811	T	C	T	C	-0.0785	-0.0053	0.9256	0.9104	0.0164	0.7475	MEGASTROKE.1.AS	0.0169	2	3.52403e-06	196866420	met-a-376	0.00383393	21.5681
1884	rs6657899	T	G	T	G	0.1908	-0.0427	0.0322	0.0239	0.0328	0.1934	MEGASTROKE.1.AS	0.0427	1	7.95701e-06	86703902	met-a-376	0.0129487	19.9402
1885	rs7184992	T	C	T	C	0.0807	-0.0197	0.3003	0.3149	0.0099	0.04631	MEGASTROKE.1.AS	0.0167	16	1.31199e-06	27432010	met-a-376	0.0151108	23.3208
1886	rs7240261	T	C	T	C	0.0565	0.0002	0.562	0.5642	0.0097	0.9865	MEGASTROKE.1.AS	0.0126	18	7.52402e-06	5428938	met-a-376	0.00357394	20.1002
1887	rs11020587	A	G	A	G	-0.0362	0.0078	0.9798	0.9762	0.0312	0.803	MEGASTROKE.1.AS	0.008	11	7.02005e-06	93643089	met-a-377	0.00278297	20.47
1888	rs11062138	A	G	A	G	0.0131	0.0135	0.1724	0.1833	0.012	0.2586	MEGASTROKE.1.AS	0.0027	12	1.45999e-06	2280942	met-a-377	0.0031982	23.534
1889	rs1159317	C	G	C	G	-0.0149	-0.0135	0.2439	0.2633	0.0119	0.2556	MEGASTROKE.1.AS	0.0034	18	9.27193e-06	54987594	met-a-377	0.00261072	19.1998
1890	rs13120638	G	T	G	T	-0.0443	0.0213	0.0787	0.0683	0.0192	0.2651	MEGASTROKE.1.AS	0.0096	4	3.95804e-06	186537472	met-a-377	0.0119544	21.2702
1891	rs1813982	T	C	T	C	-0.0122	-0.0039	0.2209	0.2241	0.0111	0.7226	MEGASTROKE.1.AS	0.0027	15	6.59007e-06	37794229	met-a-377	0.00277502	20.4114
1892	rs333383	G	A	G	A	0.0127	0.0143	0.1616	0.1606	0.0122	0.244	MEGASTROKE.1.AS	0.0027	4	3.384e-06	173248027	met-a-377	0.00300645	22.1188
1893	rs4075155	C	T	C	T	0.012	0.0063	0.2039	0.2333	0.011	0.5656	MEGASTROKE.1.AS	0.0027	8	8.87892e-06	57194617	met-a-377	0.00268503	19.7477
1894	rs4816048	C	G	C	G	0.0123	0.0021	0.1794	0.1992	0.0115	0.8588	MEGASTROKE.1.AS	0.0027	20	7.13099e-06	8150561	met-a-377	0.00282057	20.7474
1895	rs6130362	C	G	C	G	0.0124	-0.0137	0.2071	0.2172	0.0113	0.2241	MEGASTROKE.1.AS	0.0027	20	5.61694e-06	42016265	met-a-377	0.00286649	21.0862
1896	rs7160223	A	T	A	T	-0.0119	-0.015	0.419	0.3956	0.0095	0.1146	MEGASTROKE.1.AS	0.0026	14	5.52103e-06	72899529	met-a-377	0.00284702	20.9425
1897	rs7813124	T	A	T	A	0.0433	0.0629	0.0134	0.0193	0.0423	0.1367	MEGASTROKE.1.AS	0.0098	8	9.41196e-06	134889199	met-a-377	0.0026537	19.5166
1898	rs7867387	G	A	G	A	-0.0167	-0.0099	0.0949	0.0949	0.0161	0.5378	MEGASTROKE.1.AS	0.0036	9	4.15997e-06	82116941	met-a-377	0.0029244	21.5134
1899	rs874758	G	A	G	A	0.0134	-0.0073	0.8145	0.8139	0.0118	0.5353	MEGASTROKE.1.AS	0.0028	10	1.43301e-06	88100089	met-a-377	0.00311187	22.8968
1900	rs10490240	G	A	G	A	-0.0078	0.0024	0.1682	0.1677	0.0122	0.844	MEGASTROKE.1.AS	0.0017	2	5.17202e-06	50361463	met-a-378	0.00285796	21.0462
1901	rs10933558	G	A	G	A	0.0074	-0.0039	0.206	0.2064	0.0115	0.7331	MEGASTROKE.1.AS	0.0017	2	9.25401e-06	242407478	met-a-378	0.00257309	18.9429
1902	rs11539202	G	A	G	A	0.007	-0.0041	0.3315	0.3209	0.0099	0.6813	MEGASTROKE.1.AS	0.0016	11	9.77305e-06	34969112	met-a-378	0.00259917	19.1354
1903	rs11843722	C	T	C	T	-0.019	0.0275	0.0356	0.0483	0.0223	0.2185	MEGASTROKE.1.AS	0.0039	13	9.47305e-07	95326452	met-a-378	0.00322096	23.7279
1904	rs12119234	T	C	T	C	0.0095	-0.0134	0.2374	0.2271	0.0116	0.247	MEGASTROKE.1.AS	0.0018	1	7.10591e-08	72297766	met-a-378	0.00377804	27.8474
1905	rs12482635	T	C	T	C	0.0075	-0.0098	0.2693	0.3048	0.01	0.3262	MEGASTROKE.1.AS	0.0016	21	5.39598e-06	38419782	met-a-378	0.00298259	21.9667
1906	rs1493749	G	A	G	A	-0.0086	-0.0081	0.83	0.8307	0.0131	0.5363	MEGASTROKE.1.AS	0.0019	12	3.72598e-06	44854404	met-a-378	0.00278156	20.482
1907	rs2044899	A	C	A	C	0.0074	0.0079	0.3787	0.3785	0.0094	0.4004	MEGASTROKE.1.AS	0.0016	8	3.53704e-06	96084835	met-a-378	0.00290381	21.3848
1908	rs2799635	T	C	T	C	0.0089	0.0071	0.3644	0.3676	0.0096	0.455	MEGASTROKE.1.AS	0.0016	6	1.96002e-08	96378415	met-a-378	0.00419491	30.933
1909	rs302121	A	T	A	T	0.0094	0.0006	0.819	0.7932	0.0122	0.9634	MEGASTROKE.1.AS	0.0021	7	8.60796e-06	83273775	met-a-378	0.00272046	20.0308
1910	rs3904667	A	T	A	T	-0.0078	0.0146	0.2059	0.2091	0.0113	0.1943	MEGASTROKE.1.AS	0.0017	13	3.19602e-06	63486561	met-a-378	0.00285796	21.0462
1911	rs4970834	T	C	T	C	-0.0098	-0.0136	0.1821	0.1868	0.0117	0.2458	MEGASTROKE.1.AS	0.0017	1	1.06001e-08	109814880	met-a-378	0.00450404	33.2228
1912	rs6455128	C	A	C	A	-0.0081	-0.0192	0.8243	0.8279	0.0122	0.1163	MEGASTROKE.1.AS	0.0017	6	2.208e-06	62697746	met-a-378	0.00308134	22.6962
1913	rs7288834	T	G	T	G	-0.0083	-0.01	0.3986	0.4503	0.0096	0.2996	MEGASTROKE.1.AS	0.0016	22	1.50598e-07	17832142	met-a-378	0.00365036	26.9028
1914	rs9572809	C	A	C	A	0.0223	-0.0125	0.03	0.0442	0.0242	0.6061	MEGASTROKE.1.AS	0.005	13	9.99609e-06	72424289	met-a-378	0.00270087	19.8862
1915	rs9811522	A	G	A	G	0.01	0.0032	0.174	0.1956	0.0116	0.7858	MEGASTROKE.1.AS	0.002	3	5.73297e-07	5879366	met-a-378	0.00445792	24.991
1916	rs9818690	C	T	C	T	-0.0071	0.0051	0.3523	0.3521	0.0097	0.5971	MEGASTROKE.1.AS	0.0016	3	7.06806e-06	55228415	met-a-378	0.00267376	19.686
1917	rs9998852	G	A	G	A	-0.0076	-0.004	0.3389	0.3608	0.0097	0.6836	MEGASTROKE.1.AS	0.0016	4	2.76802e-06	126170152	met-a-378	0.00306241	22.5564
1918	rs10111368	A	G	A	G	-0.0041	-0.0031	0.5456	0.5281	0.0092	0.7357	MEGASTROKE.1.AS	0.0009	8	4.98196e-06	134646398	met-a-379	0.00281598	20.7474
1919	rs10130689	T	C	T	C	-0.0075	-0.0049	0.1587	0.1629	0.0123	0.6908	MEGASTROKE.1.AS	0.0017	14	4.99103e-06	51391471	met-a-379	0.00264148	19.4584
1920	rs10136635	A	G	A	G	0.0041	-0.0085	0.5453	0.5562	0.0094	0.3669	MEGASTROKE.1.AS	0.0009	14	5.99998e-06	26567277	met-a-379	0.00281598	20.7474
1921	rs10239136	T	C	T	C	0.0044	0.0042	0.5959	0.5961	0.0094	0.6568	MEGASTROKE.1.AS	0.0009	7	1.492e-06	9571623	met-a-379	0.00324177	23.8947
1922	rs10275028	C	T	C	T	-0.0046	-0.0076	0.3478	0.3478	0.0097	0.4303	MEGASTROKE.1.AS	0.0009	7	4.90004e-07	34889222	met-a-379	0.0035421	26.1163
1923	rs1028981	A	G	A	G	-0.005	-0.006	0.385	0.3959	0.0098	0.5437	MEGASTROKE.1.AS	0.001	21	5.73297e-07	21668483	met-a-379	0.00445236	24.9911
1924	rs10481187	T	G	T	G	0.0045	0.0018	0.3707	0.363	0.0094	0.8501	MEGASTROKE.1.AS	0.0009	8	9.68501e-07	132479119	met-a-379	0.00339029	24.9932
1925	rs10489008	C	A	C	A	-0.0045	0.0081	0.5103	0.5206	0.0093	0.3795	MEGASTROKE.1.AS	0.0009	4	4.61998e-07	31718284	met-a-379	0.00339029	24.9932
1926	rs10784558	T	C	T	C	-0.0048	0.0108	0.4845	0.4656	0.0092	0.2425	MEGASTROKE.1.AS	0.0009	12	1.06199e-07	67003883	met-a-379	0.0038556	28.4367
1927	rs10789970	T	C	T	C	-0.0041	0.0244	0.4061	0.4166	0.0092	0.008079	MEGASTROKE.1.AS	0.0009	11	6.63193e-06	113773946	met-a-379	0.00281598	20.7474
1928	rs10802528	G	T	G	T	0.0047	-0.0035	0.5456	0.5435	0.0092	0.7039	MEGASTROKE.1.AS	0.0009	1	1.95398e-07	236506815	met-a-379	0.00369721	27.2642
1929	rs10818924	C	T	C	T	0.0045	-0.0096	0.3746	0.3707	0.0095	0.3106	MEGASTROKE.1.AS	0.0009	9	6.07701e-07	126913862	met-a-379	0.00339029	24.9932
1930	rs10820588	T	G	T	G	0.0048	0.0337	0.5616	0.555	0.0093	0.0002816	MEGASTROKE.1.AS	0.0009	9	1.63599e-07	106722204	met-a-379	0.0038556	28.4367
1931	rs10869018	T	C	T	C	-0.0041	0.0025	0.5113	0.5415	0.0092	0.7817	MEGASTROKE.1.AS	0.0009	9	5.19601e-06	74004478	met-a-379	0.00281598	20.7474
1932	rs10875102	A	G	A	G	-0.0042	0	0.5422	0.5341	0.0097	0.9978	MEGASTROKE.1.AS	0.0009	1	4.63298e-06	98159558	met-a-379	0.00295461	21.7719
1933	rs10920115	G	T	G	T	-0.0044	-0.0106	0.4493	0.4599	0.0093	0.2572	MEGASTROKE.1.AS	0.0009	1	1.63799e-06	201071884	met-a-379	0.00324177	23.8947
1934	rs11085752	C	A	C	A	0.004	-0.031	0.4198	0.4019	0.0094	0.0009831	MEGASTROKE.1.AS	0.0009	19	9.53696e-06	11065409	met-a-379	0.00268066	19.7477
1935	rs11085914	G	T	G	T	0.0042	0.003	0.4459	0.4544	0.0091	0.7427	MEGASTROKE.1.AS	0.0009	19	2.87799e-06	14978191	met-a-379	0.00295461	21.7719
1936	rs1109773	C	G	C	G	0.004	0.0026	0.3724	0.3774	0.0095	0.782	MEGASTROKE.1.AS	0.0009	6	9.0261e-06	39289164	met-a-379	0.00268066	19.7477
1937	rs1114130	T	C	T	C	-0.0042	-0.0299	0.3401	0.3353	0.0099	0.002594	MEGASTROKE.1.AS	0.0009	4	4.28401e-06	101363516	met-a-379	0.00295461	21.7719
1938	rs11183620	G	A	G	A	-0.005	-0.005	0.5324	0.5397	0.0092	0.5848	MEGASTROKE.1.AS	0.0009	12	3.00303e-08	47212370	met-a-379	0.00418222	30.8558
1939	rs11223211	A	G	A	G	0.0047	0.0078	0.4713	0.4862	0.0096	0.4152	MEGASTROKE.1.AS	0.0009	11	1.71199e-07	132663965	met-a-379	0.00369721	27.2642
1940	rs1144963	T	C	T	C	-0.0046	0.0036	0.5594	0.554	0.0092	0.6935	MEGASTROKE.1.AS	0.0009	12	2.48102e-07	69335625	met-a-379	0.0035421	26.1163
1941	rs1155457	T	C	T	C	0.0041	-0.0127	0.4623	0.4624	0.0093	0.1727	MEGASTROKE.1.AS	0.0009	12	5.67401e-06	47790312	met-a-379	0.00281598	20.7474
1942	rs11589858	T	G	T	G	-0.0041	-0.0035	0.3573	0.3479	0.0095	0.7107	MEGASTROKE.1.AS	0.0009	1	5.26199e-06	92786742	met-a-379	0.00281598	20.7474
1943	rs11601438	A	G	A	G	-0.0042	-0.0013	0.3912	0.388	0.0095	0.8882	MEGASTROKE.1.AS	0.0009	11	2.88702e-06	101955932	met-a-379	0.00295461	21.7719
1944	rs11620955	G	A	G	A	0.0051	-0.0034	0.5233	0.517	0.0091	0.7105	MEGASTROKE.1.AS	0.0009	14	1.632e-08	65491255	met-a-379	0.00435044	32.1024
1945	rs11620973	G	A	G	A	0.0051	-0.0072	0.3674	0.3568	0.0098	0.4618	MEGASTROKE.1.AS	0.0009	14	2.34601e-08	96018052	met-a-379	0.00435044	32.1024
1946	rs11630130	G	A	G	A	-0.0092	-0.0092	0.8605	0.8398	0.013	0.4774	MEGASTROKE.1.AS	0.002	15	5.78096e-06	26000551	met-a-379	0.00287104	21.1542
1947	rs11630705	C	G	C	G	0.0045	0.0014	0.407	0.388	0.0098	0.8893	MEGASTROKE.1.AS	0.0009	15	5.14304e-07	84614800	met-a-379	0.00339029	24.9932
1948	rs11707952	G	A	G	A	0.0046	0.0005	0.4316	0.4351	0.0094	0.9538	MEGASTROKE.1.AS	0.0009	3	3.93197e-07	158665225	met-a-379	0.0035421	26.1163
1949	rs11915024	G	T	G	T	0.0044	-0.0016	0.598	0.5882	0.0093	0.8608	MEGASTROKE.1.AS	0.0009	3	9.59003e-07	59492480	met-a-379	0.00324177	23.8947
1950	rs11930385	T	C	T	C	-0.0043	-0.0157	0.4025	0.4033	0.0095	0.09805	MEGASTROKE.1.AS	0.0009	4	2.054e-06	146845752	met-a-379	0.00309654	22.8209
1951	rs11942631	A	C	A	C	-0.0182	-0.0019	0.0227	0.0256	0.031	0.9516	MEGASTROKE.1.AS	0.004	4	5.55201e-06	61410353	met-a-379	0.00280914	20.6969
1952	rs12201109	A	G	A	G	-0.0045	-0.0165	0.3703	0.36	0.0097	0.08901	MEGASTROKE.1.AS	0.0009	6	1.14101e-06	149240393	met-a-379	0.00339029	24.9932
1953	rs12215339	C	T	C	T	-0.0321	0.0093	0.0281	0.0127	0.0765	0.9036	MEGASTROKE.1.AS	0.0072	6	7.50395e-06	120187085	met-a-379	0.0111738	19.8541
1954	rs12245254	T	C	T	C	0.0043	-0.0064	0.4414	0.4385	0.0093	0.4904	MEGASTROKE.1.AS	0.0009	10	1.91602e-06	132500555	met-a-379	0.00309654	22.8209
1955	rs12246131	T	A	T	A	-0.008	0.0015	0.222	0.2307	0.0111	0.8945	MEGASTROKE.1.AS	0.0015	10	2.40802e-07	45993782	met-a-379	0.0038556	28.4367
1956	rs1225019	A	G	A	G	-0.0043	-0.0144	0.5791	0.5695	0.0093	0.1207	MEGASTROKE.1.AS	0.0009	3	1.588e-06	131669077	met-a-379	0.00309654	22.8209
1957	rs12356193	G	A	G	A	-0.0274	-0.0053	0.1638	0.1601	0.0125	0.6732	MEGASTROKE.1.AS	0.0016	10	3.68638e-63	61413353	met-a-379	0.0383742	293.186
1958	rs12417365	C	T	C	T	0.004	-0.0083	0.4791	0.4695	0.0092	0.3653	MEGASTROKE.1.AS	0.0009	11	7.82402e-06	93903770	met-a-379	0.00268066	19.7477
1959	rs1246267	G	A	G	A	-0.0045	-0.0001	0.409	0.3995	0.0095	0.9944	MEGASTROKE.1.AS	0.0009	9	1.087e-06	86758069	met-a-379	0.00339029	24.9932
1960	rs12484	T	C	T	C	-0.005	-0.006	0.427	0.4327	0.0095	0.5279	MEGASTROKE.1.AS	0.001	7	5.73297e-07	2768626	met-a-379	0.00445236	24.9911
1961	rs1250070	A	G	A	G	-0.0042	0.0047	0.3913	0.3899	0.0098	0.6339	MEGASTROKE.1.AS	0.0009	2	8.555e-06	216557733	met-a-379	0.00295461	21.7719
1962	rs12503744	A	C	A	C	-0.0336	-0.0404	0.0196	0.0342	0.0326	0.2145	MEGASTROKE.1.AS	0.0073	4	4.82103e-06	172203928	met-a-379	0.0119006	21.1611
1963	rs12510909	C	T	C	T	0.0043	0.0041	0.4662	0.4681	0.0093	0.6622	MEGASTROKE.1.AS	0.0009	4	1.83599e-06	139206509	met-a-379	0.00309654	22.8209
1964	rs12607576	C	T	C	T	0.004	0.0089	0.4649	0.4682	0.0094	0.3408	MEGASTROKE.1.AS	0.0009	18	6.66699e-06	13246168	met-a-379	0.00268066	19.7477
1965	rs12627165	A	G	A	G	0.0044	-0.0231	0.3466	0.3454	0.0105	0.02746	MEGASTROKE.1.AS	0.0009	21	3.45597e-06	46736694	met-a-379	0.00324177	23.8947
1966	rs12709393	G	T	G	T	-0.0053	-0.0111	0.3714	0.3885	0.0095	0.2432	MEGASTROKE.1.AS	0.0009	17	6.40796e-09	55292115	met-a-379	0.00469671	34.6696
1967	rs12725366	A	G	A	G	-0.0041	0.003	0.4844	0.4671	0.0092	0.7456	MEGASTROKE.1.AS	0.0009	1	5.54894e-06	105904171	met-a-379	0.00281598	20.7474
1968	rs12938026	C	T	C	T	-0.0046	-0.008	0.3896	0.3853	0.0093	0.3936	MEGASTROKE.1.AS	0.0009	17	2.76898e-07	68582006	met-a-379	0.0035421	26.1163
1969	rs12980652	A	T	A	T	-0.0145	0.0019	0.0318	0.0332	0.0282	0.9465	MEGASTROKE.1.AS	0.0033	19	9.44996e-06	32267770	met-a-379	0.00262024	19.3014
1970	rs13162168	G	A	G	A	0.0041	-0.0034	0.6187	0.6278	0.0094	0.7189	MEGASTROKE.1.AS	0.0009	5	6.37001e-06	30222534	met-a-379	0.00281598	20.7474
1971	rs1317661	G	A	G	A	-0.0043	-0.0248	0.5206	0.5299	0.0093	0.007711	MEGASTROKE.1.AS	0.0009	5	1.86402e-06	151647363	met-a-379	0.00309654	22.8209
1972	rs13182512	T	A	T	A	0.005	0.0006	0.6194	0.6106	0.0094	0.9475	MEGASTROKE.1.AS	0.0009	5	3.36302e-08	78573790	met-a-379	0.00418222	30.8558
1973	rs131919	T	C	T	C	-0.0046	0.0093	0.3349	0.3242	0.0104	0.3695	MEGASTROKE.1.AS	0.0009	22	9.0099e-07	47447437	met-a-379	0.0035421	26.1163
1974	rs13231650	C	T	C	T	-0.0041	0.0053	0.5704	0.5741	0.0092	0.5673	MEGASTROKE.1.AS	0.0009	7	4.77804e-06	141398942	met-a-379	0.00281598	20.7474
1975	rs13284789	T	C	T	C	0.0079	0.0146	0.1397	0.1475	0.0134	0.2756	MEGASTROKE.1.AS	0.0018	9	9.19306e-06	138581671	met-a-379	0.00261423	19.2571
1976	rs1368388	A	G	A	G	-0.0041	0.0301	0.4238	0.4274	0.0092	0.001019	MEGASTROKE.1.AS	0.0009	5	4.61796e-06	147897161	met-a-379	0.00281598	20.7474
1977	rs140572	A	C	A	C	0.0047	0.0093	0.5115	0.5005	0.0095	0.3292	MEGASTROKE.1.AS	0.0009	22	2.18499e-07	45451727	met-a-379	0.00369721	27.2642
1978	rs1424937	A	G	A	G	0.0042	-0.0006	0.4576	0.4567	0.0094	0.9498	MEGASTROKE.1.AS	0.0009	2	2.31601e-06	169566184	met-a-379	0.00295461	21.7719
1979	rs1430435	C	T	C	T	-0.0044	0.0266	0.5068	0.5009	0.0092	0.003759	MEGASTROKE.1.AS	0.0009	3	1.25901e-06	169079193	met-a-379	0.00324177	23.8947
1980	rs1446555	C	A	C	A	-0.008	-0.0185	0.0972	0.1077	0.0153	0.2266	MEGASTROKE.1.AS	0.0017	2	3.21203e-06	158109405	met-a-379	0.00300433	22.1393
1981	rs1466788	G	A	G	A	0.0074	0.0112	0.5932	0.5857	0.0095	0.2357	MEGASTROKE.1.AS	0.0009	1	3.05281e-16	110618730	met-a-379	0.00911535	67.5865
1982	rs1479614	A	G	A	G	-0.0048	-0.0134	0.6092	0.6066	0.0094	0.1544	MEGASTROKE.1.AS	0.0009	5	9.92796e-08	50823338	met-a-379	0.0038556	28.4367
1983	rs1482567	T	C	T	C	0.004	0.0158	0.6212	0.6281	0.0095	0.0979	MEGASTROKE.1.AS	0.0009	6	9.30101e-06	72671565	met-a-379	0.00268066	19.7477
1984	rs1507101	A	G	A	G	0.004	0.0104	0.5673	0.5539	0.0094	0.2699	MEGASTROKE.1.AS	0.0009	1	9.62498e-06	25251326	met-a-379	0.00268066	19.7477
1985	rs1509657	C	T	C	T	-0.0041	-0.0076	0.5398	0.5319	0.0093	0.4167	MEGASTROKE.1.AS	0.0009	4	6.28203e-06	48213011	met-a-379	0.00281598	20.7474
1986	rs1537385	T	G	T	G	0.0317	-0.0104	0.9609	0.9505	0.0237	0.6596	MEGASTROKE.1.AS	0.0065	13	1.18801e-06	73655521	met-a-379	0.0133411	23.7573
1987	rs1544412	T	C	T	C	-0.0043	-0.0029	0.3552	0.3543	0.0095	0.7616	MEGASTROKE.1.AS	0.0009	7	2.67898e-06	26498968	met-a-379	0.00309654	22.8209
1988	rs1544811	G	A	G	A	-0.004	-0.004	0.5424	0.5417	0.0092	0.6598	MEGASTROKE.1.AS	0.0009	16	8.98794e-06	62656937	met-a-379	0.00268066	19.7477
1989	rs17065231	T	C	T	C	-0.0092	0.0387	0.094	0.0948	0.0156	0.01303	MEGASTROKE.1.AS	0.0017	13	7.16407e-08	76478084	met-a-379	0.00396938	29.2792
1990	rs17370344	C	A	C	A	0.0047	-0.0024	0.3626	0.3467	0.0096	0.8004	MEGASTROKE.1.AS	0.0009	1	1.65901e-07	164263810	met-a-379	0.00369721	27.2642
1991	rs1760903	A	G	A	G	-0.0045	0.0044	0.4432	0.4524	0.0094	0.6444	MEGASTROKE.1.AS	0.0009	14	1.00501e-06	20852817	met-a-379	0.00339029	24.9932
1992	rs1769463	A	G	A	G	-0.0042	-0.0074	0.6289	0.6318	0.0099	0.4563	MEGASTROKE.1.AS	0.0009	14	7.39895e-06	87512064	met-a-379	0.00295461	21.7719
1993	rs1866570	G	C	G	C	0.004	0.0102	0.4162	0.4178	0.0094	0.2784	MEGASTROKE.1.AS	0.0009	7	7.75604e-06	45166118	met-a-379	0.00268066	19.7477
1994	rs1925611	G	A	G	A	0.0048	-0.0201	0.5318	0.5466	0.0095	0.03525	MEGASTROKE.1.AS	0.0009	10	2.003e-07	68756918	met-a-379	0.0038556	28.4367
1995	rs1929425	C	T	C	T	-0.0043	0.0044	0.6063	0.5977	0.0094	0.6431	MEGASTROKE.1.AS	0.0009	9	2.07702e-06	12367988	met-a-379	0.00309654	22.8209
1996	rs1936602	T	C	T	C	0.0043	0.0102	0.4194	0.4238	0.0093	0.2736	MEGASTROKE.1.AS	0.0009	10	2.52703e-06	92445253	met-a-379	0.00309654	22.8209
1997	rs1981138	G	T	G	T	-0.0046	-0.001	0.567	0.564	0.0091	0.9145	MEGASTROKE.1.AS	0.0009	10	3.31398e-07	61303642	met-a-379	0.0035421	26.1163
1998	rs2000364	G	T	G	T	-0.0041	-0.0064	0.3654	0.3708	0.0096	0.5024	MEGASTROKE.1.AS	0.0009	13	5.71597e-06	83157116	met-a-379	0.00281598	20.7474
1999	rs2068985	C	G	C	G	-0.0041	0.0169	0.3461	0.3397	0.0096	0.07836	MEGASTROKE.1.AS	0.0009	8	6.76005e-06	114053798	met-a-379	0.00281598	20.7474
[truncated: 6,717 more rows]

## Sheet: AIS
	SNP	effect_allele.exposure	other_allele.exposure	effect_allele.outcome	other_allele.outcome	beta.exposure	beta.outcome	eaf.exposure	eaf.outcome	se.outcome	pval.outcome	outcome	se.exposure	chr.exposure	pval.exposure	pos.exposure	id.exposure	R2	F
1	rs11596604	A	G	A	G	0.0323	-0.0342	0.0236	0.0588	0.0231	0.1386	MEGASTROKE.2.AIS.EUR	0.0069	10	2.51501e-06	87141944	met-a-303	0.0122426	21.8885
2	rs16977047	C	T	C	T	0.0056	0.0237	0.2966	0.2821	0.011	0.03183	MEGASTROKE.2.AIS.EUR	0.0011	16	1.078e-06	27924612	met-a-303	0.00350333	25.9103
3	rs2199619	T	C	T	C	0.0054	0.0037	0.2787	0.2722	0.0119	0.7597	MEGASTROKE.2.AIS.EUR	0.0012	2	5.22697e-06	28854958	met-a-303	0.00273936	20.2445
4	rs2657879	G	A	G	A	-0.015	-0.0054	0.1821	0.1812	0.0135	0.6905	MEGASTROKE.2.AIS.EUR	0.0017	12	6.14752e-18	56865338	met-a-303	0.0104505	77.8335
5	rs2748991	T	C	T	C	-0.007	-0.0014	0.446	0.4625	0.0104	0.8921	MEGASTROKE.2.AIS.EUR	0.0015	6	2.34202e-06	52596516	met-a-303	0.00387107	21.77
6	rs7078003	T	C	T	C	0.0087	0.0172	0.1654	0.1766	0.0132	0.191	MEGASTROKE.2.AIS.EUR	0.0018	10	1.83802e-06	99359412	met-a-303	0.00315889	23.3548
7	rs7394051	C	T	C	T	-0.0055	-0.0048	0.2986	0.295	0.0111	0.6657	MEGASTROKE.2.AIS.EUR	0.0012	10	2.175e-06	122008026	met-a-303	0.00284146	21.0012
8	rs780093	C	T	C	T	0.0058	-0.0067	0.6005	0.6077	0.0111	0.5436	MEGASTROKE.2.AIS.EUR	0.0011	2	1.93099e-07	27742603	met-a-303	0.00375708	27.7941
9	rs1000137	C	T	C	T	0.005	0.0214	0.525	0.5289	0.0104	0.04047	MEGASTROKE.2.AIS.EUR	0.001	7	5.73297e-07	157644152	met-a-304	0.00445077	24.9911
10	rs10007704	C	T	C	T	0.0044	-0.0032	0.3582	0.3575	0.01	0.752	MEGASTROKE.2.AIS.EUR	0.0009	4	1.238e-06	44276751	met-a-304	0.00323913	23.8947
11	rs1015795	G	A	G	A	-0.0043	0.0138	0.4878	0.4927	0.0098	0.1575	MEGASTROKE.2.AIS.EUR	0.0009	13	2.26001e-06	103225700	met-a-304	0.00309402	22.821
12	rs1015993	T	C	T	C	0.0041	0.0097	0.4684	0.4693	0.0102	0.3383	MEGASTROKE.2.AIS.EUR	0.0009	21	7.30903e-06	42005288	met-a-304	0.00281369	20.7474
13	rs1016522	A	G	A	G	0.0058	-0.0032	0.5803	0.5887	0.0105	0.7583	MEGASTROKE.2.AIS.EUR	0.0009	5	1.58899e-10	143193326	met-a-304	0.00561491	41.5196
14	rs10171387	G	A	G	A	-0.008	0.0144	0.0949	0.1061	0.0168	0.3905	MEGASTROKE.2.AIS.EUR	0.0018	2	5.14103e-06	80261406	met-a-304	0.00267847	19.7477
15	rs10225863	T	C	T	C	-0.004	-0.0037	0.3949	0.3969	0.0102	0.7187	MEGASTROKE.2.AIS.EUR	0.0009	7	9.75394e-06	131910303	met-a-304	0.00267847	19.7477
16	rs10495209	T	C	T	C	0.004	0.0107	0.4862	0.4817	0.01	0.284	MEGASTROKE.2.AIS.EUR	0.0009	1	8.01992e-06	223656537	met-a-304	0.00267847	19.7477
17	rs10498266	T	G	T	G	0.0043	-0.0086	0.4674	0.4782	0.01	0.3876	MEGASTROKE.2.AIS.EUR	0.0009	14	2.34801e-06	20691610	met-a-304	0.00309402	22.821
18	rs10750415	T	G	T	G	0.0042	0.0023	0.3959	0.421	0.0101	0.8204	MEGASTROKE.2.AIS.EUR	0.0009	11	2.76701e-06	99750593	met-a-304	0.00295221	21.7719
19	rs10784496	G	A	G	A	-0.0045	0.0028	0.4625	0.4566	0.01	0.7798	MEGASTROKE.2.AIS.EUR	0.0009	12	5.08499e-07	66160971	met-a-304	0.00338753	24.9932
20	rs10805503	C	T	C	T	-0.0043	0.0108	0.3728	0.3833	0.0101	0.2888	MEGASTROKE.2.AIS.EUR	0.0009	5	1.996e-06	57390158	met-a-304	0.00309402	22.821
21	rs10807322	T	A	T	A	-0.0043	-0.0109	0.4134	0.4123	0.0102	0.2823	MEGASTROKE.2.AIS.EUR	0.0009	6	1.97401e-06	45542617	met-a-304	0.00309402	22.821
22	rs10822056	T	C	T	C	0.0042	0.0058	0.5141	0.5195	0.0098	0.5516	MEGASTROKE.2.AIS.EUR	0.0009	10	2.651e-06	64514111	met-a-304	0.00295221	21.7719
23	rs10836364	C	T	C	T	-0.005	-0.0028	0.393	0.3969	0.0101	0.7845	MEGASTROKE.2.AIS.EUR	0.001	11	5.73297e-07	35306345	met-a-304	0.00445077	24.9911
24	rs10846667	T	C	T	C	0.0045	0.0083	0.4861	0.495	0.0102	0.4134	MEGASTROKE.2.AIS.EUR	0.0009	12	1.65101e-06	124884424	met-a-304	0.00338753	24.9932
25	rs10881004	C	T	C	T	-0.0041	0.0026	0.5176	0.5195	0.0099	0.7957	MEGASTROKE.2.AIS.EUR	0.0009	12	3.39203e-06	47236571	met-a-304	0.00281369	20.7474
26	rs10900784	C	A	C	A	0.0044	-0.0051	0.5842	0.5908	0.0102	0.6141	MEGASTROKE.2.AIS.EUR	0.0009	5	9.74406e-07	125514918	met-a-304	0.00323913	23.8947
27	rs10927101	A	C	A	C	-0.0046	-0.0139	0.3738	0.3721	0.0105	0.1854	MEGASTROKE.2.AIS.EUR	0.0009	1	2.72101e-07	244173872	met-a-304	0.00353923	26.1164
28	rs10931041	T	C	T	C	-0.0042	-0.0113	0.5756	0.5765	0.0102	0.2656	MEGASTROKE.2.AIS.EUR	0.0009	2	3.36202e-06	183685562	met-a-304	0.00295221	21.7719
29	rs11201034	T	A	T	A	-0.0043	0.0053	0.3936	0.3941	0.0103	0.6055	MEGASTROKE.2.AIS.EUR	0.0009	10	1.88799e-06	81745367	met-a-304	0.00309402	22.821
30	rs11678851	T	C	T	C	0.0041	0.0098	0.4138	0.4092	0.0103	0.3405	MEGASTROKE.2.AIS.EUR	0.0009	2	5.94306e-06	233825947	met-a-304	0.00281369	20.7474
31	rs11719675	A	T	A	T	-0.0041	-0.0001	0.3965	0.4148	0.0103	0.9958	MEGASTROKE.2.AIS.EUR	0.0009	3	5.11599e-06	168353685	met-a-304	0.00281369	20.7474
32	rs11720862	T	G	T	G	-0.0046	0.0036	0.6034	0.6007	0.0102	0.7219	MEGASTROKE.2.AIS.EUR	0.0009	3	3.58303e-07	1838974	met-a-304	0.00353923	26.1164
33	rs11729831	T	G	T	G	0.004	-0.0075	0.6133	0.6154	0.0113	0.509	MEGASTROKE.2.AIS.EUR	0.0009	4	8.60994e-06	11735115	met-a-304	0.00267847	19.7477
34	rs1179636	A	C	A	C	-0.0045	0.0122	0.5356	0.5293	0.0108	0.2584	MEGASTROKE.2.AIS.EUR	0.001	7	1.82499e-06	75230392	met-a-304	0.00274567	20.2445
35	rs11802417	C	T	C	T	0.0041	-0.0121	0.4184	0.4111	0.0101	0.23	MEGASTROKE.2.AIS.EUR	0.0009	1	4.469e-06	84276046	met-a-304	0.00281369	20.7474
36	rs11804149	T	C	T	C	0.0041	0.0046	0.4678	0.4751	0.0103	0.6531	MEGASTROKE.2.AIS.EUR	0.0009	1	4.61201e-06	77457748	met-a-304	0.00281369	20.7474
37	rs11937375	C	G	C	G	-0.018	-0.0108	0.68	0.5904	0.0138	0.4347	MEGASTROKE.2.AIS.EUR	0.004	4	6.79501e-06	144407627	met-a-304	0.00360818	20.2428
38	rs1220605	A	G	A	G	-0.0046	0.0008	0.6312	0.6274	0.0108	0.9411	MEGASTROKE.2.AIS.EUR	0.0009	13	9.29095e-07	24789809	met-a-304	0.00353923	26.1164
39	rs12278762	T	C	T	C	0.0043	0.0086	0.5229	0.5255	0.01	0.3892	MEGASTROKE.2.AIS.EUR	0.0009	11	1.557e-06	98781993	met-a-304	0.00309402	22.821
40	rs12468084	C	T	C	T	0.0044	0.0004	0.4564	0.4712	0.0099	0.9672	MEGASTROKE.2.AIS.EUR	0.0009	2	1.24601e-06	230596352	met-a-304	0.00323913	23.8947
41	rs1249489	A	G	A	G	0.0042	-0.0044	0.3741	0.3984	0.0104	0.673	MEGASTROKE.2.AIS.EUR	0.0009	18	3.68299e-06	8711942	met-a-304	0.00295221	21.7719
42	rs12533939	T	A	T	A	-0.0045	0.0014	0.6113	0.6107	0.0103	0.8929	MEGASTROKE.2.AIS.EUR	0.0009	7	6.51598e-07	158450965	met-a-304	0.00338753	24.9932
43	rs1260326	C	T	C	T	-0.0042	-0.0061	0.596	0.6013	0.0112	0.5825	MEGASTROKE.2.AIS.EUR	0.0009	2	2.74202e-06	27730940	met-a-304	0.00295221	21.7719
44	rs13001325	T	C	T	C	-0.004	0.0062	0.3823	0.3828	0.0101	0.5408	MEGASTROKE.2.AIS.EUR	0.0009	2	7.44698e-06	102939036	met-a-304	0.00267847	19.7477
45	rs13008096	A	C	A	C	-0.0042	0.0115	0.4038	0.4087	0.0103	0.2645	MEGASTROKE.2.AIS.EUR	0.0009	2	3.31597e-06	62792689	met-a-304	0.00295221	21.7719
46	rs13122250	T	C	T	C	0.0062	-0.0096	0.5542	0.5577	0.0107	0.3699	MEGASTROKE.2.AIS.EUR	0.0009	4	8.94953e-12	156808288	met-a-304	0.00641095	47.4439
47	rs1330918	C	A	C	A	-0.0042	0.003	0.3868	0.4021	0.0105	0.7767	MEGASTROKE.2.AIS.EUR	0.0009	13	2.21202e-06	23373129	met-a-304	0.00295221	21.7719
48	rs1349704	G	A	G	A	-0.0044	0.0212	0.5389	0.5461	0.01	0.03447	MEGASTROKE.2.AIS.EUR	0.0009	11	8.31209e-07	96777666	met-a-304	0.00323913	23.8947
49	rs1373962	C	T	C	T	-0.005	0.0083	0.4027	0.4038	0.0102	0.4185	MEGASTROKE.2.AIS.EUR	0.0009	5	2.70701e-08	83527862	met-a-304	0.00417882	30.8558
50	rs1412972	G	T	G	T	-0.0097	0.0102	0.4994	0.4897	0.0102	0.3176	MEGASTROKE.2.AIS.EUR	0.002	1	1.62798e-06	190245977	met-a-304	0.0131666	23.4958
51	rs1418942	C	A	C	A	0.004	0.0011	0.4249	0.4131	0.0103	0.9185	MEGASTROKE.2.AIS.EUR	0.0009	20	7.12804e-06	58164306	met-a-304	0.00267847	19.7477
52	rs1501803	C	T	C	T	-0.0042	0.0158	0.5848	0.5918	0.0106	0.1364	MEGASTROKE.2.AIS.EUR	0.0009	5	4.56699e-06	166430508	met-a-304	0.00295221	21.7719
53	rs1508513	G	C	G	C	-0.0042	-0.0003	0.3646	0.3702	0.0105	0.9759	MEGASTROKE.2.AIS.EUR	0.0009	4	2.36298e-06	172003439	met-a-304	0.00295221	21.7719
54	rs1519309	T	C	T	C	-0.0044	-0.0044	0.6544	0.6495	0.0104	0.6679	MEGASTROKE.2.AIS.EUR	0.0009	4	1.20601e-06	187015089	met-a-304	0.00323913	23.8947
55	rs154246	T	C	T	C	-0.0049	-0.0054	0.6103	0.599	0.0106	0.6068	MEGASTROKE.2.AIS.EUR	0.0009	5	6.69807e-08	16602451	met-a-304	0.004014	29.6339
56	rs1549225	T	C	T	C	0.0045	-0.0159	0.607	0.6054	0.0103	0.1241	MEGASTROKE.2.AIS.EUR	0.0009	5	6.05703e-07	174611949	met-a-304	0.00338753	24.9932
57	rs1559063	G	C	G	C	-0.0052	0.0164	0.3791	0.3733	0.0108	0.1297	MEGASTROKE.2.AIS.EUR	0.0009	5	7.81808e-09	172348594	met-a-304	0.00451827	33.3736
58	rs1663501	G	A	G	A	0.0047	0.0081	0.5366	0.5252	0.0103	0.4291	MEGASTROKE.2.AIS.EUR	0.0009	21	2.43501e-07	28219307	met-a-304	0.0036942	27.2642
59	rs16823952	G	T	G	T	0.0083	0.0217	0.0931	0.0933	0.0173	0.211	MEGASTROKE.2.AIS.EUR	0.0018	1	5.07902e-06	185342562	met-a-304	0.00288254	21.2566
60	rs16836288	A	C	A	C	0.0131	-0.0279	0.044	0.0535	0.0225	0.2152	MEGASTROKE.2.AIS.EUR	0.0029	4	5.60106e-06	4807203	met-a-304	0.00276669	20.3999
61	rs1697901	A	G	A	G	0.0049	-0.0071	0.3501	0.3549	0.0104	0.4954	MEGASTROKE.2.AIS.EUR	0.0009	5	6.30899e-08	11019405	met-a-304	0.004014	29.6339
62	rs17114354	G	A	G	A	-0.0248	-0.0171	0.0126	0.0181	0.0406	0.6742	MEGASTROKE.2.AIS.EUR	0.0053	12	3.51504e-06	75291946	met-a-304	0.0029681	21.8894
63	rs17698249	C	A	C	A	0.0041	0.0019	0.4318	0.4242	0.0103	0.851	MEGASTROKE.2.AIS.EUR	0.0009	16	5.50301e-06	87319938	met-a-304	0.00281369	20.7474
64	rs17744500	C	T	C	T	0.0041	0.0218	0.5418	0.5328	0.0102	0.03345	MEGASTROKE.2.AIS.EUR	0.0009	15	4.157e-06	101599246	met-a-304	0.00281369	20.7474
65	rs1790398	C	T	C	T	-0.0048	-0.0242	0.4773	0.4916	0.0104	0.02034	MEGASTROKE.2.AIS.EUR	0.0009	11	5.78802e-08	73801265	met-a-304	0.00385246	28.4367
66	rs1995960	A	G	A	G	-0.0047	-0.0121	0.5949	0.597	0.0103	0.2411	MEGASTROKE.2.AIS.EUR	0.0009	4	1.629e-07	142916958	met-a-304	0.0036942	27.2642
67	rs1997238	G	A	G	A	-0.0045	0.0124	0.4883	0.4811	0.0102	0.2223	MEGASTROKE.2.AIS.EUR	0.0009	7	6.07002e-07	48538770	met-a-304	0.00338753	24.9932
68	rs201262	G	T	G	T	-0.0047	0.0001	0.4437	0.4416	0.0102	0.9907	MEGASTROKE.2.AIS.EUR	0.0009	6	1.359e-07	9987615	met-a-304	0.0036942	27.2642
69	rs2063601	C	A	C	A	0.0107	-0.0074	0.7513	0.7633	0.0117	0.5274	MEGASTROKE.2.AIS.EUR	0.0023	6	5.24095e-06	78578306	met-a-304	0.0121272	21.6182
70	rs207938	G	A	G	A	0.0043	-0.0095	0.6037	0.5983	0.0104	0.3616	MEGASTROKE.2.AIS.EUR	0.0009	2	1.31601e-06	217041881	met-a-304	0.00309402	22.821
71	rs2091289	G	A	G	A	-0.0043	0.0147	0.4057	0.3961	0.0102	0.1471	MEGASTROKE.2.AIS.EUR	0.0009	11	1.49899e-06	112187392	met-a-304	0.00309402	22.821
72	rs2111118	C	T	C	T	-0.0051	-0.0163	0.3793	0.385	0.0102	0.1095	MEGASTROKE.2.AIS.EUR	0.0009	16	1.21199e-08	54049153	met-a-304	0.00434691	32.1024
73	rs2126498	G	T	G	T	0.0042	-0.0041	0.3824	0.3844	0.0103	0.687	MEGASTROKE.2.AIS.EUR	0.0009	6	2.837e-06	110336225	met-a-304	0.00295221	21.7719
74	rs2178260	T	C	T	C	0.0042	-0.0169	0.4251	0.4337	0.0101	0.09429	MEGASTROKE.2.AIS.EUR	0.0009	11	3.58798e-06	62069365	met-a-304	0.00295221	21.7719
75	rs2216061	C	A	C	A	-0.0043	-0.0053	0.488	0.4864	0.0099	0.5939	MEGASTROKE.2.AIS.EUR	0.0009	16	2.21101e-06	52914547	met-a-304	0.00309402	22.821
76	rs2230532	T	C	T	C	0.005	-0.0025	0.349	0.3529	0.0105	0.809	MEGASTROKE.2.AIS.EUR	0.001	14	5.73297e-07	97321689	met-a-304	0.00445077	24.9911
77	rs2349729	G	A	G	A	0.0041	-0.0091	0.4859	0.4786	0.0097	0.3472	MEGASTROKE.2.AIS.EUR	0.0009	2	6.44793e-06	202521624	met-a-304	0.00281369	20.7474
78	rs2383131	C	T	C	T	0.0043	0.0152	0.5597	0.5467	0.0103	0.1389	MEGASTROKE.2.AIS.EUR	0.0009	9	3.05401e-06	19902822	met-a-304	0.00309402	22.821
79	rs2432	T	C	T	C	0.0046	0.0033	0.4713	0.4721	0.0102	0.7505	MEGASTROKE.2.AIS.EUR	0.0009	1	4.27799e-07	114631980	met-a-304	0.00353923	26.1164
80	rs2484178	C	T	C	T	-0.0043	-0.0089	0.3937	0.3883	0.0101	0.3806	MEGASTROKE.2.AIS.EUR	0.0009	10	1.74502e-06	27691799	met-a-304	0.00309402	22.821
81	rs2505644	C	T	C	T	-0.005	0.0055	0.442	0.4467	0.0108	0.6114	MEGASTROKE.2.AIS.EUR	0.001	10	5.73297e-07	44175098	met-a-304	0.00445077	24.9911
82	rs2510595	G	A	G	A	0.0045	0.0035	0.3887	0.4037	0.0102	0.7352	MEGASTROKE.2.AIS.EUR	0.0009	11	4.98896e-07	106863491	met-a-304	0.00338753	24.9932
83	rs2520117	G	A	G	A	-0.0045	0.0065	0.5455	0.5309	0.0099	0.51	MEGASTROKE.2.AIS.EUR	0.0009	16	5.05603e-07	26576299	met-a-304	0.00338753	24.9932
84	rs2580344	C	T	C	T	-0.0044	-0.0143	0.3762	0.3659	0.0105	0.1757	MEGASTROKE.2.AIS.EUR	0.0009	2	7.98399e-07	122047352	met-a-304	0.00323913	23.8947
85	rs2604365	G	T	G	T	-0.0044	0.0189	0.3629	0.3585	0.0103	0.06707	MEGASTROKE.2.AIS.EUR	0.0009	8	1.45201e-06	15614315	met-a-304	0.00323913	23.8947
86	rs2658761	C	T	C	T	0.0048	-0.0131	0.5657	0.5635	0.0102	0.199	MEGASTROKE.2.AIS.EUR	0.0009	18	6.74901e-08	54059039	met-a-304	0.00385246	28.4367
87	rs2662269	C	A	C	A	-0.0045	-0.0037	0.583	0.6011	0.0111	0.736	MEGASTROKE.2.AIS.EUR	0.0009	5	7.11607e-07	98076517	met-a-304	0.00338753	24.9932
88	rs2688858	T	C	T	C	0.0043	-0.0219	0.5742	0.5655	0.01	0.02876	MEGASTROKE.2.AIS.EUR	0.0009	10	2.837e-06	14764993	met-a-304	0.00309402	22.821
89	rs2717586	G	A	G	A	-0.0043	0.0038	0.6038	0.6127	0.0103	0.7129	MEGASTROKE.2.AIS.EUR	0.0009	8	2.31398e-06	143897882	met-a-304	0.00309402	22.821
90	rs2722407	G	A	G	A	-0.0041	-0.0039	0.413	0.4065	0.0102	0.7037	MEGASTROKE.2.AIS.EUR	0.0009	7	6.47202e-06	24371586	met-a-304	0.00281369	20.7474
91	rs2769419	G	A	G	A	-0.004	-0.0103	0.5223	0.512	0.0099	0.299	MEGASTROKE.2.AIS.EUR	0.0009	10	6.16297e-06	117395006	met-a-304	0.00267847	19.7477
92	rs2798184	T	C	T	C	-0.0049	-0.0029	0.4314	0.4295	0.0103	0.7788	MEGASTROKE.2.AIS.EUR	0.0009	1	6.37104e-08	109096332	met-a-304	0.004014	29.6339
93	rs2813760	G	A	G	A	-0.0044	-0.0165	0.4225	0.4177	0.0102	0.1059	MEGASTROKE.2.AIS.EUR	0.0009	1	1.187e-06	90569361	met-a-304	0.00323913	23.8947
94	rs2834164	C	A	C	A	0.0045	-0.005	0.4959	0.4883	0.01	0.6206	MEGASTROKE.2.AIS.EUR	0.0009	21	4.76102e-07	34621948	met-a-304	0.00338753	24.9932
95	rs284191	G	A	G	A	0.006	0.0113	0.385	0.3781	0.0104	0.2783	MEGASTROKE.2.AIS.EUR	0.001	1	1.97301e-09	92236048	met-a-304	0.00639659	35.9871
96	rs2868072	G	A	G	A	-0.004	0.003	0.5171	0.525	0.0101	0.77	MEGASTROKE.2.AIS.EUR	0.0009	15	9.03608e-06	39605726	met-a-304	0.00267847	19.7477
97	rs295142	G	A	G	A	0.0048	-0.0187	0.4091	0.3981	0.0103	0.07067	MEGASTROKE.2.AIS.EUR	0.0009	2	1.53801e-07	201211716	met-a-304	0.00385246	28.4367
98	rs2966079	T	C	T	C	-0.0042	-0.0204	0.5425	0.5577	0.0101	0.04466	MEGASTROKE.2.AIS.EUR	0.0009	16	2.52499e-06	81511806	met-a-304	0.00295221	21.7719
99	rs2970335	A	C	A	C	0.0044	0.0074	0.4039	0.3963	0.0105	0.4785	MEGASTROKE.2.AIS.EUR	0.0009	11	1.02301e-06	14325401	met-a-304	0.00323913	23.8947
100	rs2977272	T	C	T	C	0.005	0.0065	0.341	0.3334	0.0113	0.5677	MEGASTROKE.2.AIS.EUR	0.001	1	5.73297e-07	17536952	met-a-304	0.00445077	24.9911
101	rs33980	G	C	G	C	0.0077	0.0004	0.0929	0.1095	0.0165	0.9788	MEGASTROKE.2.AIS.EUR	0.0017	5	9.10794e-06	141941993	met-a-304	0.00278158	20.51
102	rs341973	T	C	T	C	0.005	0.0226	0.493	0.4908	0.0105	0.03133	MEGASTROKE.2.AIS.EUR	0.001	3	5.73297e-07	5268162	met-a-304	0.00445077	24.9911
103	rs3742929	T	C	T	C	-0.0044	-0.0016	0.512	0.508	0.01	0.8723	MEGASTROKE.2.AIS.EUR	0.0009	14	1.01e-06	33165182	met-a-304	0.00323913	23.8947
104	rs3751181	G	A	G	A	-0.0041	0.0031	0.3915	0.3991	0.0104	0.7647	MEGASTROKE.2.AIS.EUR	0.0009	12	5.18501e-06	125626535	met-a-304	0.00281369	20.7474
105	rs3772343	C	A	C	A	-0.028	-0.0061	0.013	0.0271	0.0336	0.855	MEGASTROKE.2.AIS.EUR	0.006	3	3.06098e-06	1273716	met-a-304	0.00387934	21.77
106	rs3773729	T	C	T	C	0.004	0.0001	0.6291	0.6385	0.0106	0.9919	MEGASTROKE.2.AIS.EUR	0.0009	3	8.57097e-06	53204845	met-a-304	0.00267847	19.7477
107	rs3780494	C	T	C	T	0.023	-0.035	0.0145	0.0179	0.0473	0.4599	MEGASTROKE.2.AIS.EUR	0.0051	9	7.02199e-06	33126224	met-a-304	0.00275761	20.3328
108	rs38271	G	A	G	A	0.0051	0.0143	0.4075	0.4164	0.0105	0.1717	MEGASTROKE.2.AIS.EUR	0.0009	7	1.185e-08	14307031	met-a-304	0.00434691	32.1024
109	rs3927971	T	C	T	C	0.0042	-0.0035	0.5178	0.5123	0.0105	0.7378	MEGASTROKE.2.AIS.EUR	0.0009	2	8.97697e-06	8776102	met-a-304	0.00295221	21.7719
110	rs4063769	T	C	T	C	-0.0043	0.0083	0.5301	0.5375	0.0094	0.3769	MEGASTROKE.2.AIS.EUR	0.0009	2	1.297e-06	132731387	met-a-304	0.00309402	22.821
111	rs4144737	G	A	G	A	-0.004	-0.0134	0.4182	0.4309	0.0098	0.1747	MEGASTROKE.2.AIS.EUR	0.0009	8	9.85893e-06	130761182	met-a-304	0.00267847	19.7477
112	rs42162	T	C	T	C	0.004	-0.0086	0.5492	0.545	0.0105	0.4096	MEGASTROKE.2.AIS.EUR	0.0009	7	8.21694e-06	106475927	met-a-304	0.00267847	19.7477
113	rs428185	T	C	T	C	-0.0045	0.003	0.5851	0.5709	0.0103	0.7736	MEGASTROKE.2.AIS.EUR	0.0009	14	6.25403e-07	48321936	met-a-304	0.00338753	24.9932
114	rs4306882	T	G	T	G	-0.0057	0.0019	0.6153	0.6128	0.0101	0.8475	MEGASTROKE.2.AIS.EUR	0.0009	3	2.52e-10	21062584	met-a-304	0.005424	40.1002
115	rs430727	C	T	C	T	-0.0041	0.0063	0.5372	0.5509	0.0101	0.5343	MEGASTROKE.2.AIS.EUR	0.0009	3	5.12802e-06	41128564	met-a-304	0.00281369	20.7474
116	rs4611118	G	A	G	A	0.0044	-0.0094	0.391	0.3928	0.0103	0.3628	MEGASTROKE.2.AIS.EUR	0.0009	10	9.40589e-07	122395120	met-a-304	0.00323913	23.8947
117	rs4615256	G	A	G	A	-0.0049	0.0126	0.4673	0.4807	0.0099	0.2026	MEGASTROKE.2.AIS.EUR	0.0009	5	4.98804e-08	62700867	met-a-304	0.004014	29.6339
118	rs4684599	C	T	C	T	0.0042	0.006	0.3681	0.3843	0.0102	0.5543	MEGASTROKE.2.AIS.EUR	0.0009	3	2.88902e-06	8626572	met-a-304	0.00295221	21.7719
119	rs4686980	C	T	C	T	-0.005	0.0028	0.639	0.6405	0.0111	0.7995	MEGASTROKE.2.AIS.EUR	0.001	3	5.73297e-07	188302851	met-a-304	0.00445077	24.9911
120	rs4695289	A	G	A	G	-0.0045	-0.0054	0.3489	0.3373	0.0108	0.6159	MEGASTROKE.2.AIS.EUR	0.0009	4	7.94804e-07	43965710	met-a-304	0.00338753	24.9932
121	rs4702007	A	G	A	G	-0.0041	-0.0106	0.3929	0.4038	0.0102	0.2982	MEGASTROKE.2.AIS.EUR	0.0009	5	6.109e-06	14006306	met-a-304	0.00281369	20.7474
122	rs4751282	C	T	C	T	-0.0045	-0.0194	0.4579	0.4638	0.0099	0.05064	MEGASTROKE.2.AIS.EUR	0.0009	10	7.40491e-07	129164681	met-a-304	0.00338753	24.9932
123	rs4755291	A	G	A	G	-0.0041	0.0208	0.4644	0.4745	0.01	0.03816	MEGASTROKE.2.AIS.EUR	0.0009	11	5.25303e-06	44821921	met-a-304	0.00281369	20.7474
124	rs4849291	C	G	C	G	0.0041	0.0063	0.6092	0.6038	0.0101	0.5361	MEGASTROKE.2.AIS.EUR	0.0009	2	5.93294e-06	114594099	met-a-304	0.00281369	20.7474
125	rs4870304	A	G	A	G	0.0041	-0.0161	0.5823	0.5837	0.0103	0.1177	MEGASTROKE.2.AIS.EUR	0.0009	6	8.31304e-06	154991843	met-a-304	0.00281369	20.7474
126	rs4880888	G	A	G	A	0.0046	-0.0062	0.5215	0.5173	0.0099	0.5336	MEGASTROKE.2.AIS.EUR	0.0009	10	3.24302e-07	1661627	met-a-304	0.00353923	26.1164
127	rs4926571	C	T	C	T	0.0048	0.0021	0.4769	0.4678	0.0101	0.8331	MEGASTROKE.2.AIS.EUR	0.0009	1	9.02506e-08	53096614	met-a-304	0.00385246	28.4367
128	rs4958379	A	G	A	G	-0.005	-0.0009	0.433	0.4188	0.0098	0.928	MEGASTROKE.2.AIS.EUR	0.0009	5	2.17601e-08	154010041	met-a-304	0.00417882	30.8558
129	rs4972588	A	G	A	G	-0.0046	-0.0002	0.5138	0.5177	0.0102	0.9842	MEGASTROKE.2.AIS.EUR	0.0009	2	3.74404e-07	174444590	met-a-304	0.00353923	26.1164
130	rs4989308	G	A	G	A	0.0045	0.0011	0.6254	0.6281	0.0106	0.9147	MEGASTROKE.2.AIS.EUR	0.0009	4	8.43199e-07	115289204	met-a-304	0.00338753	24.9932
131	rs502654	C	T	C	T	0.0046	-0.001	0.441	0.4601	0.0104	0.9254	MEGASTROKE.2.AIS.EUR	0.0009	1	2.59699e-07	31061501	met-a-304	0.00353923	26.1164
132	rs575257	A	G	A	G	-0.0042	0.0044	0.6005	0.5989	0.0104	0.6701	MEGASTROKE.2.AIS.EUR	0.0009	11	3.51099e-06	78869070	met-a-304	0.00295221	21.7719
133	rs5997110	C	T	C	T	0.005	-0.0053	0.477	0.5	0.01	0.5973	MEGASTROKE.2.AIS.EUR	0.001	22	5.73297e-07	27036505	met-a-304	0.00445077	24.9911
134	rs6001129	T	C	T	C	-0.009	0.0162	0.134	0.1305	0.0151	0.2837	MEGASTROKE.2.AIS.EUR	0.002	22	6.79501e-06	22506340	met-a-304	0.00360818	20.2428
135	rs603446	T	C	T	C	0.0051	0.0039	0.4448	0.4408	0.0101	0.6992	MEGASTROKE.2.AIS.EUR	0.0009	11	1.38299e-08	116654435	met-a-304	0.00434691	32.1024
136	rs6077611	T	G	T	G	-0.0041	0.0041	0.4794	0.4684	0.0102	0.6844	MEGASTROKE.2.AIS.EUR	0.0009	20	5.32096e-06	9893691	met-a-304	0.00281369	20.7474
137	rs6110544	T	C	T	C	0.004	0.0212	0.4394	0.446	0.0101	0.03529	MEGASTROKE.2.AIS.EUR	0.0009	20	7.011e-06	15166775	met-a-304	0.00267847	19.7477
138	rs6130271	C	T	C	T	0.004	0.0021	0.4648	0.4558	0.0102	0.8371	MEGASTROKE.2.AIS.EUR	0.0009	20	7.39793e-06	41612425	met-a-304	0.00267847	19.7477
139	rs6435723	T	C	T	C	-0.008	-0.0016	0.8977	0.9019	0.0172	0.9238	MEGASTROKE.2.AIS.EUR	0.0018	2	6.90701e-06	213580723	met-a-304	0.00267847	19.7477
140	rs6454864	T	C	T	C	0.004	0.0077	0.3705	0.3645	0.0104	0.4626	MEGASTROKE.2.AIS.EUR	0.0009	6	8.87197e-06	92234894	met-a-304	0.00267847	19.7477
141	rs6480970	A	G	A	G	-0.0049	-0.0027	0.6159	0.6153	0.0103	0.7909	MEGASTROKE.2.AIS.EUR	0.0009	10	4.28697e-08	54568664	met-a-304	0.004014	29.6339
142	rs6517254	T	C	T	C	-0.0042	0.0172	0.3971	0.3798	0.0103	0.09596	MEGASTROKE.2.AIS.EUR	0.0009	21	3.11903e-06	36080290	met-a-304	0.00295221	21.7719
143	rs6534667	G	C	G	C	0.0043	-0.0213	0.5814	0.5965	0.0103	0.03753	MEGASTROKE.2.AIS.EUR	0.0009	4	1.49101e-06	129066488	met-a-304	0.00309402	22.821
144	rs6537156	C	T	C	T	-0.004	0.003	0.5515	0.5458	0.01	0.763	MEGASTROKE.2.AIS.EUR	0.0009	4	8.09096e-06	139067202	met-a-304	0.00267847	19.7477
145	rs6586235	C	A	C	A	-0.0043	0.0216	0.5402	0.5442	0.01	0.03101	MEGASTROKE.2.AIS.EUR	0.0009	21	1.622e-06	43174436	met-a-304	0.00309402	22.821
146	rs6685230	T	C	T	C	-0.0042	-0.0065	0.3976	0.3976	0.011	0.551	MEGASTROKE.2.AIS.EUR	0.0009	1	7.78001e-06	168368154	met-a-304	0.00295221	21.7719
147	rs6730726	G	A	G	A	0.004	-0.0018	0.4688	0.4587	0.0101	0.8565	MEGASTROKE.2.AIS.EUR	0.0009	2	7.16704e-06	205154353	met-a-304	0.00267847	19.7477
148	rs6747650	A	G	A	G	-0.0041	-0.0133	0.5825	0.5868	0.0102	0.1936	MEGASTROKE.2.AIS.EUR	0.0009	2	4.36204e-06	3451507	met-a-304	0.00281369	20.7474
149	rs6759991	G	T	G	T	-0.0076	0.0064	0.1377	0.1652	0.0137	0.6392	MEGASTROKE.2.AIS.EUR	0.0016	2	2.52098e-06	75696816	met-a-304	0.00305826	22.5564
150	rs6819555	G	A	G	A	0.0043	0.0003	0.4138	0.4194	0.0101	0.9732	MEGASTROKE.2.AIS.EUR	0.0009	4	3.69301e-06	27342170	met-a-304	0.00309402	22.821
151	rs682359	T	G	T	G	0.0044	-0.0028	0.5812	0.5936	0.0103	0.7881	MEGASTROKE.2.AIS.EUR	0.0009	15	6.54003e-07	42426833	met-a-304	0.00323913	23.8947
152	rs6826247	T	C	T	C	0.0048	-0.0057	0.5071	0.512	0.01	0.5644	MEGASTROKE.2.AIS.EUR	0.0009	4	8.79691e-08	161635568	met-a-304	0.00385246	28.4367
153	rs688627	C	T	C	T	-0.0042	0.0042	0.4122	0.4117	0.0102	0.6819	MEGASTROKE.2.AIS.EUR	0.0009	1	3.61501e-06	44048283	met-a-304	0.00295221	21.7719
154	rs6910731	A	G	A	G	0.0041	-0.008	0.4497	0.4517	0.0101	0.4294	MEGASTROKE.2.AIS.EUR	0.0009	6	6.67898e-06	23415462	met-a-304	0.00281369	20.7474
155	rs6935961	G	A	G	A	0.0056	0.0071	0.4422	0.4376	0.0101	0.4807	MEGASTROKE.2.AIS.EUR	0.0009	6	3.75301e-10	125636350	met-a-304	0.00523635	38.7055
156	rs699856	C	T	C	T	-0.004	0.0153	0.6339	0.6268	0.0106	0.1497	MEGASTROKE.2.AIS.EUR	0.0009	1	8.01198e-06	75089136	met-a-304	0.00267847	19.7477
157	rs7006068	T	C	T	C	0.0045	-0.0162	0.6264	0.6182	0.0103	0.1184	MEGASTROKE.2.AIS.EUR	0.0009	8	4.80098e-07	142656636	met-a-304	0.00338753	24.9932
158	rs7009696	C	T	C	T	-0.0041	-0.013	0.3757	0.3795	0.0102	0.2047	MEGASTROKE.2.AIS.EUR	0.0009	8	6.16595e-06	72731717	met-a-304	0.00281369	20.7474
159	rs710580	A	C	A	C	-0.005	0.0175	0.3566	0.3704	0.0105	0.09707	MEGASTROKE.2.AIS.EUR	0.0009	3	3.57396e-08	189809163	met-a-304	0.00417882	30.8558
160	rs7109477	G	A	G	A	0.0047	-0.0166	0.5412	0.5465	0.0101	0.102	MEGASTROKE.2.AIS.EUR	0.0009	11	1.88699e-07	21413780	met-a-304	0.0036942	27.2642
161	rs719564	G	A	G	A	-0.0044	0.007	0.3899	0.3715	0.0105	0.5062	MEGASTROKE.2.AIS.EUR	0.0009	2	1.276e-06	242101368	met-a-304	0.00323913	23.8947
162	rs7230740	C	A	C	A	-0.0044	0.0084	0.3345	0.3329	0.0106	0.4277	MEGASTROKE.2.AIS.EUR	0.0009	18	1.55901e-06	3636288	met-a-304	0.00323913	23.8947
163	rs7246393	G	A	G	A	-0.0043	0.0066	0.4778	0.4708	0.01	0.508	MEGASTROKE.2.AIS.EUR	0.0009	19	1.554e-06	23388805	met-a-304	0.00309402	22.821
164	rs7463805	T	C	T	C	-0.0053	-0.0057	0.5213	0.5214	0.01	0.5669	MEGASTROKE.2.AIS.EUR	0.0009	8	4.596e-09	110753672	met-a-304	0.0046929	34.6696
165	rs7505177	T	G	T	G	-0.0043	0.0075	0.4132	0.418	0.0103	0.469	MEGASTROKE.2.AIS.EUR	0.0009	18	5.85895e-06	75220892	met-a-304	0.00309402	22.821
166	rs7584842	C	T	C	T	0.005	0.0183	0.4623	0.4564	0.01	0.0692	MEGASTROKE.2.AIS.EUR	0.0009	2	4.15002e-08	11756260	met-a-304	0.00417882	30.8558
167	rs7594598	C	A	C	A	-0.004	-0.015	0.5743	0.5829	0.011	0.1721	MEGASTROKE.2.AIS.EUR	0.0009	2	9.49708e-06	31026603	met-a-304	0.00267847	19.7477
168	rs7638383	A	G	A	G	0.0047	-0.0065	0.3984	0.3991	0.0104	0.5331	MEGASTROKE.2.AIS.EUR	0.0009	3	1.64101e-07	4994341	met-a-304	0.0036942	27.2642
169	rs7810390	G	A	G	A	0.0045	0.0141	0.4072	0.3934	0.0102	0.1676	MEGASTROKE.2.AIS.EUR	0.0009	7	5.611e-07	82662097	met-a-304	0.00338753	24.9932
170	rs7843149	T	C	T	C	-0.0041	-0.0025	0.3896	0.3959	0.0102	0.8044	MEGASTROKE.2.AIS.EUR	0.0009	8	6.55405e-06	91474961	met-a-304	0.00281369	20.7474
171	rs8006663	G	A	G	A	0.0046	0.0143	0.5444	0.5253	0.0101	0.1594	MEGASTROKE.2.AIS.EUR	0.0009	14	3.01599e-07	69171003	met-a-304	0.00353923	26.1164
172	rs8021242	T	C	T	C	0.0049	0	0.5899	0.5886	0.0113	0.9986	MEGASTROKE.2.AIS.EUR	0.0009	14	5.18299e-08	22398968	met-a-304	0.004014	29.6339
173	rs8046426	T	A	T	A	-0.004	-0.0021	0.6297	0.6167	0.0105	0.8386	MEGASTROKE.2.AIS.EUR	0.0009	16	8.08202e-06	7232302	met-a-304	0.00267847	19.7477
174	rs8088963	G	A	G	A	-0.0044	-0.0105	0.3613	0.3691	0.0105	0.315	MEGASTROKE.2.AIS.EUR	0.0009	18	8.28705e-07	59047314	met-a-304	0.00323913	23.8947
175	rs8094588	C	T	C	T	0.0042	-0.009	0.3798	0.3689	0.0103	0.3818	MEGASTROKE.2.AIS.EUR	0.0009	18	2.94802e-06	50098209	met-a-304	0.00295221	21.7719
176	rs8110890	G	T	G	T	-0.0045	0.0078	0.5259	0.5301	0.011	0.4818	MEGASTROKE.2.AIS.EUR	0.0009	19	7.50499e-07	19848485	met-a-304	0.00338753	24.9932
177	rs860916	A	G	A	G	-0.0047	-0.0046	0.4232	0.4211	0.0103	0.6547	MEGASTROKE.2.AIS.EUR	0.0009	18	1.51199e-07	60665539	met-a-304	0.0036942	27.2642
178	rs875184	C	T	C	T	0.0041	0.0082	0.597	0.5974	0.0101	0.4186	MEGASTROKE.2.AIS.EUR	0.0009	5	5.68905e-06	170124362	met-a-304	0.00281369	20.7474
179	rs875283	G	A	G	A	0.0043	0.0134	0.5104	0.5133	0.0099	0.1762	MEGASTROKE.2.AIS.EUR	0.0009	19	2.34099e-06	51767485	met-a-304	0.00309402	22.821
180	rs881562	G	T	G	T	-0.0044	0.0053	0.5022	0.4926	0.0105	0.6129	MEGASTROKE.2.AIS.EUR	0.0009	16	1.45101e-06	7760884	met-a-304	0.00323913	23.8947
181	rs893922	G	A	G	A	-0.0042	0.0055	0.634	0.6359	0.0103	0.5904	MEGASTROKE.2.AIS.EUR	0.0009	9	3.94503e-06	112060144	met-a-304	0.00295221	21.7719
182	rs915281	T	C	T	C	-0.0041	0.0201	0.5076	0.5106	0.0101	0.04632	MEGASTROKE.2.AIS.EUR	0.0009	9	4.42303e-06	119967963	met-a-304	0.00281369	20.7474
183	rs928963	A	C	A	C	0.0042	-0.0002	0.3985	0.4041	0.0105	0.9824	MEGASTROKE.2.AIS.EUR	0.0009	16	3.62201e-06	13616231	met-a-304	0.00295221	21.7719
184	rs9315440	A	G	A	G	0.0048	-0.0079	0.5843	0.5729	0.0101	0.4349	MEGASTROKE.2.AIS.EUR	0.0009	13	6.71197e-08	37293989	met-a-304	0.00385246	28.4367
185	rs9330454	A	G	A	G	-0.0066	-0.0061	0.4006	0.4256	0.011	0.5753	MEGASTROKE.2.AIS.EUR	0.0015	9	6.04394e-06	92515514	met-a-304	0.00262531	19.3547
186	rs937382	T	C	T	C	-0.0046	0.009	0.4466	0.4411	0.0103	0.3851	MEGASTROKE.2.AIS.EUR	0.0009	4	2.31201e-07	189971532	met-a-304	0.00353923	26.1164
187	rs938040	C	T	C	T	-0.0074	-0.0302	0.893	0.8812	0.0161	0.06028	MEGASTROKE.2.AIS.EUR	0.0017	10	9.1241e-06	65738183	met-a-304	0.0025696	18.9429
188	rs9464137	A	C	A	C	0.0041	0.0033	0.5592	0.5762	0.0101	0.745	MEGASTROKE.2.AIS.EUR	0.0009	6	4.44498e-06	54669826	met-a-304	0.00281369	20.7474
189	rs9511152	A	G	A	G	-0.005	0.0048	0.559	0.5738	0.0101	0.6346	MEGASTROKE.2.AIS.EUR	0.0009	13	2.98497e-08	19596767	met-a-304	0.00417882	30.8558
190	rs9517869	T	C	T	C	-0.0046	0.0022	0.3661	0.3695	0.0104	0.8342	MEGASTROKE.2.AIS.EUR	0.0009	13	3.457e-07	100398242	met-a-304	0.00353923	26.1164
191	rs9523030	G	T	G	T	-0.0043	0.0093	0.3731	0.3709	0.0106	0.3809	MEGASTROKE.2.AIS.EUR	0.0009	13	5.64703e-06	91262300	met-a-304	0.00309402	22.821
192	rs9541214	C	T	C	T	0.0042	0.006	0.347	0.3449	0.0107	0.5753	MEGASTROKE.2.AIS.EUR	0.0009	13	3.79699e-06	35112824	met-a-304	0.00295221	21.7719
193	rs9543391	T	G	T	G	0.0041	0.0221	0.3993	0.4007	0.0101	0.02847	MEGASTROKE.2.AIS.EUR	0.0009	13	6.38999e-06	74115140	met-a-304	0.00281369	20.7474
194	rs9610322	A	G	A	G	-0.0043	0.0062	0.5195	0.5332	0.0101	0.5358	MEGASTROKE.2.AIS.EUR	0.0009	22	1.119e-06	35980173	met-a-304	0.00309402	22.821
195	rs9646527	A	T	A	T	0.004	-0.0187	0.3795	0.3592	0.0107	0.07978	MEGASTROKE.2.AIS.EUR	0.0009	18	9.00202e-06	24749737	met-a-304	0.00267847	19.7477
196	rs9649963	C	T	C	T	-0.0041	0.0022	0.366	0.3709	0.0102	0.8268	MEGASTROKE.2.AIS.EUR	0.0009	8	5.84104e-06	131697816	met-a-304	0.00281369	20.7474
197	rs972459	C	T	C	T	-0.005	-0.0017	0.4213	0.4198	0.0101	0.8651	MEGASTROKE.2.AIS.EUR	0.0009	3	1.96902e-08	191855497	met-a-304	0.00417882	30.8558
198	rs9948912	A	G	A	G	0.004	0.0004	0.3616	0.3603	0.0102	0.972	MEGASTROKE.2.AIS.EUR	0.0009	18	9.579e-06	34853641	met-a-304	0.00267847	19.7477
199	rs9950125	G	A	G	A	0.004	-0.0161	0.5479	0.5624	0.01	0.1058	MEGASTROKE.2.AIS.EUR	0.0009	18	7.71507e-06	50548544	met-a-304	0.00267847	19.7477
200	rs9989564	A	G	A	G	-0.0042	0.0077	0.5142	0.5192	0.01	0.4427	MEGASTROKE.2.AIS.EUR	0.0009	18	3.095e-06	41305359	met-a-304	0.00295221	21.7719
201	rs1527683	C	T	C	T	-0.0061	0.0028	0.2	0.2084	0.0123	0.8219	MEGASTROKE.2.AIS.EUR	0.0013	1	2.168e-06	74822937	met-a-305	0.00298464	22.0118
202	rs16868246	G	C	G	C	-0.0097	-0.0102	0.7887	0.7963	0.0122	0.4034	MEGASTROKE.2.AIS.EUR	0.0013	4	1.77787e-14	9978305	met-a-305	0.00751275	55.6594
203	rs2176664	C	T	C	T	0.0059	-0.0216	0.7154	0.7061	0.011	0.04916	MEGASTROKE.2.AIS.EUR	0.0012	17	2.02698e-06	12519871	met-a-305	0.00327592	24.167
204	rs4288369	G	C	G	C	0.0453	-0.1057	0.9866	0.985	0.0545	0.05241	MEGASTROKE.2.AIS.EUR	0.0102	8	9.30701e-06	78666725	met-a-305	0.0110702	19.7017
205	rs4768741	C	G	C	G	-0.015	0.0079	0.9153	0.9138	0.0179	0.6616	MEGASTROKE.2.AIS.EUR	0.0032	12	3.52403e-06	47070105	met-a-305	0.0123167	21.9477
206	rs715	C	T	C	T	-0.0059	0.0041	0.2865	0.3047	0.0112	0.7166	MEGASTROKE.2.AIS.EUR	0.0012	2	1.65101e-06	211543055	met-a-305	0.00327592	24.167
207	rs10004285	G	A	G	A	-0.005	0.0134	0.626	0.6018	0.011	0.2215	MEGASTROKE.2.AIS.EUR	0.001	4	5.73297e-07	59559715	met-a-306	0.00445315	24.9911
208	rs1003887	T	C	T	C	-0.005	-0.006	0.651	0.6482	0.0117	0.6053	MEGASTROKE.2.AIS.EUR	0.001	19	5.73297e-07	17927400	met-a-306	0.00445315	24.9911
209	rs10190188	C	T	C	T	-0.005	-0.0188	0.338	0.3559	0.0105	0.07404	MEGASTROKE.2.AIS.EUR	0.001	2	5.73297e-07	49894154	met-a-306	0.00445315	24.9911
210	rs1025466	C	T	C	T	0.0041	-0.0005	0.5938	0.5954	0.0106	0.9616	MEGASTROKE.2.AIS.EUR	0.0009	5	6.25302e-06	159333536	met-a-306	0.00281522	20.7474
211	rs10258601	A	G	A	G	0.0044	0.0133	0.4382	0.447	0.01	0.1835	MEGASTROKE.2.AIS.EUR	0.0009	7	6.73395e-07	51371109	met-a-306	0.00324089	23.8947
212	rs1038555	T	C	T	C	-0.004	-0.0044	0.4023	0.4193	0.0101	0.6611	MEGASTROKE.2.AIS.EUR	0.0009	6	7.98804e-06	153671375	met-a-306	0.00267993	19.7477
213	rs1043991	C	T	C	T	-0.0048	0.0048	0.3625	0.3667	0.0103	0.6379	MEGASTROKE.2.AIS.EUR	0.0009	9	8.33297e-08	111892999	met-a-306	0.00385455	28.4367
214	rs10487377	A	G	A	G	0.0046	-0.0142	0.5764	0.5768	0.0102	0.1653	MEGASTROKE.2.AIS.EUR	0.0009	7	4.091e-07	117460254	met-a-306	0.00354114	26.1163
215	rs10500907	A	G	A	G	0.0042	-0.0004	0.3597	0.3548	0.0104	0.9661	MEGASTROKE.2.AIS.EUR	0.0009	11	3.54699e-06	21415127	met-a-306	0.00295381	21.7719
216	rs10736117	G	A	G	A	0.004	-0.0038	0.3735	0.3742	0.0102	0.7126	MEGASTROKE.2.AIS.EUR	0.0009	10	8.49709e-06	83051527	met-a-306	0.00267993	19.7477
217	rs10763843	G	A	G	A	0.0042	0.008	0.5717	0.5831	0.0099	0.4185	MEGASTROKE.2.AIS.EUR	0.0009	10	3.45096e-06	31158591	met-a-306	0.00295381	21.7719
218	rs10763940	G	A	G	A	-0.0048	-0.0111	0.6346	0.6237	0.0102	0.2742	MEGASTROKE.2.AIS.EUR	0.0009	10	1.17401e-07	33751360	met-a-306	0.00385455	28.4367
219	rs10798580	A	G	A	G	-0.0042	-0.0085	0.4216	0.4236	0.0111	0.4429	MEGASTROKE.2.AIS.EUR	0.0009	1	3.63999e-06	177864554	met-a-306	0.00295381	21.7719
220	rs10810580	C	T	C	T	-0.0046	0.0066	0.4417	0.4351	0.0105	0.5296	MEGASTROKE.2.AIS.EUR	0.0009	9	3.28201e-07	16629923	met-a-306	0.00354114	26.1163
221	rs10828678	A	G	A	G	0.004	0.0107	0.5105	0.5225	0.0105	0.308	MEGASTROKE.2.AIS.EUR	0.0009	10	7.20195e-06	24880712	met-a-306	0.00267993	19.7477
222	rs10887020	T	C	T	C	0.004	-0.0026	0.5133	0.5047	0.0099	0.7909	MEGASTROKE.2.AIS.EUR	0.0009	10	7.28903e-06	123663288	met-a-306	0.00267993	19.7477
223	rs10911251	C	A	C	A	0.0047	0.0167	0.4241	0.4304	0.0099	0.09197	MEGASTROKE.2.AIS.EUR	0.0009	1	1.58402e-07	183081194	met-a-306	0.00369621	27.2642
224	rs10923016	G	A	G	A	-0.0053	-0.0048	0.3809	0.3952	0.0104	0.6415	MEGASTROKE.2.AIS.EUR	0.0009	1	2.87998e-09	88516267	met-a-306	0.00469544	34.6696
225	rs10937762	G	A	G	A	-0.0044	-0.0099	0.4326	0.4322	0.01	0.3234	MEGASTROKE.2.AIS.EUR	0.0009	4	1.52799e-06	6918679	met-a-306	0.00324089	23.8947
226	rs10954411	T	A	T	A	-0.0043	0.005	0.6228	0.6316	0.0102	0.6221	MEGASTROKE.2.AIS.EUR	0.0009	7	1.80901e-06	132841506	met-a-306	0.0030957	22.8209
227	rs10973683	C	A	C	A	0.0041	-0.0062	0.5998	0.599	0.0099	0.5341	MEGASTROKE.2.AIS.EUR	0.0009	9	6.54094e-06	38151268	met-a-306	0.00281522	20.7474
228	rs11007082	T	G	T	G	0.0043	-0.0037	0.3779	0.3534	0.0103	0.7184	MEGASTROKE.2.AIS.EUR	0.0009	10	1.842e-06	19090565	met-a-306	0.0030957	22.8209
229	rs1104999	T	C	T	C	0.0041	-0.0185	0.4822	0.4776	0.0103	0.07248	MEGASTROKE.2.AIS.EUR	0.0009	9	3.51002e-06	119981095	met-a-306	0.00281522	20.7474
230	rs11117808	A	C	A	C	0.004	0.0009	0.4457	0.4577	0.01	0.9291	MEGASTROKE.2.AIS.EUR	0.0009	1	8.39808e-06	217396792	met-a-306	0.00267993	19.7477
231	rs11124743	G	A	G	A	-0.0043	0.0138	0.3646	0.3655	0.0109	0.2062	MEGASTROKE.2.AIS.EUR	0.0009	2	1.90999e-06	40725639	met-a-306	0.0030957	22.8209
232	rs11144511	T	C	T	C	-0.0042	-0.0088	0.4497	0.4734	0.0103	0.391	MEGASTROKE.2.AIS.EUR	0.0009	9	8.41705e-06	78218231	met-a-306	0.00295381	21.7719
233	rs11183620	G	A	G	A	-0.0041	-0.0045	0.5324	0.5393	0.01	0.6531	MEGASTROKE.2.AIS.EUR	0.0009	12	4.68101e-06	47212370	met-a-306	0.00281522	20.7474
234	rs11203041	G	A	G	A	0.0043	-0.0033	0.5542	0.5569	0.0113	0.7736	MEGASTROKE.2.AIS.EUR	0.0009	10	1.95299e-06	90988886	met-a-306	0.0030957	22.8209
235	rs11578928	A	C	A	C	0.0041	0.0064	0.4246	0.4342	0.0104	0.5387	MEGASTROKE.2.AIS.EUR	0.0009	1	4.74799e-06	84926750	met-a-306	0.00281522	20.7474
236	rs11657125	C	T	C	T	-0.0041	0.009	0.4396	0.4356	0.0099	0.36	MEGASTROKE.2.AIS.EUR	0.0009	17	5.71005e-06	66767551	met-a-306	0.00281522	20.7474
237	rs11868948	A	G	A	G	-0.0042	0.0009	0.6435	0.6275	0.0104	0.9343	MEGASTROKE.2.AIS.EUR	0.0009	17	4.62796e-06	10214042	met-a-306	0.00295381	21.7719
238	rs11952637	A	G	A	G	0.0043	0.0063	0.4212	0.41	0.01	0.5296	MEGASTROKE.2.AIS.EUR	0.0009	5	4.31301e-06	108490168	met-a-306	0.0030957	22.8209
239	rs11988092	C	T	C	T	0.0046	0.001	0.3815	0.3758	0.0104	0.9197	MEGASTROKE.2.AIS.EUR	0.0009	8	3.287e-07	85654878	met-a-306	0.00354114	26.1163
240	rs11999261	A	T	A	T	-0.0087	-0.0181	0.0943	0.0935	0.0173	0.2953	MEGASTROKE.2.AIS.EUR	0.0017	9	6.55904e-07	107764475	met-a-306	0.00355017	26.1832
241	rs12047618	T	G	T	G	0.0046	0.0104	0.3271	0.3142	0.0107	0.3334	MEGASTROKE.2.AIS.EUR	0.0009	1	4.25001e-07	203084008	met-a-306	0.00354114	26.1163
242	rs12196614	T	A	T	A	-0.0107	0.0025	0.0614	0.0868	0.0186	0.8943	MEGASTROKE.2.AIS.EUR	0.0024	6	6.418e-06	50050935	met-a-306	0.00269666	19.8713
243	rs12344504	T	C	T	C	-0.004	-0.0033	0.5957	0.5921	0.0103	0.7505	MEGASTROKE.2.AIS.EUR	0.0009	9	6.70394e-06	19848467	met-a-306	0.00267993	19.7477
244	rs12498703	G	A	G	A	0.0042	0.0119	0.4002	0.409	0.0103	0.2495	MEGASTROKE.2.AIS.EUR	0.0009	4	2.86003e-06	155854976	met-a-306	0.00295381	21.7719
245	rs12517096	G	A	G	A	-0.0041	-0.0154	0.578	0.573	0.0101	0.1255	MEGASTROKE.2.AIS.EUR	0.0009	5	8.40601e-06	119624944	met-a-306	0.00281522	20.7474
246	rs12612007	A	G	A	G	0.0044	0.0001	0.3461	0.3445	0.0105	0.9896	MEGASTROKE.2.AIS.EUR	0.0009	2	1.20199e-06	107870934	met-a-306	0.00324089	23.8947
247	rs1278312	C	T	C	T	0.0042	-0.0103	0.5992	0.5891	0.0104	0.3232	MEGASTROKE.2.AIS.EUR	0.0009	10	2.86702e-06	127814203	met-a-306	0.00295381	21.7719
248	rs1292666	C	T	C	T	-0.0045	-0.003	0.5333	0.5475	0.0104	0.7719	MEGASTROKE.2.AIS.EUR	0.0009	1	6.44095e-07	10908412	met-a-306	0.00338937	24.9932
249	rs13130810	T	C	T	C	0.004	-0.0121	0.4401	0.4424	0.0101	0.2303	MEGASTROKE.2.AIS.EUR	0.0009	4	7.79094e-06	177147696	met-a-306	0.00267993	19.7477
250	rs13147572	G	A	G	A	0.0047	0.0115	0.4191	0.4239	0.0101	0.2555	MEGASTROKE.2.AIS.EUR	0.0009	4	1.98999e-07	18293144	met-a-306	0.00369621	27.2642
251	rs13165077	A	G	A	G	0.0041	0.0008	0.3821	0.3794	0.0103	0.9395	MEGASTROKE.2.AIS.EUR	0.0009	5	8.98297e-06	120806354	met-a-306	0.00281522	20.7474
252	rs1334318	G	A	G	A	-0.0044	0.0096	0.6428	0.6385	0.0104	0.3538	MEGASTROKE.2.AIS.EUR	0.0009	6	1.008e-06	97079610	met-a-306	0.00324089	23.8947
253	rs1360820	A	G	A	G	-0.0042	0.0122	0.4963	0.5	0.0098	0.2139	MEGASTROKE.2.AIS.EUR	0.0009	13	2.15402e-06	93554207	met-a-306	0.00295381	21.7719
254	rs1368532	T	C	T	C	-0.004	-0.0137	0.3842	0.3897	0.0104	0.1874	MEGASTROKE.2.AIS.EUR	0.0009	10	8.85503e-06	127280375	met-a-306	0.00267993	19.7477
255	rs1428203	G	T	G	T	-0.0045	-0.0083	0.5883	0.589	0.0096	0.3868	MEGASTROKE.2.AIS.EUR	0.0009	5	5.51303e-07	24164613	met-a-306	0.00338937	24.9932
256	rs1440581	C	T	C	T	0.0081	0.0116	0.5408	0.5266	0.0102	0.254	MEGASTROKE.2.AIS.EUR	0.0009	4	1.44112e-19	89226422	met-a-306	0.0108988	80.978
257	rs1463301	T	C	T	C	-0.0049	-0.0124	0.5742	0.5673	0.0108	0.2471	MEGASTROKE.2.AIS.EUR	0.0009	12	7.49307e-08	61929312	met-a-306	0.00401618	29.6339
258	rs1519309	T	C	T	C	-0.0043	-0.0044	0.6543	0.6495	0.0104	0.6679	MEGASTROKE.2.AIS.EUR	0.0009	4	1.87301e-06	187015089	met-a-306	0.0030957	22.8209
259	rs1541245	T	C	T	C	-0.0048	0.0077	0.5318	0.5322	0.0098	0.4304	MEGASTROKE.2.AIS.EUR	0.0009	1	7.98804e-08	164950128	met-a-306	0.00385455	28.4367
260	rs1558789	A	C	A	C	0.0045	-0.0008	0.51	0.5135	0.0101	0.9348	MEGASTROKE.2.AIS.EUR	0.0009	12	3.52298e-07	15168791	met-a-306	0.00338937	24.9932
261	rs1564480	G	A	G	A	-0.0045	0.0022	0.5235	0.5277	0.01	0.8248	MEGASTROKE.2.AIS.EUR	0.0009	8	6.68098e-07	21402658	met-a-306	0.00338937	24.9932
262	rs1654495	C	A	C	A	-0.0048	0.0092	0.4291	0.4448	0.0104	0.3795	MEGASTROKE.2.AIS.EUR	0.0009	19	1.036e-07	55501579	met-a-306	0.00385455	28.4367
263	rs167648	C	A	C	A	0.0041	-0.0004	0.5561	0.5433	0.0103	0.9676	MEGASTROKE.2.AIS.EUR	0.0009	2	4.51502e-06	211878255	met-a-306	0.00281522	20.7474
264	rs1677193	C	A	C	A	0.0044	0.0074	0.3878	0.3925	0.0102	0.4659	MEGASTROKE.2.AIS.EUR	0.0009	12	1.24601e-06	31756155	met-a-306	0.00324089	23.8947
265	rs1705832	C	T	C	T	-0.0043	0.009	0.605	0.61	0.0105	0.3921	MEGASTROKE.2.AIS.EUR	0.0009	3	1.89802e-06	3201432	met-a-306	0.0030957	22.8209
266	rs17107974	T	C	T	C	-0.0082	0.0023	0.1068	0.1244	0.0156	0.8844	MEGASTROKE.2.AIS.EUR	0.0017	14	1.49599e-06	22055136	met-a-306	0.00315508	23.2601
267	rs17173197	T	C	T	C	-0.0044	0.0111	0.3872	0.3882	0.0103	0.2828	MEGASTROKE.2.AIS.EUR	0.0009	7	2.464e-06	151268920	met-a-306	0.00324089	23.8947
268	rs1733198	G	A	G	A	-0.0049	0.0199	0.3692	0.3837	0.0105	0.05852	MEGASTROKE.2.AIS.EUR	0.0009	3	7.61693e-08	103602058	met-a-306	0.00401618	29.6339
269	rs174476	T	C	T	C	-0.0042	0.001	0.4174	0.4213	0.0105	0.9209	MEGASTROKE.2.AIS.EUR	0.0009	11	5.70296e-06	61674118	met-a-306	0.00295381	21.7719
270	rs1795964	G	A	G	A	0.0044	0.0088	0.5909	0.578	0.0096	0.3596	MEGASTROKE.2.AIS.EUR	0.0009	12	1.97802e-06	122267117	met-a-306	0.00324089	23.8947
271	rs1818106	A	C	A	C	0.005	0.0076	0.501	0.4978	0.0102	0.4555	MEGASTROKE.2.AIS.EUR	0.001	11	5.73297e-07	103913376	met-a-306	0.00445315	24.9911
272	rs1822834	C	G	C	G	0.0108	0.0184	0.0629	0.0681	0.021	0.38	MEGASTROKE.2.AIS.EUR	0.0024	15	6.59402e-06	58635927	met-a-306	0.00274716	20.2445
273	rs1862710	A	G	A	G	0.0047	0.0027	0.5489	0.5655	0.0101	0.7888	MEGASTROKE.2.AIS.EUR	0.0009	1	1.17401e-07	15844057	met-a-306	0.00369621	27.2642
274	rs1872800	A	T	A	T	-0.004	-0.0141	0.6438	0.6437	0.0104	0.1779	MEGASTROKE.2.AIS.EUR	0.0009	8	8.24708e-06	32108495	met-a-306	0.00267993	19.7477
275	rs1884639	C	T	C	T	-0.0047	-0.0155	0.6135	0.6234	0.0106	0.1423	MEGASTROKE.2.AIS.EUR	0.0009	20	2.31601e-07	719854	met-a-306	0.00369621	27.2642
276	rs1931001	G	T	G	T	0.0043	0.0023	0.6497	0.6665	0.0107	0.8267	MEGASTROKE.2.AIS.EUR	0.0009	6	1.622e-06	132287936	met-a-306	0.0030957	22.8209
277	rs1952935	C	A	C	A	0.0048	-0.0051	0.4194	0.4305	0.01	0.6084	MEGASTROKE.2.AIS.EUR	0.0009	14	1.06901e-07	40859517	met-a-306	0.00385455	28.4367
278	rs1971105	T	G	T	G	-0.0041	-0.0001	0.4305	0.4381	0.0098	0.9951	MEGASTROKE.2.AIS.EUR	0.0009	2	6.27307e-06	55055307	met-a-306	0.00281522	20.7474
279	rs1999120	A	G	A	G	-0.0041	-0.0136	0.5692	0.56	0.0102	0.1836	MEGASTROKE.2.AIS.EUR	0.0009	6	4.03896e-06	158900185	met-a-306	0.00281522	20.7474
280	rs2057435	G	A	G	A	-0.0041	0.0056	0.465	0.4621	0.01	0.5724	MEGASTROKE.2.AIS.EUR	0.0009	10	7.94493e-06	77674635	met-a-306	0.00281522	20.7474
281	rs2060490	C	T	C	T	0.0044	0.0191	0.526	0.5248	0.0098	0.05148	MEGASTROKE.2.AIS.EUR	0.0009	2	9.1029e-07	178861177	met-a-306	0.00324089	23.8947
282	rs2146498	A	G	A	G	0.004	-0.002	0.5787	0.5645	0.01	0.8399	MEGASTROKE.2.AIS.EUR	0.0009	14	8.041e-06	93072269	met-a-306	0.00267993	19.7477
283	rs2273875	C	G	C	G	0.0043	-0.0115	0.37	0.3711	0.0104	0.2655	MEGASTROKE.2.AIS.EUR	0.0009	1	1.821e-06	234573357	met-a-306	0.0030957	22.8209
284	rs2285137	C	T	C	T	0.0108	0.0023	0.0564	0.0597	0.0217	0.915	MEGASTROKE.2.AIS.EUR	0.0024	22	5.35106e-06	42980678	met-a-306	0.00274716	20.2445
285	rs2302423	A	G	A	G	0.0042	-0.0097	0.55	0.529	0.0099	0.3282	MEGASTROKE.2.AIS.EUR	0.0009	11	2.81799e-06	22868937	met-a-306	0.00295381	21.7719
286	rs2357713	G	T	G	T	0.0042	0.003	0.553	0.5368	0.0099	0.7636	MEGASTROKE.2.AIS.EUR	0.0009	7	2.99902e-06	13657472	met-a-306	0.00295381	21.7719
287	rs2373642	A	G	A	G	-0.0536	0.0054	0.0138	0.0315	0.0423	0.8988	MEGASTROKE.2.AIS.EUR	0.0117	7	4.72204e-06	149680189	met-a-306	0.0117709	20.9635
288	rs242082	T	C	T	C	0.0048	-0.0087	0.3867	0.4049	0.0103	0.3984	MEGASTROKE.2.AIS.EUR	0.0009	22	1.38299e-07	33224439	met-a-306	0.00385455	28.4367
289	rs2454043	A	C	A	C	-0.0047	0.003	0.588	0.601	0.0101	0.7654	MEGASTROKE.2.AIS.EUR	0.0009	8	1.852e-07	104070255	met-a-306	0.00369621	27.2642
290	rs2465250	C	A	C	A	-0.0048	-0.0095	0.4497	0.4642	0.0098	0.3322	MEGASTROKE.2.AIS.EUR	0.0009	4	7.76104e-08	169357067	met-a-306	0.00385455	28.4367
291	rs2471650	T	C	T	C	-0.0048	-0.0056	0.5252	0.5233	0.01	0.5757	MEGASTROKE.2.AIS.EUR	0.0009	12	1.16001e-07	75578076	met-a-306	0.00385455	28.4367
292	rs2478832	T	C	T	C	-0.0041	0.0039	0.3996	0.4038	0.0102	0.7043	MEGASTROKE.2.AIS.EUR	0.0009	10	8.046e-06	30346833	met-a-306	0.00281522	20.7474
293	rs248065	G	A	G	A	0.0048	0.0221	0.4919	0.4914	0.0099	0.02508	MEGASTROKE.2.AIS.EUR	0.0009	5	1.12699e-07	126500873	met-a-306	0.00385455	28.4367
294	rs2513896	A	G	A	G	0.0042	0.009	0.3526	0.363	0.0105	0.3941	MEGASTROKE.2.AIS.EUR	0.001	8	9.64806e-06	103769678	met-a-306	0.00239393	17.6352
295	rs2624695	C	T	C	T	0.004	-0.0094	0.4898	0.5127	0.0106	0.3746	MEGASTROKE.2.AIS.EUR	0.0009	10	8.94108e-06	44549767	met-a-306	0.00267993	19.7477
296	rs2667698	C	A	C	A	-0.0041	-0.0018	0.6319	0.6259	0.0103	0.8578	MEGASTROKE.2.AIS.EUR	0.0009	3	7.07099e-06	189857444	met-a-306	0.00281522	20.7474
297	rs2713737	A	G	A	G	-0.006	-0.0149	0.44	0.4548	0.0101	0.1399	MEGASTROKE.2.AIS.EUR	0.001	3	1.97301e-09	100767398	met-a-306	0.0064	35.9871
298	rs2722276	A	G	A	G	0.0048	0.0084	0.523	0.5291	0.0099	0.3976	MEGASTROKE.2.AIS.EUR	0.0009	7	8.70202e-08	37989178	met-a-306	0.00385455	28.4367
299	rs2819322	C	T	C	T	0.0043	-0.009	0.5411	0.5472	0.01	0.3695	MEGASTROKE.2.AIS.EUR	0.0009	1	1.789e-06	162281028	met-a-306	0.0030957	22.8209
300	rs2834578	T	C	T	C	0.0045	-0.0114	0.3986	0.4068	0.0102	0.2644	MEGASTROKE.2.AIS.EUR	0.0009	21	7.24002e-07	36059609	met-a-306	0.00338937	24.9932
301	rs2834803	G	A	G	A	-0.004	0.0162	0.4293	0.4338	0.0101	0.1092	MEGASTROKE.2.AIS.EUR	0.0009	21	8.13392e-06	36518018	met-a-306	0.00267993	19.7477
302	rs2898645	C	T	C	T	0.005	0.0253	0.455	0.4532	0.0102	0.01264	MEGASTROKE.2.AIS.EUR	0.001	17	5.73297e-07	75332699	met-a-306	0.00445315	24.9911
303	rs2933284	C	T	C	T	-0.0042	0.0012	0.6102	0.5981	0.0102	0.9047	MEGASTROKE.2.AIS.EUR	0.0009	3	2.86003e-06	11021945	met-a-306	0.00295381	21.7719
304	rs3102519	A	G	A	G	0.0048	-0.0153	0.375	0.3795	0.0102	0.136	MEGASTROKE.2.AIS.EUR	0.0009	8	7.82997e-08	96791410	met-a-306	0.00385455	28.4367
305	rs3775574	A	G	A	G	-0.0044	0.0083	0.6047	0.613	0.0102	0.4165	MEGASTROKE.2.AIS.EUR	0.0009	4	3.133e-06	185370066	met-a-306	0.00324089	23.8947
306	rs37959	T	C	T	C	0.0044	-0.008	0.3912	0.3981	0.0102	0.4322	MEGASTROKE.2.AIS.EUR	0.0009	7	1.70801e-06	8002389	met-a-306	0.00324089	23.8947
307	rs3802644	T	A	T	A	0.0042	-0.0061	0.5994	0.5824	0.0102	0.5509	MEGASTROKE.2.AIS.EUR	0.0009	10	2.94097e-06	80782924	met-a-306	0.00295381	21.7719
308	rs3802681	C	T	C	T	-0.0045	-0.0162	0.3856	0.3891	0.0103	0.115	MEGASTROKE.2.AIS.EUR	0.0009	10	5.43701e-07	104114328	met-a-306	0.00338937	24.9932
309	rs390836	T	A	T	A	-0.0045	-0.0123	0.585	0.5889	0.0101	0.2271	MEGASTROKE.2.AIS.EUR	0.0009	20	8.05898e-07	15057002	met-a-306	0.00338937	24.9932
310	rs3924223	A	G	A	G	-0.0041	0.0151	0.549	0.5459	0.01	0.1302	MEGASTROKE.2.AIS.EUR	0.0009	1	6.18201e-06	222079194	met-a-306	0.00281522	20.7474
311	rs4074961	T	C	T	C	-0.0044	0.0037	0.4317	0.4387	0.0099	0.709	MEGASTROKE.2.AIS.EUR	0.001	1	4.22795e-06	38092723	met-a-306	0.00262674	19.3547
312	rs4077470	C	T	C	T	0.0045	-0.021	0.4597	0.4562	0.01	0.03562	MEGASTROKE.2.AIS.EUR	0.0009	12	4.64601e-07	5596812	met-a-306	0.00338937	24.9932
313	rs4148593	G	A	G	A	-0.005	-0.0024	0.376	0.3733	0.01	0.8126	MEGASTROKE.2.AIS.EUR	0.001	3	5.73297e-07	183649870	met-a-306	0.00445315	24.9911
314	rs417144	T	C	T	C	0.0046	0.0051	0.3507	0.3615	0.0104	0.6244	MEGASTROKE.2.AIS.EUR	0.0009	2	2.56502e-07	79251847	met-a-306	0.00354114	26.1163
315	rs4276770	A	G	A	G	-0.0041	-0.0065	0.3999	0.4028	0.0102	0.5227	MEGASTROKE.2.AIS.EUR	0.0009	9	5.11305e-06	25256654	met-a-306	0.00281522	20.7474
316	rs4499783	C	T	C	T	0.004	-0.0012	0.4042	0.4055	0.0101	0.9041	MEGASTROKE.2.AIS.EUR	0.0009	5	7.58193e-06	65967123	met-a-306	0.00267993	19.7477
317	rs4531478	G	A	G	A	-0.0041	-0.0083	0.5287	0.5511	0.01	0.404	MEGASTROKE.2.AIS.EUR	0.0009	11	4.45102e-06	68482489	met-a-306	0.00281522	20.7474
318	rs4681618	G	A	G	A	0.0042	-0.0093	0.4207	0.4219	0.01	0.3518	MEGASTROKE.2.AIS.EUR	0.0009	3	3.14898e-06	150146026	met-a-306	0.00295381	21.7719
319	rs4726308	T	G	T	G	-0.0042	-0.0107	0.3944	0.383	0.0104	0.3021	MEGASTROKE.2.AIS.EUR	0.0009	7	3.34603e-06	153290520	met-a-306	0.00295381	21.7719
320	rs4741887	A	G	A	G	-0.0047	0.0176	0.4584	0.468	0.0099	0.07668	MEGASTROKE.2.AIS.EUR	0.0009	9	1.68e-07	4079470	met-a-306	0.00369621	27.2642
321	rs4758270	G	A	G	A	0.0048	0.0069	0.3517	0.3514	0.0104	0.5083	MEGASTROKE.2.AIS.EUR	0.0009	11	2.01298e-07	8042616	met-a-306	0.00385455	28.4367
322	rs4767788	A	G	A	G	0.0047	0.0036	0.4189	0.4186	0.0103	0.7288	MEGASTROKE.2.AIS.EUR	0.0009	12	5.73799e-07	119574210	met-a-306	0.00369621	27.2642
323	rs477992	G	A	G	A	0.0047	0.0227	0.6772	0.6838	0.0109	0.03768	MEGASTROKE.2.AIS.EUR	0.0009	1	1.99899e-07	120257576	met-a-306	0.00369621	27.2642
324	rs4795552	A	G	A	G	-0.0047	-0.0266	0.3894	0.3894	0.0104	0.01057	MEGASTROKE.2.AIS.EUR	0.0009	17	1.54501e-07	25613381	met-a-306	0.00369621	27.2642
325	rs481781	C	T	C	T	-0.0044	0.0073	0.4591	0.4809	0.0103	0.4779	MEGASTROKE.2.AIS.EUR	0.0009	3	9.14408e-07	169940045	met-a-306	0.00324089	23.8947
326	rs4851946	G	A	G	A	-0.0042	0.0068	0.4294	0.4286	0.01	0.4989	MEGASTROKE.2.AIS.EUR	0.0009	2	2.19498e-06	106839924	met-a-306	0.00295381	21.7719
327	rs4875397	A	G	A	G	-0.0042	-0.0024	0.5599	0.5723	0.0107	0.8252	MEGASTROKE.2.AIS.EUR	0.0009	8	3.03697e-06	4700011	met-a-306	0.00295381	21.7719
328	rs4889294	C	T	C	T	0.0041	-0.0021	0.4551	0.4611	0.0105	0.8433	MEGASTROKE.2.AIS.EUR	0.0009	16	3.64603e-06	81303759	met-a-306	0.00281522	20.7474
329	rs4920094	A	G	A	G	0.004	-0.0203	0.3912	0.3885	0.0106	0.05608	MEGASTROKE.2.AIS.EUR	0.0009	21	7.17893e-06	43786333	met-a-306	0.00267993	19.7477
330	rs4921412	G	C	G	C	0.0042	-0.0091	0.6136	0.6079	0.0103	0.3761	MEGASTROKE.2.AIS.EUR	0.0009	5	2.78099e-06	161158782	met-a-306	0.00295381	21.7719
331	rs4935115	A	G	A	G	0.0045	0.0002	0.529	0.5412	0.0101	0.9862	MEGASTROKE.2.AIS.EUR	0.0009	10	5.754e-07	56396781	met-a-306	0.00338937	24.9932
332	rs4968791	A	G	A	G	-0.0043	0.0245	0.5344	0.5331	0.01	0.01446	MEGASTROKE.2.AIS.EUR	0.0009	17	1.47601e-06	67402795	met-a-306	0.0030957	22.8209
333	rs6003916	C	T	C	T	-0.0087	0.0143	0.1034	0.1065	0.0165	0.3862	MEGASTROKE.2.AIS.EUR	0.0018	22	1.05701e-06	24186823	met-a-306	0.00316788	23.3548
334	rs606798	G	T	G	T	-0.004	0.0013	0.6278	0.6221	0.0105	0.8987	MEGASTROKE.2.AIS.EUR	0.0009	18	9.90102e-06	34905440	met-a-306	0.00267993	19.7477
335	rs6103894	G	T	G	T	0.0043	0.0072	0.4061	0.3831	0.0105	0.4935	MEGASTROKE.2.AIS.EUR	0.0009	20	2.70502e-06	43480679	met-a-306	0.0030957	22.8209
336	rs618001	T	C	T	C	0.0041	0.0063	0.5857	0.5904	0.0102	0.5352	MEGASTROKE.2.AIS.EUR	0.0009	11	4.176e-06	85756362	met-a-306	0.00281522	20.7474
337	rs623111	A	C	A	C	0.0041	-0.0056	0.3678	0.3743	0.0104	0.5904	MEGASTROKE.2.AIS.EUR	0.0009	1	6.37602e-06	191393679	met-a-306	0.00281522	20.7474
338	rs631750	C	T	C	T	-0.0041	-0.0053	0.6456	0.6547	0.0108	0.6236	MEGASTROKE.2.AIS.EUR	0.0009	12	7.50602e-06	4075855	met-a-306	0.00281522	20.7474
339	rs637828	C	A	C	A	-0.0041	0.0161	0.4576	0.4489	0.0101	0.1088	MEGASTROKE.2.AIS.EUR	0.0009	18	5.81206e-06	60153289	met-a-306	0.00281522	20.7474
340	rs6470194	G	A	G	A	-0.005	0.02	0.594	0.5904	0.0112	0.07435	MEGASTROKE.2.AIS.EUR	0.001	8	5.73297e-07	124863492	met-a-306	0.00445315	24.9911
341	rs6475359	A	G	A	G	-0.0046	0.0234	0.4127	0.4406	0.0102	0.02209	MEGASTROKE.2.AIS.EUR	0.0009	9	3.57298e-07	1975279	met-a-306	0.00354114	26.1163
342	rs6518309	A	C	A	C	0.0043	0.0243	0.6195	0.6265	0.0103	0.01861	MEGASTROKE.2.AIS.EUR	0.0009	21	1.78e-06	45047992	met-a-306	0.0030957	22.8209
343	rs6543342	C	T	C	T	-0.004	0.0004	0.6222	0.6299	0.0102	0.9666	MEGASTROKE.2.AIS.EUR	0.0009	2	8.56091e-06	106462256	met-a-306	0.00267993	19.7477
344	rs6562776	G	A	G	A	0.0043	0.0219	0.3884	0.3903	0.0102	0.03148	MEGASTROKE.2.AIS.EUR	0.0009	13	1.64502e-06	74196887	met-a-306	0.0030957	22.8209
345	rs6588636	C	T	C	T	0.004	0.0139	0.389	0.3981	0.0102	0.1712	MEGASTROKE.2.AIS.EUR	0.0009	1	9.93505e-06	56946799	met-a-306	0.00267993	19.7477
346	rs6735596	C	A	C	A	0.0052	-0.007	0.3733	0.38	0.0102	0.4882	MEGASTROKE.2.AIS.EUR	0.0009	2	1.153e-08	228093883	met-a-306	0.00452072	33.3736
347	rs6737109	C	T	C	T	-0.0051	-0.0244	0.4239	0.4093	0.0102	0.01685	MEGASTROKE.2.AIS.EUR	0.0009	2	1.45399e-08	23179531	met-a-306	0.00434927	32.1024
348	rs679563	A	G	A	G	-0.0045	0.0195	0.4837	0.4846	0.0101	0.05438	MEGASTROKE.2.AIS.EUR	0.0009	1	7.12804e-07	7971078	met-a-306	0.00338937	24.9932
349	rs6820011	T	G	T	G	-0.0051	-0.0064	0.5152	0.5159	0.01	0.5202	MEGASTROKE.2.AIS.EUR	0.0009	4	1.18201e-08	167390955	met-a-306	0.00434927	32.1024
350	rs6820313	T	G	T	G	0.0049	-0.0086	0.5169	0.5319	0.01	0.3862	MEGASTROKE.2.AIS.EUR	0.0009	4	4.65104e-08	140134659	met-a-306	0.00401618	29.6339
351	rs6822279	C	A	C	A	0.0041	-0.0005	0.6031	0.5911	0.0101	0.9573	MEGASTROKE.2.AIS.EUR	0.0009	4	4.78795e-06	99745705	met-a-306	0.00281522	20.7474
352	rs682359	T	G	T	G	0.004	-0.0028	0.5813	0.5936	0.0103	0.7881	MEGASTROKE.2.AIS.EUR	0.0009	15	6.34205e-06	42426833	met-a-306	0.00267993	19.7477
353	rs6833720	A	G	A	G	-0.0046	-0.0146	0.4766	0.4909	0.0099	0.1414	MEGASTROKE.2.AIS.EUR	0.0009	4	2.21901e-07	19924591	met-a-306	0.00354114	26.1163
354	rs697311	A	G	A	G	0.0041	-0.0063	0.3792	0.3755	0.0105	0.5474	MEGASTROKE.2.AIS.EUR	0.0009	11	4.581e-06	29675343	met-a-306	0.00281522	20.7474
355	rs6982408	G	T	G	T	0.0042	-0.0002	0.5565	0.5565	0.0099	0.9814	MEGASTROKE.2.AIS.EUR	0.0009	8	2.32199e-06	60673486	met-a-306	0.00295381	21.7719
356	rs699856	C	T	C	T	-0.004	0.0153	0.6339	0.6268	0.0106	0.1497	MEGASTROKE.2.AIS.EUR	0.0009	1	7.44903e-06	75089136	met-a-306	0.00267993	19.7477
357	rs7073430	A	C	A	C	0.004	0.0036	0.4008	0.4036	0.0101	0.7195	MEGASTROKE.2.AIS.EUR	0.0009	10	9.94604e-06	64454881	met-a-306	0.00267993	19.7477
358	rs7121554	T	C	T	C	-0.007	0.0036	0.2573	0.2596	0.0114	0.7517	MEGASTROKE.2.AIS.EUR	0.0016	11	6.30899e-06	112048051	met-a-306	0.00259705	19.1354
359	rs7137008	G	A	G	A	-0.0046	0.0138	0.5532	0.553	0.0102	0.1756	MEGASTROKE.2.AIS.EUR	0.0009	12	2.601e-07	96159905	met-a-306	0.00354114	26.1163
360	rs720293	A	G	A	G	0.0043	0.0079	0.4312	0.419	0.0102	0.4397	MEGASTROKE.2.AIS.EUR	0.0009	11	2.52802e-06	43036313	met-a-306	0.0030957	22.8209
361	rs720625	A	G	A	G	-0.0046	-0.0142	0.6267	0.6243	0.0111	0.1997	MEGASTROKE.2.AIS.EUR	0.0009	3	4.655e-07	45810094	met-a-306	0.00354114	26.1163
362	rs720816	A	G	A	G	0.004	0.0216	0.5425	0.5283	0.0102	0.0337	MEGASTROKE.2.AIS.EUR	0.0009	7	7.76408e-06	41775748	met-a-306	0.00267993	19.7477
363	rs7301176	T	C	T	C	0.0043	0.0014	0.4603	0.4744	0.0102	0.8904	MEGASTROKE.2.AIS.EUR	0.0009	12	1.86102e-06	48790991	met-a-306	0.0030957	22.8209
364	rs7329192	T	C	T	C	-0.0042	0.0092	0.5277	0.5278	0.01	0.3541	MEGASTROKE.2.AIS.EUR	0.0009	13	3.16497e-06	85068774	met-a-306	0.00295381	21.7719
365	rs7366464	T	C	T	C	-0.0075	0.007	0.1258	0.1343	0.0152	0.6433	MEGASTROKE.2.AIS.EUR	0.0017	1	7.78305e-06	232359758	met-a-306	0.00264077	19.4584
366	rs7513382	T	G	T	G	-0.004	0.0147	0.5171	0.5135	0.01	0.1433	MEGASTROKE.2.AIS.EUR	0.0009	1	7.05196e-06	160372109	met-a-306	0.00267993	19.7477
367	rs757378	A	T	A	T	-0.0042	-0.007	0.6095	0.6106	0.0104	0.497	MEGASTROKE.2.AIS.EUR	0.0009	17	3.565e-06	29722619	met-a-306	0.00295381	21.7719
368	rs7574695	T	C	T	C	-0.0041	-0.0014	0.4769	0.4778	0.0108	0.8999	MEGASTROKE.2.AIS.EUR	0.0009	2	5.96705e-06	33953186	met-a-306	0.00281522	20.7474
369	rs7584322	C	A	C	A	0.0048	-0.0243	0.5258	0.5327	0.0101	0.01617	MEGASTROKE.2.AIS.EUR	0.0009	2	7.03299e-08	71140960	met-a-306	0.00385455	28.4367
370	rs7584842	C	T	C	T	0.0051	0.0183	0.4621	0.4564	0.01	0.0692	MEGASTROKE.2.AIS.EUR	0.0009	2	1.892e-08	11756260	met-a-306	0.00434927	32.1024
371	rs759456	G	T	G	T	-0.0042	-0.0127	0.3737	0.3804	0.0107	0.2348	MEGASTROKE.2.AIS.EUR	0.0009	2	3.73302e-06	65194302	met-a-306	0.00295381	21.7719
372	rs7622687	A	G	A	G	-0.0041	0.0067	0.4032	0.4125	0.0107	0.5317	MEGASTROKE.2.AIS.EUR	0.0009	3	5.21195e-06	58168406	met-a-306	0.00281522	20.7474
373	rs7625991	A	C	A	C	-0.0042	-0.0001	0.345	0.3583	0.0107	0.9926	MEGASTROKE.2.AIS.EUR	0.0009	3	5.89698e-06	44136424	met-a-306	0.00295381	21.7719
374	rs7647029	A	G	A	G	0.0053	0.0147	0.6479	0.6506	0.0104	0.1588	MEGASTROKE.2.AIS.EUR	0.0009	3	1.02101e-08	131726722	met-a-306	0.00469544	34.6696
375	rs7669967	G	A	G	A	-0.004	0.0048	0.3833	0.3936	0.0107	0.6551	MEGASTROKE.2.AIS.EUR	0.0009	4	6.827e-06	156049070	met-a-306	0.00267993	19.7477
376	rs7685009	G	A	G	A	0.0045	0.0098	0.3418	0.3422	0.011	0.3747	MEGASTROKE.2.AIS.EUR	0.0009	4	6.43695e-07	90480831	met-a-306	0.00338937	24.9932
377	rs7689825	T	C	T	C	0.0046	-0.0102	0.643	0.6328	0.0102	0.3186	MEGASTROKE.2.AIS.EUR	0.0009	4	3.97e-07	101324700	met-a-306	0.00354114	26.1163
378	rs769630	T	C	T	C	0.0041	0.0299	0.6016	0.5885	0.0104	0.003993	MEGASTROKE.2.AIS.EUR	0.0009	3	5.06396e-06	3822559	met-a-306	0.00281522	20.7474
379	rs7738860	T	C	T	C	-0.0044	-0.0229	0.4518	0.4566	0.0103	0.02585	MEGASTROKE.2.AIS.EUR	0.0009	6	1.31199e-06	155805281	met-a-306	0.00324089	23.8947
380	rs7740614	A	G	A	G	-0.0049	-0.0097	0.4838	0.4887	0.0102	0.3436	MEGASTROKE.2.AIS.EUR	0.0009	6	4.74602e-08	45545851	met-a-306	0.00401618	29.6339
381	rs7795093	A	G	A	G	-0.0044	-0.0236	0.3813	0.3886	0.0111	0.0333	MEGASTROKE.2.AIS.EUR	0.0009	7	1.47401e-06	131365443	met-a-306	0.00324089	23.8947
382	rs7825809	C	T	C	T	0.0047	0.0003	0.5681	0.5734	0.01	0.9786	MEGASTROKE.2.AIS.EUR	0.0009	8	1.54899e-07	93190822	met-a-306	0.00369621	27.2642
383	rs7911876	T	C	T	C	0.0043	-0.0105	0.4276	0.4313	0.0102	0.3014	MEGASTROKE.2.AIS.EUR	0.0009	10	2.75702e-06	14494126	met-a-306	0.0030957	22.8209
384	rs7914851	G	C	G	C	-0.0041	-0.0211	0.6557	0.6597	0.0106	0.04629	MEGASTROKE.2.AIS.EUR	0.0009	10	6.79094e-06	92211107	met-a-306	0.00281522	20.7474
385	rs7915	C	A	C	A	0.0049	-0.0114	0.3626	0.3657	0.0105	0.2797	MEGASTROKE.2.AIS.EUR	0.0009	15	5.81996e-08	41106485	met-a-306	0.00401618	29.6339
386	rs7923885	A	G	A	G	-0.0044	0.0161	0.5257	0.5391	0.01	0.1096	MEGASTROKE.2.AIS.EUR	0.0009	10	8.07793e-07	18654871	met-a-306	0.00324089	23.8947
387	rs7968823	T	C	T	C	-0.004	-0.0031	0.4688	0.4698	0.01	0.7541	MEGASTROKE.2.AIS.EUR	0.0009	12	8.71204e-06	59700622	met-a-306	0.00267993	19.7477
388	rs797348	A	G	A	G	0.004	0.0035	0.6447	0.645	0.0109	0.7462	MEGASTROKE.2.AIS.EUR	0.0009	14	9.66607e-06	34637150	met-a-306	0.00267993	19.7477
389	rs8003702	G	T	G	T	-0.0042	-0.008	0.464	0.4649	0.0101	0.4263	MEGASTROKE.2.AIS.EUR	0.0009	14	2.44602e-06	25787602	met-a-306	0.00295381	21.7719
390	rs8012205	G	A	G	A	0.0042	0.0022	0.5034	0.5037	0.0101	0.8278	MEGASTROKE.2.AIS.EUR	0.0009	14	2.56401e-06	25426899	met-a-306	0.00295381	21.7719
391	rs8023420	A	C	A	C	-0.0076	0.0205	0.0972	0.1031	0.0167	0.2203	MEGASTROKE.2.AIS.EUR	0.0017	15	8.85197e-06	67331383	met-a-306	0.00271146	19.9807
392	rs825885	G	A	G	A	0.0097	-0.0038	0.8531	0.7961	0.0138	0.7834	MEGASTROKE.2.AIS.EUR	0.002	12	1.55801e-06	130410838	met-a-306	0.0031897	23.5161
393	rs849327	G	A	G	A	-0.0042	0.0007	0.6508	0.645	0.0099	0.9412	MEGASTROKE.2.AIS.EUR	0.0009	7	3.45001e-06	28232457	met-a-306	0.00295381	21.7719
394	rs891878	G	T	G	T	0.0041	0.007	0.5156	0.5088	0.0101	0.4883	MEGASTROKE.2.AIS.EUR	0.0009	2	6.03407e-06	1992624	met-a-306	0.00281522	20.7474
395	rs899273	T	C	T	C	0.0042	0.0045	0.5202	0.5288	0.0103	0.6599	MEGASTROKE.2.AIS.EUR	0.0009	4	3.33403e-06	189584904	met-a-306	0.00295381	21.7719
396	rs900532	T	C	T	C	-0.0044	-0.0055	0.4524	0.4608	0.0099	0.5826	MEGASTROKE.2.AIS.EUR	0.0009	5	8.99001e-07	10636077	met-a-306	0.00324089	23.8947
397	rs911981	G	A	G	A	0.0047	0.0017	0.4717	0.4865	0.01	0.8658	MEGASTROKE.2.AIS.EUR	0.0009	6	2.40298e-07	44508113	met-a-306	0.00369621	27.2642
398	rs923818	A	G	A	G	0.0041	-0.0056	0.5072	0.5033	0.0099	0.5688	MEGASTROKE.2.AIS.EUR	0.0009	3	6.23204e-06	192065903	met-a-306	0.00281522	20.7474
399	rs9292230	C	T	C	T	-0.0041	-0.0006	0.3782	0.3813	0.0102	0.9514	MEGASTROKE.2.AIS.EUR	0.0009	5	4.62999e-06	27906291	met-a-306	0.00281522	20.7474
400	rs9322464	T	C	T	C	0.004	0.0075	0.47	0.4705	0.0099	0.448	MEGASTROKE.2.AIS.EUR	0.0009	6	8.27104e-06	154748630	met-a-306	0.00267993	19.7477
401	rs9394683	T	C	T	C	-0.004	-0.0052	0.5195	0.5154	0.0101	0.6049	MEGASTROKE.2.AIS.EUR	0.0009	6	9.05399e-06	40308360	met-a-306	0.00267993	19.7477
402	rs9403527	T	C	T	C	0.0045	-0.0154	0.3456	0.3455	0.0105	0.1448	MEGASTROKE.2.AIS.EUR	0.0009	6	9.91402e-07	144047833	met-a-306	0.00338937	24.9932
403	rs9541214	C	T	C	T	0.005	0.006	0.3471	0.3449	0.0107	0.5753	MEGASTROKE.2.AIS.EUR	0.0009	13	3.40001e-08	35112824	met-a-306	0.00418108	30.8558
404	rs979242	C	T	C	T	0.0043	0.0082	0.6308	0.634	0.0105	0.4322	MEGASTROKE.2.AIS.EUR	0.0009	20	2.45002e-06	18201837	met-a-306	0.0030957	22.8209
405	rs982790	T	C	T	C	-0.0044	0.0064	0.4106	0.4081	0.0109	0.5573	MEGASTROKE.2.AIS.EUR	0.0009	13	3.73999e-06	91231773	met-a-306	0.00324089	23.8947
406	rs9837954	T	C	T	C	-0.0043	-0.0092	0.6418	0.6365	0.0102	0.3677	MEGASTROKE.2.AIS.EUR	0.0009	3	2.63603e-06	157316461	met-a-306	0.0030957	22.8209
407	rs9889080	A	G	A	G	0.0074	0.009	0.1641	0.1674	0.0138	0.5158	MEGASTROKE.2.AIS.EUR	0.0016	16	4.21105e-06	55926873	met-a-306	0.00290145	21.3848
408	rs989960	T	C	T	C	0.0041	-0.008	0.4175	0.4399	0.0103	0.441	MEGASTROKE.2.AIS.EUR	0.0009	7	4.66198e-06	107445727	met-a-306	0.00281522	20.7474
409	rs9903421	T	C	T	C	-0.0041	-0.0022	0.5633	0.5809	0.0104	0.8347	MEGASTROKE.2.AIS.EUR	0.0009	17	7.39401e-06	39067912	met-a-306	0.00281522	20.7474
410	rs10011091	C	T	C	T	-0.0086	0.0119	0.1841	0.1809	0.0131	0.365	MEGASTROKE.2.AIS.EUR	0.0018	4	2.151e-06	160932189	met-a-307	0.00308983	22.821
411	rs1005596	A	G	A	G	0.0115	0.0115	0.1014	0.1001	0.0171	0.5015	MEGASTROKE.2.AIS.EUR	0.0025	17	4.19498e-06	33142245	met-a-307	0.00286482	21.1543
412	rs10207315	T	G	T	G	0.0078	0.0017	0.2432	0.2485	0.0116	0.8804	MEGASTROKE.2.AIS.EUR	0.0017	2	4.78895e-06	21196346	met-a-307	0.00285022	21.0462
413	rs10493549	G	A	G	A	0.009	-0.0036	0.2011	0.1967	0.0127	0.7737	MEGASTROKE.2.AIS.EUR	0.0017	1	2.274e-07	75311145	met-a-307	0.0037911	28.0201
414	rs1077834	C	T	C	T	0.0113	-0.0052	0.2088	0.2147	0.0124	0.6756	MEGASTROKE.2.AIS.EUR	0.0023	15	6.86705e-07	58723479	met-a-307	0.00326669	24.1314
415	rs11022174	G	A	G	A	-0.0101	-0.0136	0.705	0.6348	0.0114	0.2322	MEGASTROKE.2.AIS.EUR	0.0023	11	7.36105e-06	12123206	met-a-307	0.00261143	19.2783
416	rs11106131	T	G	T	G	-0.0089	-0.0081	0.2379	0.2418	0.0123	0.5124	MEGASTROKE.2.AIS.EUR	0.0019	12	1.80701e-06	78045649	met-a-307	0.00297035	21.9359
417	rs11111293	C	T	C	T	0.008	-0.0111	0.2086	0.2189	0.0124	0.372	MEGASTROKE.2.AIS.EUR	0.0018	12	6.11801e-06	102921296	met-a-307	0.00267485	19.7477
418	rs1124515	A	G	A	G	-0.0078	0.0006	0.2539	0.2459	0.0117	0.9594	MEGASTROKE.2.AIS.EUR	0.0017	11	6.00606e-06	126346842	met-a-307	0.00285022	21.0462
419	rs11610936	T	C	T	C	-0.0121	0.0187	0.0989	0.0953	0.0173	0.2799	MEGASTROKE.2.AIS.EUR	0.0025	12	1.34301e-06	95285404	met-a-307	0.00317058	23.4192
420	rs11813145	A	G	A	G	0.0076	0.0121	0.3414	0.348	0.0106	0.2541	MEGASTROKE.2.AIS.EUR	0.0017	10	5.86705e-06	45134272	met-a-307	0.00270632	19.9807
421	rs12648765	G	A	G	A	-0.0564	0.0057	0.0139	0.0169	0.0434	0.896	MEGASTROKE.2.AIS.EUR	0.0122	4	3.56796e-06	60544511	met-a-307	0.0119771	21.3474
422	rs12881791	G	T	G	T	0.0083	0.0049	0.2397	0.2713	0.0112	0.6636	MEGASTROKE.2.AIS.EUR	0.0018	14	5.91099e-06	63023507	met-a-307	0.00287863	21.2566
423	rs12896813	T	C	T	C	-0.0082	-0.0043	0.1853	0.1748	0.013	0.7432	MEGASTROKE.2.AIS.EUR	0.0018	14	3.52403e-06	43029500	met-a-307	0.00280988	20.7475
424	rs1411983	T	A	T	A	0.0073	0.0044	0.406	0.3961	0.0107	0.6787	MEGASTROKE.2.AIS.EUR	0.0017	9	9.2081e-06	89236178	met-a-307	0.00249741	18.4344
425	rs1433904	T	C	T	C	0.0442	0.0032	0.0228	0.028	0.0327	0.923	MEGASTROKE.2.AIS.EUR	0.0097	11	5.05603e-06	4819790	met-a-307	0.0116403	20.74
426	rs1479402	T	C	T	C	0.0306	-0.0497	0.0137	0.0143	0.0513	0.3324	MEGASTROKE.2.AIS.EUR	0.0068	3	6.85394e-06	61973121	met-a-307	0.00274195	20.2445
427	rs17182784	T	C	T	C	-0.0082	-0.0086	0.253	0.2559	0.0114	0.4462	MEGASTROKE.2.AIS.EUR	0.0017	2	2.1e-06	166100967	met-a-307	0.00314911	23.2601
428	rs17293443	C	T	C	T	-0.0078	-0.0109	0.2282	0.2262	0.0119	0.359	MEGASTROKE.2.AIS.EUR	0.0017	15	8.09096e-06	67437863	met-a-307	0.00285022	21.0462
429	rs17683567	T	C	T	C	0.0078	0.0172	0.2146	0.2133	0.0111	0.1207	MEGASTROKE.2.AIS.EUR	0.0017	8	7.56693e-06	133876930	met-a-307	0.00285022	21.0462
430	rs17728920	A	C	A	C	0.0081	0.0122	0.1768	0.1743	0.0134	0.3626	MEGASTROKE.2.AIS.EUR	0.0018	13	5.29895e-06	26132841	met-a-307	0.00274195	20.2445
431	rs17765253	A	G	A	G	0.0096	-0.0244	0.1845	0.2004	0.0126	0.0531	MEGASTROKE.2.AIS.EUR	0.0018	12	8.26495e-08	54099369	met-a-307	0.00384725	28.4367
432	rs2026590	T	G	T	G	0.008	0.0015	0.2176	0.2186	0.012	0.9033	MEGASTROKE.2.AIS.EUR	0.0017	9	3.764e-06	24833789	met-a-307	0.00299782	22.1393
433	rs2050223	G	A	G	A	0.0078	-0.0172	0.7984	0.7948	0.0124	0.1646	MEGASTROKE.2.AIS.EUR	0.0017	20	7.22005e-06	15701814	met-a-307	0.00285022	21.0462
434	rs2130712	A	C	A	C	0.0165	-0.013	0.92	0.919	0.0184	0.48	MEGASTROKE.2.AIS.EUR	0.0032	4	2.42901e-07	155247554	met-a-307	0.00359692	26.5797
435	rs2407893	G	A	G	A	-0.0079	-0.0154	0.573	0.5839	0.0101	0.1244	MEGASTROKE.2.AIS.EUR	0.0016	16	1.28499e-06	61623478	met-a-307	0.00329918	24.3723
436	rs2869804	G	A	G	A	-0.0078	0.0228	0.7511	0.7498	0.0128	0.07551	MEGASTROKE.2.AIS.EUR	0.0017	18	6.50294e-06	14141133	met-a-307	0.00285022	21.0462
437	rs2870664	T	C	T	C	0.0147	0.0172	0.4767	0.4697	0.01	0.08473	MEGASTROKE.2.AIS.EUR	0.0031	20	1.60199e-06	54283260	met-a-307	0.0125937	22.4604
438	rs3747924	T	C	T	C	0.0083	0.0017	0.1781	0.1843	0.013	0.8934	MEGASTROKE.2.AIS.EUR	0.0018	20	4.24297e-06	6182755	met-a-307	0.00287863	21.2566
439	rs3802195	G	T	G	T	-0.0086	-0.0069	0.8114	0.8209	0.0131	0.601	MEGASTROKE.2.AIS.EUR	0.0018	8	1.13201e-06	99140208	met-a-307	0.00308983	22.821
440	rs3897960	A	T	A	T	-0.0084	-0.017	0.2083	0.2079	0.0122	0.1643	MEGASTROKE.2.AIS.EUR	0.0017	4	1.287e-06	83701791	met-a-307	0.00330408	24.4086
441	rs4401492	T	G	T	G	0.0082	0.0226	0.1795	0.1851	0.0128	0.07817	MEGASTROKE.2.AIS.EUR	0.0018	4	4.51502e-06	184611799	met-a-307	0.00280988	20.7475
442	rs445925	A	G	A	G	-0.025	-0.0298	0.079	0.1029	0.0184	0.1062	MEGASTROKE.2.AIS.EUR	0.004	19	4.10497e-10	45415640	met-a-307	0.00692467	39.0486
443	rs4602115	G	T	G	T	-0.0146	-0.0157	0.2867	0.2698	0.0113	0.1642	MEGASTROKE.2.AIS.EUR	0.0033	18	7.65103e-06	234473	met-a-307	0.0109807	19.5517
444	rs4941743	T	C	T	C	0.0087	-0.0119	0.2179	0.2367	0.0118	0.314	MEGASTROKE.2.AIS.EUR	0.0017	13	3.28201e-07	31664439	met-a-307	0.00354345	26.1832
445	rs602633	G	T	G	T	0.0102	0.0155	0.7837	0.7849	0.0121	0.2007	MEGASTROKE.2.AIS.EUR	0.0017	1	5.024e-09	109821511	met-a-307	0.00486421	35.9902
446	rs6438950	G	C	G	C	-0.0131	-0.0035	0.0964	0.1111	0.016	0.8295	MEGASTROKE.2.AIS.EUR	0.0025	3	1.54e-07	96806729	met-a-307	0.00371427	27.4501
447	rs6511720	T	G	T	G	-0.0136	-0.0678	0.1197	0.1131	0.0165	4.197e-05	MEGASTROKE.2.AIS.EUR	0.0027	19	3.68799e-07	11202306	met-a-307	0.00343308	25.3649
448	rs6573766	G	T	G	T	0.0085	0.0127	0.1939	0.1977	0.0124	0.3076	MEGASTROKE.2.AIS.EUR	0.0018	14	1.54899e-06	24852046	met-a-307	0.00301861	22.2933
449	rs6603141	G	A	G	A	0.0081	0.0009	0.742	0.7398	0.0114	0.9345	MEGASTROKE.2.AIS.EUR	0.0017	19	2.60801e-06	8158074	met-a-307	0.003073	22.6963
450	rs6970076	C	T	C	T	0.0079	-0.0175	0.2321	0.2483	0.0118	0.1379	MEGASTROKE.2.AIS.EUR	0.0017	7	4.36596e-06	105698143	met-a-307	0.00292356	21.5893
451	rs810551	C	G	C	G	0.008	-0.0063	0.7904	0.7824	0.0128	0.6217	MEGASTROKE.2.AIS.EUR	0.0017	7	4.65897e-06	73492093	met-a-307	0.00299782	22.1393
452	rs871748	T	C	T	C	-0.0082	-0.0014	0.182	0.1841	0.013	0.9117	MEGASTROKE.2.AIS.EUR	0.0018	10	8.56209e-06	5701795	met-a-307	0.00280988	20.7475
453	rs886282	T	C	T	C	0.0081	0.006	0.1989	0.2135	0.0124	0.6296	MEGASTROKE.2.AIS.EUR	0.0018	17	3.71099e-06	55188150	met-a-307	0.00274195	20.2445
454	rs927961	T	G	T	G	-0.0079	0.0072	0.7597	0.7545	0.0116	0.5355	MEGASTROKE.2.AIS.EUR	0.0017	1	5.05697e-06	41246301	met-a-307	0.00292356	21.5893
455	rs10050054	T	C	T	C	-0.0325	-0.0153	0.9828	0.982	0.0426	0.7193	MEGASTROKE.2.AIS.EUR	0.0069	4	2.58297e-06	178647306	met-a-308	0.0124485	22.1603
456	rs1565225	A	G	A	G	0.007	0.004	0.245	0.2537	0.0115	0.7258	MEGASTROKE.2.AIS.EUR	0.0015	8	2.34202e-06	85687107	met-a-308	0.00387796	21.77
457	rs1718306	C	T	C	T	-0.0075	0.0185	0.5977	0.5992	0.0105	0.07831	MEGASTROKE.2.AIS.EUR	0.0011	12	7.33669e-11	103257308	met-a-308	0.00628169	46.475
458	rs2905873	C	A	C	A	-0.0055	0.0074	0.3142	0.3078	0.0113	0.5117	MEGASTROKE.2.AIS.EUR	0.0012	17	2.96599e-06	29532356	met-a-308	0.0028484	21.0012
459	rs6831907	T	C	T	C	0.0206	-0.0003	0.0395	0.0404	0.0324	0.9937	MEGASTROKE.2.AIS.EUR	0.0046	4	7.05294e-06	190761715	met-a-308	0.0112664	20.032
460	rs10426415	G	A	G	A	0.0086	-0.0158	0.122	0.1313	0.0148	0.2863	MEGASTROKE.2.AIS.EUR	0.0018	19	3.10899e-06	41183590	met-a-309	0.00309151	22.821
461	rs10519445	A	G	A	G	-0.0045	-0.0182	0.5338	0.5271	0.0099	0.06602	MEGASTROKE.2.AIS.EUR	0.0009	15	1.84599e-06	24106808	met-a-309	0.00338478	24.9932
462	rs11054328	T	C	T	C	0.0088	0.013	0.1072	0.1035	0.0164	0.4278	MEGASTROKE.2.AIS.EUR	0.0018	12	1.456e-06	11663755	met-a-309	0.0032365	23.8947
463	rs1116866	C	T	C	T	-0.0094	0.0336	0.8965	0.896	0.0166	0.04265	MEGASTROKE.2.AIS.EUR	0.0018	1	2.86603e-07	96976835	met-a-309	0.0036912	27.2642
464	rs11638382	T	C	T	C	-0.0171	0.0133	0.1875	0.1825	0.0129	0.3027	MEGASTROKE.2.AIS.EUR	0.0038	15	5.06198e-06	29496888	met-a-309	0.0113557	20.227
465	rs11694230	T	C	T	C	-0.0075	-0.01	0.3363	0.3421	0.0109	0.3594	MEGASTROKE.2.AIS.EUR	0.0017	2	9.00306e-06	6839127	met-a-309	0.00263719	19.4584
466	rs12175103	A	C	A	C	0.0048	-0.0012	0.4153	0.4396	0.01	0.9022	MEGASTROKE.2.AIS.EUR	0.0009	6	4.86295e-07	100706809	met-a-309	0.00384933	28.4367
467	rs12324230	T	C	T	C	0.0042	0.0088	0.5209	0.5035	0.0098	0.3697	MEGASTROKE.2.AIS.EUR	0.0009	15	8.67701e-06	75806911	met-a-309	0.00294981	21.7719
468	rs12801550	C	T	C	T	-0.0088	-0.0006	0.1295	0.1309	0.0154	0.9698	MEGASTROKE.2.AIS.EUR	0.0018	11	9.63896e-07	13993754	met-a-309	0.0032365	23.8947
469	rs13031396	T	G	T	G	-0.0076	0.0086	0.2473	0.2434	0.0116	0.4567	MEGASTROKE.2.AIS.EUR	0.0017	2	9.166e-06	60717399	met-a-309	0.00270779	19.9807
470	rs1374355	T	A	T	A	-0.0083	-0.0131	0.8923	0.8919	0.0161	0.4173	MEGASTROKE.2.AIS.EUR	0.0019	2	8.59409e-06	200156193	met-a-309	0.00258576	19.0779
471	rs1498350	C	A	C	A	-0.0045	-0.0205	0.5046	0.5077	0.0102	0.04456	MEGASTROKE.2.AIS.EUR	0.001	1	1.87901e-06	67294143	met-a-309	0.00274344	20.2445
472	rs17533525	T	C	T	C	0.0082	0.0286	0.1534	0.165	0.0135	0.03413	MEGASTROKE.2.AIS.EUR	0.0018	5	5.03698e-06	106779692	met-a-309	0.0028114	20.7474
473	rs1955135	C	A	C	A	-0.008	0.0054	0.1341	0.1653	0.0134	0.6838	MEGASTROKE.2.AIS.EUR	0.0018	3	9.99402e-06	105164872	met-a-309	0.0026763	19.7477
474	rs1990178	C	T	C	T	0.0164	0.0085	0.8057	0.7677	0.0118	0.4718	MEGASTROKE.2.AIS.EUR	0.0036	7	6.27206e-06	21300265	met-a-309	0.0116345	20.7295
475	rs2042499	A	C	A	C	0.0052	-0.011	0.4837	0.4787	0.01	0.2706	MEGASTROKE.2.AIS.EUR	0.0009	7	4.88304e-08	24095366	met-a-309	0.0045146	33.3736
476	rs2048277	G	A	G	A	-0.0083	0.0157	0.1044	0.0984	0.0169	0.3526	MEGASTROKE.2.AIS.EUR	0.0019	2	8.75105e-06	211151774	met-a-309	0.00258576	19.0779
477	rs2289804	G	A	G	A	0.0143	0.0153	0.0657	0.0754	0.0191	0.4217	MEGASTROKE.2.AIS.EUR	0.0027	10	1.24601e-07	69993032	met-a-309	0.00379626	28.0431
478	rs2521310	C	T	C	T	-0.009	0.0244	0.126	0.1461	0.0143	0.08755	MEGASTROKE.2.AIS.EUR	0.002	7	6.79501e-06	89352860	met-a-309	0.00360433	20.2428
479	rs394282	A	T	A	T	-0.0163	0.0272	0.1112	0.0682	0.0198	0.1697	MEGASTROKE.2.AIS.EUR	0.0033	1	1.01599e-06	8284657	met-a-309	0.0136498	24.3699
480	rs4460629	C	T	C	T	0.0045	-0.0079	0.4776	0.4895	0.0097	0.4184	MEGASTROKE.2.AIS.EUR	0.001	1	2.20501e-06	155135335	met-a-309	0.00274344	20.2445
481	rs6502247	A	G	A	G	-0.009	-0.0077	0.119	0.1148	0.0166	0.6425	MEGASTROKE.2.AIS.EUR	0.002	17	6.79501e-06	13203562	met-a-309	0.00360433	20.2428
482	rs6663614	A	C	A	C	-0.0104	0.0222	0.2085	0.2681	0.0142	0.118	MEGASTROKE.2.AIS.EUR	0.0022	1	3.05703e-06	213097941	met-a-309	0.00302669	22.341
483	rs9312777	C	T	C	T	-0.0043	0.0007	0.5212	0.5332	0.0099	0.945	MEGASTROKE.2.AIS.EUR	0.0009	5	4.67703e-06	11556754	met-a-309	0.00309151	22.821
484	rs9456538	A	G	A	G	-0.0082	0.0065	0.1493	0.1589	0.0138	0.6356	MEGASTROKE.2.AIS.EUR	0.0018	6	4.19798e-06	160853393	met-a-309	0.0028114	20.7474
485	rs9477021	C	G	C	G	-0.0236	0.0037	0.0178	0.021	0.0374	0.9211	MEGASTROKE.2.AIS.EUR	0.0053	6	7.72592e-06	16061453	met-a-309	0.00268638	19.8223
486	rs10788232	T	C	T	C	-0.0111	-0.0109	0.6825	0.6611	0.0111	0.3279	MEGASTROKE.2.AIS.EUR	0.0024	10	2.464e-06	123803584	met-a-310	0.00289595	21.3848
487	rs1193345	A	G	A	G	-0.0216	0.0182	0.9357	0.9317	0.021	0.3871	MEGASTROKE.2.AIS.EUR	0.0045	1	1.434e-06	17913714	met-a-310	0.00311855	23.0337
488	rs1330523	A	G	A	G	-0.0117	-0.0012	0.2326	0.2375	0.0118	0.9222	MEGASTROKE.2.AIS.EUR	0.0024	13	1.56099e-06	104925616	met-a-310	0.00321645	23.7592
489	rs13403441	T	A	T	A	0.0235	-0.0138	0.1412	0.1301	0.0148	0.3521	MEGASTROKE.2.AIS.EUR	0.0048	2	1.01899e-06	83225802	met-a-310	0.0134283	23.942
490	rs16937124	C	A	C	A	0.021	0.018	0.0529	0.0663	0.0218	0.4094	MEGASTROKE.2.AIS.EUR	0.0046	10	5.62199e-06	36885746	met-a-310	0.00282178	20.8356
491	rs1876100	A	T	A	T	-0.0106	-0.004	0.2626	0.3206	0.0111	0.7172	MEGASTROKE.2.AIS.EUR	0.0024	9	9.20407e-06	81189702	met-a-310	0.0026416	19.5016
492	rs2000812	T	C	T	C	0.0111	0.0246	0.8223	0.7951	0.0125	0.04997	MEGASTROKE.2.AIS.EUR	0.0025	18	9.69996e-06	47093790	met-a-310	0.00266951	19.7082
493	rs2242578	C	G	C	G	-0.0111	-0.0108	0.6704	0.6599	0.0107	0.3128	MEGASTROKE.2.AIS.EUR	0.0024	12	5.07797e-06	57853153	met-a-310	0.00289595	21.3848
494	rs3785024	G	A	G	A	0.0223	0.0555	0.0531	0.0608	0.0217	0.01044	MEGASTROKE.2.AIS.EUR	0.0049	16	5.56199e-06	84136233	met-a-310	0.0028043	20.7062
495	rs4635489	A	G	A	G	0.0364	0.0361	0.0177	0.0222	0.0393	0.3584	MEGASTROKE.2.AIS.EUR	0.008	2	5.66304e-06	30126856	met-a-310	0.00280305	20.6969
496	rs4718532	C	T	C	T	0.016	0.011	0.4948	0.472	0.0099	0.2693	MEGASTROKE.2.AIS.EUR	0.0035	7	6.60496e-06	66805000	met-a-310	0.0117279	20.8742
497	rs723526	G	A	G	A	0.011	-0.0138	0.8006	0.8043	0.0129	0.2858	MEGASTROKE.2.AIS.EUR	0.0024	7	6.624e-06	55134819	met-a-310	0.00284415	21.0012
498	rs780093	C	T	C	T	-0.0117	-0.0067	0.6	0.6077	0.0111	0.5436	MEGASTROKE.2.AIS.EUR	0.0023	2	1.88699e-07	27742603	met-a-310	0.00350123	25.8701
499	rs11224003	A	G	A	G	0.0419	0.0035	0.177	0.2068	0.0133	0.7942	MEGASTROKE.2.AIS.EUR	0.0093	11	7.07196e-06	134637840	met-a-311	0.00274626	20.2929
500	rs11719883	C	G	C	G	-0.0524	-0.004	0.8445	0.8251	0.0139	0.7745	MEGASTROKE.2.AIS.EUR	0.0103	3	3.86403e-07	144922477	met-a-311	0.00349896	25.8744
501	rs13288937	A	C	A	C	0.2488	-0.0506	0.0205	0.0147	0.0616	0.4115	MEGASTROKE.2.AIS.EUR	0.0526	9	2.28702e-06	18117253	met-a-311	0.0125104	22.3479
502	rs2295758	C	T	C	T	0.1137	0.0193	0.0246	0.0254	0.0344	0.5736	MEGASTROKE.2.AIS.EUR	0.0255	11	8.56801e-06	35236125	met-a-311	0.00268995	19.8757
503	rs2711506	A	G	A	G	-0.0326	-0.0094	0.5343	0.549	0.01	0.3479	MEGASTROKE.2.AIS.EUR	0.0072	7	6.34907e-06	68256685	met-a-311	0.00277356	20.4952
504	rs4297577	T	C	T	C	0.0977	0.0193	0.0384	0.0512	0.0322	0.5476	MEGASTROKE.2.AIS.EUR	0.0209	13	2.93799e-06	80231387	met-a-311	0.00295586	21.8463
505	rs4838537	T	C	T	C	0.3226	-0.043	0.0133	0.0301	0.0325	0.185	MEGASTROKE.2.AIS.EUR	0.0699	10	3.96397e-06	50827721	met-a-311	0.0119173	21.2756
506	rs6493912	T	C	T	C	-0.0368	0.009	0.7431	0.7376	0.0115	0.4372	MEGASTROKE.2.AIS.EUR	0.0081	15	5.35895e-06	57600488	met-a-311	0.00279245	20.6352
507	rs7314742	T	G	T	G	-0.0358	-0.0123	0.2662	0.2659	0.0117	0.295	MEGASTROKE.2.AIS.EUR	0.008	12	8.50805e-06	122212752	met-a-311	0.00270945	20.0202
508	rs8000457	C	T	C	T	0.2093	-0.0281	0.0339	0.07	0.0207	0.1761	MEGASTROKE.2.AIS.EUR	0.0433	13	1.35101e-06	22871975	met-a-311	0.0130576	23.3384
509	rs12091176	A	G	A	G	0.127	0	0.0264	0.1729	0.0162	0.9977	MEGASTROKE.2.AIS.EUR	0.0271	1	2.81397e-06	216322436	met-a-312	0.0214479	21.918
510	rs12426131	A	G	A	G	0.0246	0.0003	0.1446	0.1654	0.0138	0.9799	MEGASTROKE.2.AIS.EUR	0.0051	12	1.68101e-06	46567909	met-a-312	0.00421092	23.258
511	rs33976862	C	G	C	G	0.0602	0.0236	0.0674	0.0712	0.0194	0.2225	MEGASTROKE.2.AIS.EUR	0.0135	14	7.76408e-06	64408852	met-a-312	0.0194591	19.8453
512	rs526744	C	T	C	T	0.021	0.0025	0.757	0.7592	0.0122	0.8378	MEGASTROKE.2.AIS.EUR	0.0042	19	7.14102e-07	49300605	met-a-312	0.00552486	24.9889
513	rs7790791	C	T	C	T	-0.0594	-0.0085	0.9127	0.9027	0.0172	0.6232	MEGASTROKE.2.AIS.EUR	0.013	7	4.67197e-06	139994273	met-a-312	0.0204109	20.8362
514	rs2456584	A	G	A	G	-0.0179	0.0035	0.5393	0.5378	0.0098	0.7241	MEGASTROKE.2.AIS.EUR	0.0037	19	1.63501e-06	51313145	met-a-313	0.00318154	23.3983
515	rs4663119	A	G	A	G	0.0331	-0.016	0.0773	0.075	0.0194	0.4081	MEGASTROKE.2.AIS.EUR	0.0074	2	7.32403e-06	235172988	met-a-313	0.00272099	20.002
516	rs661454	A	G	A	G	0.0317	-0.0043	0.0848	0.0887	0.018	0.8093	MEGASTROKE.2.AIS.EUR	0.0065	6	1.31299e-06	50620678	met-a-313	0.00323299	23.7779
517	rs10736	T	C	T	C	-0.0118	0.0065	0.2011	0.1991	0.0127	0.61	MEGASTROKE.2.AIS.EUR	0.0026	7	4.73097e-06	32526687	met-a-314	0.00279646	20.592
518	rs10982244	G	A	G	A	0.0177	-0.0087	0.3902	0.3866	0.0102	0.3908	MEGASTROKE.2.AIS.EUR	0.004	9	8.931e-06	117250278	met-a-314	0.0110402	19.5583
519	rs11676911	A	G	A	G	-0.0429	0.0498	0.0216	0.0405	0.0296	0.09203	MEGASTROKE.2.AIS.EUR	0.0084	2	3.65898e-07	129124919	met-a-314	0.00353854	26.0758
520	rs1181723	A	G	A	G	0.0116	0.014	0.2086	0.2072	0.0129	0.28	MEGASTROKE.2.AIS.EUR	0.0026	7	5.62898e-06	141110146	met-a-314	0.00270273	19.8999
521	rs12218544	C	G	C	G	-0.019	-0.0035	0.0836	0.11	0.0161	0.8279	MEGASTROKE.2.AIS.EUR	0.0039	10	1.28e-06	124947286	met-a-314	0.00322096	23.7279
522	rs12414366	G	C	G	C	-0.0214	0.0152	0.2304	0.2109	0.013	0.2427	MEGASTROKE.2.AIS.EUR	0.0047	10	4.889e-06	4436442	met-a-314	0.0116815	20.7079
523	rs1260326	C	T	C	T	0.0439	-0.0061	0.5912	0.6013	0.0112	0.5825	MEGASTROKE.2.AIS.EUR	0.0024	2	1.29599e-77	27730940	met-a-314	0.0435681	334.494
524	rs13116473	G	A	G	A	0.0448	0.0147	0.0147	0.0189	0.0441	0.7394	MEGASTROKE.2.AIS.EUR	0.0096	4	2.93197e-06	39184712	met-a-314	0.00295621	21.7718
525	rs16932803	T	G	T	G	-0.0121	0.0226	0.1673	0.1669	0.0137	0.09904	MEGASTROKE.2.AIS.EUR	0.0026	9	5.00495e-06	35961087	met-a-314	0.00294004	21.6524
526	rs17061914	G	A	G	A	0.0146	0.0084	0.1419	0.158	0.0137	0.5404	MEGASTROKE.2.AIS.EUR	0.0033	5	8.76597e-06	162989491	met-a-314	0.00265785	19.5686
527	rs1841535	T	G	T	G	0.0252	0.0137	0.1482	0.2588	0.0119	0.2492	MEGASTROKE.2.AIS.EUR	0.0056	3	6.99794e-06	131615890	met-a-314	0.0114133	20.2269
528	rs2270451	G	A	G	A	-0.0152	0.0164	0.1059	0.114	0.0156	0.2926	MEGASTROKE.2.AIS.EUR	0.0034	12	7.52506e-06	12849826	met-a-314	0.00271367	19.9807
529	rs2272172	T	C	T	C	-0.0648	0.0006	0.0226	0.0227	0.039	0.9877	MEGASTROKE.2.AIS.EUR	0.0145	7	7.50793e-06	105251106	met-a-314	0.0112582	19.9489
530	rs2304684	T	C	T	C	-0.0438	-0.028	0.0182	0.0226	0.0408	0.4923	MEGASTROKE.2.AIS.EUR	0.0094	2	3.02099e-06	27466368	met-a-314	0.00294726	21.7057
531	rs2723713	T	C	T	C	-0.0356	-0.0053	0.0254	0.0371	0.03	0.8603	MEGASTROKE.2.AIS.EUR	0.008	4	9.19009e-06	169599841	met-a-314	0.0026888	19.7971
532	rs435315	A	T	A	T	-0.0121	0.011	0.2033	0.2126	0.0125	0.3793	MEGASTROKE.2.AIS.EUR	0.0026	15	2.18002e-06	70150016	met-a-314	0.00294004	21.6524
533	rs7007251	A	G	A	G	-0.015	-0.0014	0.1057	0.1073	0.0162	0.9306	MEGASTROKE.2.AIS.EUR	0.0034	8	8.75992e-06	103054099	met-a-314	0.00264292	19.4584
534	rs7747345	T	A	T	A	-0.0122	0.0081	0.1847	0.1927	0.0127	0.5265	MEGASTROKE.2.AIS.EUR	0.0026	6	2.524e-06	20512373	met-a-314	0.00298869	22.0118
535	rs991670	C	T	C	T	0.0111	-0.0153	0.3376	0.3449	0.0108	0.1554	MEGASTROKE.2.AIS.EUR	0.0025	4	7.47601e-06	54558299	met-a-314	0.00267676	19.7082
536	rs10237319	T	C	T	C	0.0226	-0.0359	0.1467	0.1536	0.0139	0.0097	MEGASTROKE.2.AIS.EUR	0.0051	7	9.78498e-06	4073601	met-a-315	0.00270608	19.6316
537	rs11038739	T	A	T	A	0.0203	0.0223	0.2063	0.2221	0.012	0.0624	MEGASTROKE.2.AIS.EUR	0.0043	11	3.00898e-06	46017895	met-a-315	0.00307016	22.281
538	rs11216267	T	C	T	C	0.0168	0.0135	0.6435	0.637	0.0112	0.2303	MEGASTROKE.2.AIS.EUR	0.0035	11	1.55998e-06	116952392	met-a-315	0.00317354	23.0336
539	rs11259923	G	A	G	A	-0.042	-0.0109	0.1861	0.2035	0.0126	0.3888	MEGASTROKE.2.AIS.EUR	0.0091	15	3.91598e-06	84535704	met-a-315	0.0122122	21.277
540	rs1133034	T	C	T	C	0.032	-0.0104	0.0757	0.0725	0.0198	0.6001	MEGASTROKE.2.AIS.EUR	0.0069	3	3.90598e-06	182640615	met-a-315	0.00296316	21.5021
541	rs12515830	G	T	G	T	-0.0244	0.0071	0.1256	0.1264	0.015	0.6367	MEGASTROKE.2.AIS.EUR	0.0054	5	5.78802e-06	101178314	met-a-315	0.00281326	20.4114
542	rs13195863	A	C	A	C	0.022	-0.004	0.2043	0.1977	0.0125	0.7467	MEGASTROKE.2.AIS.EUR	0.0044	6	4.12696e-07	100393761	met-a-315	0.00344258	24.9931
543	rs2833657	G	A	G	A	-0.0239	-0.0046	0.1746	0.1792	0.0131	0.7282	MEGASTROKE.2.AIS.EUR	0.0051	21	3.02301e-06	33478113	met-a-315	0.00302539	21.9551
544	rs2964063	T	C	T	C	-0.0735	-0.0389	0.9853	0.9835	0.0438	0.3741	MEGASTROKE.2.AIS.EUR	0.0155	5	2.249e-06	173859251	met-a-315	0.00309746	22.4797
545	rs3925033	G	T	G	T	0.0164	0.0061	0.5409	0.5456	0.01	0.5444	MEGASTROKE.2.AIS.EUR	0.0035	12	2.59298e-06	18456713	met-a-315	0.00302467	21.9499
546	rs4648464	A	G	A	G	-0.0161	0.007	0.5522	0.5567	0.0107	0.5101	MEGASTROKE.2.AIS.EUR	0.0036	1	9.37303e-06	3171929	met-a-315	0.00275607	19.9952
547	rs6895278	C	T	C	T	-0.0168	-0.0053	0.6646	0.6423	0.0105	0.6141	MEGASTROKE.2.AIS.EUR	0.0037	5	4.13304e-06	147122020	met-a-315	0.00284067	20.6108
548	rs7941871	T	G	T	G	-0.024	0.0068	0.8353	0.8145	0.0132	0.6048	MEGASTROKE.2.AIS.EUR	0.005	11	1.562e-06	13228006	met-a-315	0.00317354	23.0336
549	rs924483	A	G	A	G	-0.0289	0.0425	0.0916	0.0954	0.0191	0.02609	MEGASTROKE.2.AIS.EUR	0.0062	13	3.25402e-06	27061003	met-a-315	0.00299331	21.7216
550	rs1007797	T	C	T	C	-0.0092	0.0178	0.879	0.8801	0.0168	0.2877	MEGASTROKE.2.AIS.EUR	0.0018	11	6.49098e-07	70734035	met-a-316	0.0035397	26.1164
551	rs11033504	G	A	G	A	-0.0143	0.0047	0.0693	0.0759	0.0194	0.8077	MEGASTROKE.2.AIS.EUR	0.0027	11	9.46194e-08	36246782	met-a-316	0.00379986	28.0431
552	rs11607704	C	T	C	T	-0.0093	0.0349	0.1217	0.1275	0.0151	0.02047	MEGASTROKE.2.AIS.EUR	0.0019	11	6.93905e-07	113548049	met-a-316	0.0032473	23.9519
553	rs11705028	A	G	A	G	-0.0206	-0.0134	0.0859	0.1065	0.0197	0.4977	MEGASTROKE.2.AIS.EUR	0.0046	22	8.8481e-06	27960098	met-a-316	0.00271965	20.0494
554	rs12524738	A	G	A	G	0.0156	0.0224	0.069	0.1049	0.017	0.1869	MEGASTROKE.2.AIS.EUR	0.0035	6	6.93107e-06	140194149	met-a-316	0.00269413	19.8607
555	rs12544733	G	C	G	C	0.0084	0.0047	0.1622	0.1695	0.0131	0.7179	MEGASTROKE.2.AIS.EUR	0.0018	8	2.74101e-06	53929703	met-a-316	0.00295261	21.7719
556	rs12580704	T	C	T	C	0.0085	-0.0207	0.1328	0.1254	0.0152	0.174	MEGASTROKE.2.AIS.EUR	0.0018	12	4.55302e-06	98248254	met-a-316	0.00302311	22.2933
557	rs131794	C	A	C	A	-0.0146	-0.0001	0.7926	0.7826	0.0127	0.9961	MEGASTROKE.2.AIS.EUR	0.0018	22	4.36717e-16	50971752	met-a-316	0.00886684	65.7722
558	rs1482928	G	T	G	T	-0.0081	0.0084	0.2088	0.208	0.0127	0.509	MEGASTROKE.2.AIS.EUR	0.0018	15	4.41499e-06	81860965	met-a-316	0.00274604	20.2445
559	rs163425	G	A	G	A	-0.0086	0.0038	0.1266	0.127	0.015	0.8014	MEGASTROKE.2.AIS.EUR	0.0018	5	2.61698e-06	156621333	met-a-316	0.00309444	22.821
560	rs2686796	T	C	T	C	0.0094	-0.0108	0.4524	0.4562	0.01	0.2815	MEGASTROKE.2.AIS.EUR	0.0017	7	1.88899e-08	48102911	met-a-316	0.00414031	30.5661
561	rs2904665	G	A	G	A	0.0089	0.003	0.139	0.1505	0.0143	0.8354	MEGASTROKE.2.AIS.EUR	0.0018	8	9.18692e-07	17035927	met-a-316	0.00331337	24.4409
562	rs2982907	T	G	T	G	-0.0088	-0.0119	0.1465	0.1528	0.0143	0.4066	MEGASTROKE.2.AIS.EUR	0.0018	6	1.281e-06	163580752	met-a-316	0.00323957	23.8947
563	rs4286846	G	C	G	C	-0.0083	0.003	0.2768	0.2881	0.0124	0.8066	MEGASTROKE.2.AIS.EUR	0.0017	7	1.26299e-06	33054812	met-a-316	0.00323094	23.8309
564	rs532545	T	C	T	C	-0.0095	0.0108	0.3065	0.3311	0.0106	0.3086	MEGASTROKE.2.AIS.EUR	0.0017	1	3.40997e-08	20915172	met-a-316	0.00422849	31.2199
565	rs6988242	T	G	T	G	0.0094	0.0048	0.769	0.7266	0.0117	0.6854	MEGASTROKE.2.AIS.EUR	0.0018	8	1.30801e-07	25792789	met-a-316	0.0036947	27.2642
566	rs7593385	A	C	A	C	0.0359	0.0462	0.9685	0.9879	0.0609	0.4476	MEGASTROKE.2.AIS.EUR	0.008	2	6.87306e-06	135088453	met-a-316	0.0112744	20.1149
567	rs787496	A	G	A	G	0.0081	0.0102	0.1702	0.1903	0.0129	0.4304	MEGASTROKE.2.AIS.EUR	0.0018	1	5.97902e-06	68083054	met-a-316	0.00274604	20.2445
568	rs7948201	C	T	C	T	0.023	0.0147	0.0377	0.0764	0.0201	0.4662	MEGASTROKE.2.AIS.EUR	0.0046	11	6.76893e-07	129892812	met-a-316	0.00338799	24.9932
569	rs9601054	T	C	T	C	0.0083	0.0156	0.162	0.1666	0.0133	0.239	MEGASTROKE.2.AIS.EUR	0.0018	13	4.23701e-06	79079534	met-a-316	0.00288293	21.2566
570	rs977712	C	A	C	A	0.0085	0.0143	0.1367	0.1364	0.0153	0.3474	MEGASTROKE.2.AIS.EUR	0.0019	21	6.31902e-06	20070690	met-a-316	0.00271411	20.0084
571	rs11719883	C	G	C	G	-0.0174	-0.004	0.8444	0.8251	0.0139	0.7745	MEGASTROKE.2.AIS.EUR	0.0034	3	3.56697e-07	144922477	met-a-317	0.00355886	26.1832
572	rs12238083	T	C	T	C	0.0152	0.0121	0.1389	0.139	0.0145	0.4056	MEGASTROKE.2.AIS.EUR	0.0033	9	3.00802e-06	93741195	met-a-317	0.00288485	21.21
573	rs12336893	G	T	G	T	-0.0289	-0.0268	0.0412	0.0607	0.0224	0.2322	MEGASTROKE.2.AIS.EUR	0.0062	9	2.67701e-06	2632365	met-a-317	0.00295424	21.7217
574	rs13225022	G	A	G	A	0.0123	0.0032	0.3216	0.3529	0.0104	0.7604	MEGASTROKE.2.AIS.EUR	0.0026	7	1.40201e-06	51849478	met-a-317	0.00304269	22.3741
575	rs13280152	T	G	T	G	0.0162	0.0395	0.1202	0.121	0.0151	0.008776	MEGASTROKE.2.AIS.EUR	0.0033	8	1.224e-06	76414970	met-a-317	0.00327564	24.0926
576	rs1477025	C	T	C	T	-0.0109	0.0094	0.3455	0.3508	0.0108	0.3847	MEGASTROKE.2.AIS.EUR	0.0024	16	7.625e-06	49811433	met-a-317	0.00280497	20.6211
577	rs1502520	G	T	G	T	-0.0119	-0.0065	0.2666	0.2658	0.0115	0.5704	MEGASTROKE.2.AIS.EUR	0.0025	17	1.63399e-06	51547100	met-a-317	0.0030803	22.6514
578	rs16911296	A	G	A	G	-0.0209	-0.0074	0.0771	0.0793	0.0188	0.6937	MEGASTROKE.2.AIS.EUR	0.0045	11	4.18004e-06	12436827	met-a-317	0.00293299	21.565
579	rs17087487	A	G	A	G	-0.0231	-0.03	0.053	0.064	0.0215	0.1631	MEGASTROKE.2.AIS.EUR	0.0052	4	7.99705e-06	57936947	met-a-317	0.00268391	19.7287
580	rs1956129	T	C	T	C	-0.0127	0.0086	0.7589	0.7715	0.0118	0.4659	MEGASTROKE.2.AIS.EUR	0.0025	14	3.65704e-07	40155324	met-a-317	0.00350687	25.7994
581	rs2158555	C	G	C	G	-0.0337	0.0178	0.0331	0.0239	0.0391	0.6493	MEGASTROKE.2.AIS.EUR	0.0075	7	7.90497e-06	98027488	met-a-317	0.00274575	20.1845
582	rs2242415	C	A	C	A	-0.0109	0.0109	0.3767	0.3794	0.0105	0.3014	MEGASTROKE.2.AIS.EUR	0.0024	5	8.24195e-06	17225333	met-a-317	0.00280497	20.6211
583	rs4654501	A	G	A	G	0.0111	-0.0126	0.7671	0.768	0.012	0.2941	MEGASTROKE.2.AIS.EUR	0.0025	1	9.22699e-06	4235768	met-a-317	0.00268113	19.7082
584	rs6075489	G	A	G	A	-0.0113	-0.0101	0.2823	0.2982	0.0112	0.3677	MEGASTROKE.2.AIS.EUR	0.0025	20	9.51305e-06	19208970	met-a-317	0.00277835	20.4248
585	rs7014120	A	G	A	G	0.0148	0.0063	0.1341	0.1495	0.014	0.655	MEGASTROKE.2.AIS.EUR	0.0033	8	5.66604e-06	95786605	met-a-317	0.00273542	20.1084
586	rs7115681	T	C	T	C	-0.0131	0.0069	0.4668	0.4002	0.0105	0.5125	MEGASTROKE.2.AIS.EUR	0.0024	11	8.29297e-08	42459273	met-a-317	0.00404648	29.7853
587	rs7898173	A	G	A	G	-0.0143	0.0018	0.1419	0.1412	0.0148	0.9007	MEGASTROKE.2.AIS.EUR	0.0032	10	6.80597e-06	3429328	met-a-317	0.00271587	19.9643
588	rs10492266	C	T	C	T	0.0167	-0.0046	0.5745	0.5755	0.0101	0.65	MEGASTROKE.2.AIS.EUR	0.0038	12	8.77607e-06	115605697	met-a-318	0.00360108	19.3065
589	rs10771223	G	A	G	A	-0.0237	-0.0118	0.22	0.236	0.0117	0.3114	MEGASTROKE.2.AIS.EUR	0.0046	12	2.87098e-07	25651899	met-a-318	0.00494268	26.535
590	rs11147404	G	T	G	T	-0.0282	0.0047	0.1128	0.1291	0.0151	0.7553	MEGASTROKE.2.AIS.EUR	0.0063	13	8.687e-06	30539456	met-a-318	0.0037353	20.0288
591	rs12132798	G	C	G	C	-0.0615	-0.0061	0.0251	0.032	0.0292	0.8342	MEGASTROKE.2.AIS.EUR	0.013	1	2.08598e-06	216020536	met-a-318	0.00417044	22.3718
592	rs12189555	T	A	T	A	-0.021	-0.001	0.2316	0.2136	0.0125	0.9353	MEGASTROKE.2.AIS.EUR	0.0046	6	5.05801e-06	91104402	met-a-318	0.00388478	20.8334
593	rs12718598	C	T	C	T	-0.018	0.0073	0.4822	0.4836	0.0101	0.4692	MEGASTROKE.2.AIS.EUR	0.0037	7	1.49101e-06	50428445	met-a-318	0.00440916	23.6581
594	rs1320934	T	A	T	A	-0.1215	0.0207	0.0401	0.0607	0.0223	0.3525	MEGASTROKE.2.AIS.EUR	0.0253	3	1.513e-06	61884650	met-a-318	0.0303832	23.0001
595	rs1431793	A	C	A	C	-0.0216	-0.003	0.7526	0.7588	0.0119	0.7992	MEGASTROKE.2.AIS.EUR	0.0046	2	2.90102e-06	236173098	met-a-318	0.00410901	22.0409
596	rs1447307	T	G	T	G	-0.0211	0.0098	0.227	0.2288	0.012	0.4157	MEGASTROKE.2.AIS.EUR	0.0046	8	5.69403e-06	94286040	met-a-318	0.00392172	21.0323
597	rs1499094	G	T	G	T	-0.0208	0.0066	0.2314	0.2301	0.0121	0.5854	MEGASTROKE.2.AIS.EUR	0.0046	3	7.67609e-06	1244434	met-a-318	0.00381141	20.4385
598	rs167277	C	A	C	A	0.0207	-0.0184	0.219	0.2107	0.0124	0.1395	MEGASTROKE.2.AIS.EUR	0.0046	12	7.92191e-06	78483079	met-a-318	0.00377499	20.2424
599	rs1799412	C	G	C	G	-0.0262	0.037	0.8394	0.8141	0.0129	0.003987	MEGASTROKE.2.AIS.EUR	0.0055	3	2.27997e-06	40210125	met-a-318	0.00422835	22.6837
600	rs2293319	T	C	T	C	-0.0219	0.004	0.7852	0.7725	0.0119	0.7359	MEGASTROKE.2.AIS.EUR	0.0047	15	3.59104e-06	31235357	met-a-318	0.00404637	21.7035
601	rs2549842	T	C	T	C	-0.0206	-0.0225	0.786	0.7717	0.012	0.06021	MEGASTROKE.2.AIS.EUR	0.0046	16	8.67501e-06	81023659	met-a-318	0.00373874	20.0473
602	rs4579742	T	A	T	A	-0.029	-0.004	0.8749	0.8528	0.0145	0.7799	MEGASTROKE.2.AIS.EUR	0.0064	1	5.16e-06	239460167	met-a-318	0.0038274	20.5245
603	rs8108144	T	G	T	G	-0.0232	-0.0087	0.788	0.7987	0.0125	0.4865	MEGASTROKE.2.AIS.EUR	0.0047	19	6.44407e-07	23373200	met-a-318	0.00453877	24.3567
604	rs8184921	C	T	C	T	-0.0165	0.0079	0.4913	0.4986	0.01	0.4256	MEGASTROKE.2.AIS.EUR	0.0037	21	9.80099e-06	22372723	met-a-318	0.00370753	19.8793
605	rs972709	A	C	A	C	0.0483	-0.01	0.6548	0.6562	0.0104	0.3363	MEGASTROKE.2.AIS.EUR	0.0107	6	6.72992e-06	66255788	met-a-318	0.0269395	20.321
606	rs9834988	T	C	T	C	0.0185	0.0032	0.5297	0.5221	0.01	0.7465	MEGASTROKE.2.AIS.EUR	0.0038	3	7.98307e-07	79630364	met-a-318	0.00441558	23.6927
607	rs1010069	A	G	A	G	0.0081	-0.0079	0.4623	0.4548	0.0102	0.4394	MEGASTROKE.2.AIS.EUR	0.0018	1	8.58302e-06	16352937	met-a-319	0.00274121	20.2445
608	rs10241964	A	G	A	G	0.0182	0.0842	0.0952	0.1023	0.0162	1.931e-07	MEGASTROKE.2.AIS.EUR	0.0035	7	2.24698e-07	19042114	met-a-319	0.003657	27.0327
609	rs10514491	C	T	C	T	-0.012	0.0076	0.3218	0.3165	0.0107	0.4776	MEGASTROKE.2.AIS.EUR	0.0026	16	2.85897e-06	80315263	met-a-319	0.00288318	21.296
610	rs11837423	A	G	A	G	0.0385	0.0066	0.088	0.0801	0.0199	0.7418	MEGASTROKE.2.AIS.EUR	0.008	12	1.51901e-06	124993538	met-a-319	0.0129447	23.1339
611	rs12352829	A	G	A	G	-0.0134	-0.0086	0.1506	0.1476	0.0141	0.5402	MEGASTROKE.2.AIS.EUR	0.0027	9	5.84306e-07	74006667	met-a-319	0.00333228	24.6243
612	rs12532113	C	T	C	T	0.028	-0.0238	0.039	0.0396	0.0274	0.3846	MEGASTROKE.2.AIS.EUR	0.006	7	3.06098e-06	90484736	met-a-319	0.00387314	21.77
613	rs1430209	C	T	C	T	0.0086	0.0002	0.4687	0.4824	0.0102	0.9828	MEGASTROKE.2.AIS.EUR	0.0018	2	1.865e-06	222210212	met-a-319	0.003089	22.821
614	rs17099239	G	A	G	A	0.012	0.0206	0.1673	0.1629	0.0137	0.1331	MEGASTROKE.2.AIS.EUR	0.0027	14	6.74e-06	62267508	met-a-319	0.00267412	19.7477
615	rs174548	G	C	G	C	-0.0488	-0.0284	0.2995	0.3138	0.011	0.009626	MEGASTROKE.2.AIS.EUR	0.0025	11	1.42889e-84	61571348	met-a-319	0.0491777	380.927
616	rs180022	C	T	C	T	-0.0117	0.0015	0.1672	0.1766	0.0135	0.9114	MEGASTROKE.2.AIS.EUR	0.0026	6	9.43105e-06	16295861	met-a-319	0.00274121	20.2445
617	rs2275351	T	C	T	C	0.012	-0.0037	0.1657	0.1533	0.0139	0.7898	MEGASTROKE.2.AIS.EUR	0.0027	1	7.06204e-06	203150073	met-a-319	0.00267412	19.7477
618	rs3798211	C	A	C	A	0.0083	0.0047	0.5753	0.5724	0.0099	0.6359	MEGASTROKE.2.AIS.EUR	0.0018	6	4.58395e-06	160186920	met-a-319	0.00287785	21.2566
619	rs4739402	C	T	C	T	0.0085	-0.0008	0.4828	0.4634	0.0096	0.9345	MEGASTROKE.2.AIS.EUR	0.0019	8	5.61397e-06	35228273	met-a-319	0.00270933	20.0084
620	rs4982495	C	T	C	T	0.0084	0.0033	0.5725	0.5717	0.0101	0.7437	MEGASTROKE.2.AIS.EUR	0.0018	14	3.27198e-06	22220569	met-a-319	0.00294741	21.7719
621	rs532098	A	G	A	G	0.009	0.0074	0.461	0.4565	0.0109	0.4975	MEGASTROKE.2.AIS.EUR	0.002	6	6.79501e-06	32578052	met-a-319	0.0036024	20.2428
622	rs6535974	A	G	A	G	-0.0122	-0.0175	0.8465	0.8561	0.0141	0.2157	MEGASTROKE.2.AIS.EUR	0.0027	4	5.80096e-06	140116326	met-a-319	0.00276375	20.4115
623	rs6568389	C	T	C	T	-0.0157	-0.0067	0.1939	0.3004	0.0109	0.538	MEGASTROKE.2.AIS.EUR	0.0033	6	2.16401e-06	106117118	met-a-319	0.00306301	22.6284
624	rs712916	C	T	C	T	0.0456	0.0521	0.0125	0.0191	0.0395	0.1881	MEGASTROKE.2.AIS.EUR	0.0102	1	8.19294e-06	99709771	met-a-319	0.00270559	19.9807
625	rs7169869	A	G	A	G	-0.0194	-0.0107	0.5404	0.4905	0.0098	0.2771	MEGASTROKE.2.AIS.EUR	0.0043	15	6.58597e-06	85478918	met-a-319	0.0113946	20.3317
626	rs8123073	G	A	G	A	0.0372	-0.0291	0.017	0.0245	0.0355	0.4121	MEGASTROKE.2.AIS.EUR	0.0082	20	5.94196e-06	31446858	met-a-319	0.00278584	20.575
627	rs9679675	C	A	C	A	-0.0092	-0.0101	0.5268	0.5147	0.01	0.3088	MEGASTROKE.2.AIS.EUR	0.0018	2	4.16697e-07	175285871	met-a-319	0.00353348	26.1164
628	rs11159894	T	C	T	C	0.032	-0.0176	0.3295	0.3306	0.0117	0.134	MEGASTROKE.2.AIS.EUR	0.0067	14	1.76901e-06	89721819	met-a-320	0.00460201	22.8021
629	rs12405017	C	T	C	T	0.1891	0.0315	0.0183	0.0185	0.0404	0.4358	MEGASTROKE.2.AIS.EUR	0.0426	1	9.17508e-06	86018543	met-a-320	0.0134345	19.6772
630	rs17131011	A	G	A	G	-0.0781	0.0138	0.0404	0.0462	0.0245	0.5746	MEGASTROKE.2.AIS.EUR	0.0174	1	6.88193e-06	70123406	met-a-320	0.00406663	20.1385
631	rs17175231	G	A	G	A	-0.0593	-0.0089	0.0652	0.0511	0.0262	0.7322	MEGASTROKE.2.AIS.EUR	0.0125	13	1.986e-06	94965048	met-a-320	0.00454061	22.4964
632	rs17641342	C	G	C	G	0.0725	0.0062	0.1639	0.168	0.0139	0.6558	MEGASTROKE.2.AIS.EUR	0.0159	16	5.26199e-06	76318584	met-a-320	0.014165	20.7626
633	rs2002212	A	G	A	G	-0.0691	0.0025	0.049	0.0532	0.0232	0.9144	MEGASTROKE.2.AIS.EUR	0.0155	18	7.817e-06	12006035	met-a-320	0.00401188	19.8663
634	rs2140798	T	C	T	C	-0.0519	0.0144	0.0986	0.1221	0.0158	0.3616	MEGASTROKE.2.AIS.EUR	0.0117	7	8.79995e-06	125117597	met-a-320	0.00397224	19.6692
635	rs2391088	A	G	A	G	-0.0341	0	0.6873	0.6915	0.0107	0.9989	MEGASTROKE.2.AIS.EUR	0.0073	7	2.92301e-06	25183508	met-a-320	0.00440299	21.8116
636	rs3752241	G	C	G	C	-0.0574	-0.0231	0.1316	0.1719	0.0147	0.1148	MEGASTROKE.2.AIS.EUR	0.0126	19	5.52306e-06	1053524	met-a-320	0.00418852	20.7447
637	rs4244808	G	T	G	T	-0.0305	0.0005	0.4693	0.4759	0.01	0.9589	MEGASTROKE.2.AIS.EUR	0.0068	11	8.30004e-06	2163110	met-a-320	0.00406084	20.1097
638	rs4579412	A	C	A	C	-0.0414	-0.0031	0.1469	0.1455	0.0141	0.826	MEGASTROKE.2.AIS.EUR	0.0091	7	4.77101e-06	66945831	met-a-320	0.00417735	20.6891
639	rs696155	A	G	A	G	-0.0412	0.0093	0.1888	0.1866	0.013	0.4737	MEGASTROKE.2.AIS.EUR	0.0088	5	2.92099e-06	33552040	met-a-320	0.00442288	21.9105
640	rs7262824	C	T	C	T	-0.0357	-0.0245	0.7938	0.7915	0.0123	0.04695	MEGASTROKE.2.AIS.EUR	0.008	20	8.69701e-06	18483105	met-a-320	0.00401983	19.9058
641	rs7269193	G	A	G	A	0.0528	-0.0054	0.0908	0.1078	0.0169	0.7476	MEGASTROKE.2.AIS.EUR	0.0116	20	5.03396e-06	46858654	met-a-320	0.00418151	20.7098
642	rs7427777	A	C	A	C	0.1291	0.066	0.0483	0.0416	0.0265	0.01263	MEGASTROKE.2.AIS.EUR	0.0286	3	6.36107e-06	181947383	met-a-320	0.0138861	20.3479
643	rs8192870	G	T	G	T	0.0365	-0.0193	0.6502	0.6537	0.0104	0.06253	MEGASTROKE.2.AIS.EUR	0.0067	8	3.98502e-08	59412066	met-a-320	0.00597905	29.6661
644	rs9851393	G	A	G	A	-0.0297	0.0048	0.4801	0.493	0.0102	0.6385	MEGASTROKE.2.AIS.EUR	0.0066	3	7.38295e-06	54334723	met-a-320	0.0040874	20.2418
645	rs11118120	C	A	C	A	0.019	-0.0046	0.1499	0.1521	0.0141	0.7461	MEGASTROKE.2.AIS.EUR	0.004	1	1.96499e-06	218705761	met-a-321	0.00306075	22.5564
646	rs11940037	C	T	C	T	-0.019	0.0079	0.158	0.1755	0.013	0.5427	MEGASTROKE.2.AIS.EUR	0.0041	4	2.82098e-06	58835528	met-a-321	0.00291369	21.4695
647	rs1466228	T	C	T	C	-0.0361	0.043	0.0348	0.0392	0.0274	0.1171	MEGASTROKE.2.AIS.EUR	0.0078	4	3.20597e-06	32428311	met-a-321	0.00290625	21.4145
648	rs17351329	G	A	G	A	0.0185	-0.002	0.1349	0.1418	0.0141	0.8877	MEGASTROKE.2.AIS.EUR	0.0041	5	5.37205e-06	107016120	met-a-321	0.00276278	20.3544
649	rs1822906	G	A	G	A	-0.018	0.0046	0.7952	0.8026	0.0131	0.7265	MEGASTROKE.2.AIS.EUR	0.0034	3	9.60793e-08	144928287	met-a-321	0.00379932	28.0201
650	rs4470674	A	T	A	T	-0.0141	0.0034	0.7182	0.6968	0.0111	0.7623	MEGASTROKE.2.AIS.EUR	0.0031	4	6.63896e-06	179489581	met-a-321	0.00280715	20.6822
651	rs603424	A	G	A	G	0.0292	-0.0218	0.1865	0.1833	0.0138	0.1157	MEGASTROKE.2.AIS.EUR	0.0038	10	1.55991e-14	102075479	met-a-321	0.00797067	59.031
652	rs7583745	C	T	C	T	0.0348	-0.0109	0.116	0.096	0.0171	0.5261	MEGASTROKE.2.AIS.EUR	0.0075	2	3.06203e-06	79538898	met-a-321	0.0120309	21.5052
653	rs10489	A	C	A	C	0.1743	0.0147	0.0243	0.0315	0.0304	0.6288	MEGASTROKE.2.AIS.EUR	0.038	3	4.60098e-06	69151152	met-a-322	0.0120084	21.0148
654	rs11616655	G	A	G	A	0.1069	-0.0085	0.0556	0.0606	0.0216	0.6923	MEGASTROKE.2.AIS.EUR	0.0237	13	6.36898e-06	23683941	met-a-322	0.0076504	20.3296
655	rs17077586	G	A	G	A	-0.1032	-0.0101	0.0813	0.0753	0.0199	0.6111	MEGASTROKE.2.AIS.EUR	0.021	18	9.19793e-07	65292921	met-a-322	0.00906828	24.1319
656	rs17224277	A	G	A	G	0.0951	0.0344	0.0778	0.0873	0.0182	0.05852	MEGASTROKE.2.AIS.EUR	0.0199	2	1.82499e-06	182340444	met-a-322	0.00857972	22.8205
657	rs17741813	T	C	T	C	0.538	-0.0252	0.015	0.0713	0.0247	0.3071	MEGASTROKE.2.AIS.EUR	0.1192	21	6.38896e-06	35669770	met-a-322	0.0219427	20.3261
658	rs2846723	T	G	T	G	-0.0476	-0.0176	0.5442	0.5396	0.01	0.07678	MEGASTROKE.2.AIS.EUR	0.0105	11	5.75506e-06	102570891	met-a-322	0.00772729	20.5355
659	rs4384764	A	G	A	G	-0.0568	0.0074	0.2371	0.2628	0.0118	0.5319	MEGASTROKE.2.AIS.EUR	0.0127	2	7.90205e-06	37590284	met-a-322	0.00752264	19.9876
660	rs494562	G	A	G	A	0.1182	0.0139	0.1012	0.1025	0.0163	0.3929	MEGASTROKE.2.AIS.EUR	0.0167	6	1.33906e-12	86117129	met-a-322	0.0186293	50.0579
661	rs7297956	C	G	C	G	0.0597	0.0026	0.7301	0.7227	0.0113	0.8201	MEGASTROKE.2.AIS.EUR	0.0134	12	7.69006e-06	104621542	met-a-322	0.0113368	19.8261
662	rs7795118	T	C	T	C	0.0905	-0.0131	0.2305	0.2552	0.013	0.3114	MEGASTROKE.2.AIS.EUR	0.0186	7	1.21099e-06	106260226	met-a-322	0.00889105	23.656
663	rs10024717	A	G	A	G	0.0085	0.0061	0.3772	0.365	0.0103	0.5508	MEGASTROKE.2.AIS.EUR	0.0016	4	7.50101e-08	89219645	met-a-323	0.00382409	28.215
664	rs10063205	T	C	T	C	0.008	0.0212	0.1559	0.2072	0.0135	0.115	MEGASTROKE.2.AIS.EUR	0.0017	5	4.05798e-06	159137011	met-a-323	0.0030031	22.1393
665	rs11128879	T	C	T	C	-0.0078	0.0012	0.1208	0.1264	0.0152	0.9371	MEGASTROKE.2.AIS.EUR	0.0018	3	9.56401e-06	1862780	met-a-323	0.0025476	18.7727
666	rs12707434	G	A	G	A	0.0366	-0.078	0.0361	0.021	0.0405	0.05402	MEGASTROKE.2.AIS.EUR	0.008	7	4.64697e-06	138773301	met-a-323	0.0117263	20.9069
667	rs161503	C	T	C	T	-0.008	-0.0372	0.8824	0.8668	0.015	0.01347	MEGASTROKE.2.AIS.EUR	0.0018	5	6.86705e-06	99636953	met-a-323	0.00267956	19.7477
668	rs1618996	G	A	G	A	-0.0091	-0.0293	0.8702	0.8733	0.0151	0.05246	MEGASTROKE.2.AIS.EUR	0.0018	8	3.77998e-07	13185926	met-a-323	0.00346438	25.5517
669	rs1895999	G	A	G	A	0.0151	-0.0121	0.8301	0.8283	0.0133	0.3639	MEGASTROKE.2.AIS.EUR	0.0032	12	3.434e-06	48952204	met-a-323	0.0124654	22.2414
670	rs2397972	A	G	A	G	0.012	0.0061	0.054	0.0646	0.0205	0.7652	MEGASTROKE.2.AIS.EUR	0.0026	15	4.04501e-06	96358652	met-a-323	0.00288904	21.296
671	rs2470439	G	A	G	A	-0.0083	-0.0248	0.89	0.8849	0.0156	0.1125	MEGASTROKE.2.AIS.EUR	0.0018	12	5.68696e-06	2015160	met-a-323	0.00288371	21.2566
672	rs3760605	C	T	C	T	-0.0079	-0.0315	0.1088	0.1125	0.0163	0.0528	MEGASTROKE.2.AIS.EUR	0.0018	18	9.79896e-06	3870771	met-a-323	0.00261317	19.2571
673	rs4086666	G	T	G	T	-0.0083	0.029	0.1196	0.1248	0.0152	0.05588	MEGASTROKE.2.AIS.EUR	0.0018	11	2.42198e-06	13875937	met-a-323	0.00288371	21.2566
674	rs4347830	A	G	A	G	0.01	-0.0244	0.337	0.3528	0.0111	0.02761	MEGASTROKE.2.AIS.EUR	0.002	2	5.73297e-07	228058016	met-a-323	0.00445395	24.9911
675	rs4562384	C	T	C	T	-0.0075	0.0249	0.2834	0.3609	0.0107	0.01961	MEGASTROKE.2.AIS.EUR	0.0017	9	5.49705e-06	1965945	met-a-323	0.00264041	19.4584
676	rs503360	G	A	G	A	-0.0081	0.0124	0.1201	0.1192	0.0157	0.4287	MEGASTROKE.2.AIS.EUR	0.0018	11	4.78498e-06	106200685	met-a-323	0.00274679	20.2445
677	rs6084839	C	A	C	A	0.0123	-0.0143	0.0554	0.0685	0.0213	0.5029	MEGASTROKE.2.AIS.EUR	0.0027	20	3.99402e-06	4685707	met-a-323	0.00281484	20.7474
678	rs6101153	G	A	G	A	0.008	0.0044	0.1103	0.1163	0.0169	0.7924	MEGASTROKE.2.AIS.EUR	0.0018	20	8.26399e-06	59559273	met-a-323	0.00267956	19.7477
679	rs7340968	A	C	A	C	0.0333	-0.0159	0.027	0.0267	0.0346	0.6451	MEGASTROKE.2.AIS.EUR	0.0075	4	9.05295e-06	78961666	met-a-323	0.011052	19.6912
680	rs7530270	C	A	C	A	0.0085	0.0206	0.8	0.7203	0.0114	0.07058	MEGASTROKE.2.AIS.EUR	0.0018	1	1.509e-06	241684393	met-a-323	0.00302393	22.2933
681	rs10234936	A	G	A	G	0.028	0.0185	0.035	0.0615	0.0211	0.3802	MEGASTROKE.2.AIS.EUR	0.0061	7	4.87697e-06	19601999	met-a-324	0.0036912	21.0622
682	rs1043011	T	G	T	G	0.0172	-0.0074	0.1722	0.1813	0.0133	0.5763	MEGASTROKE.2.AIS.EUR	0.0034	12	5.21399e-07	56865040	met-a-324	0.00447987	25.5827
683	rs10433674	T	C	T	C	0.0264	0.0006	0.9584	0.9556	0.0267	0.9809	MEGASTROKE.2.AIS.EUR	0.0054	4	1.242e-06	71761726	met-a-324	0.00418519	23.8928
684	rs10795360	C	G	C	G	0.0114	-0.022	0.6957	0.7311	0.0113	0.05169	MEGASTROKE.2.AIS.EUR	0.0025	10	3.76097e-06	6701714	met-a-324	0.00364302	20.7863
685	rs10798574	T	G	T	G	-0.0142	-0.007	0.2212	0.3215	0.0107	0.5124	MEGASTROKE.2.AIS.EUR	0.003	1	2.02899e-06	177809627	met-a-324	0.00392413	22.3966
686	rs10993160	G	A	G	A	-0.0295	0.007	0.0413	0.0325	0.0307	0.8206	MEGASTROKE.2.AIS.EUR	0.0062	9	1.67598e-06	97068926	met-a-324	0.00396508	22.6312
687	rs13242474	G	A	G	A	-0.0111	0.005	0.2605	0.2648	0.0112	0.6549	MEGASTROKE.2.AIS.EUR	0.0024	7	5.47205e-06	20441065	met-a-324	0.00374723	21.3831
688	rs1466785	T	C	T	C	-0.0106	0.0045	0.4409	0.4348	0.0103	0.664	MEGASTROKE.2.AIS.EUR	0.0024	8	5.93403e-06	11623456	met-a-324	0.00341837	19.5001
689	rs17092955	T	G	T	G	-0.0175	-0.0132	0.1024	0.1056	0.0164	0.4182	MEGASTROKE.2.AIS.EUR	0.0034	14	3.38797e-07	96081498	met-a-324	0.00463678	26.4829
690	rs17268257	T	C	T	C	-0.0159	-0.0213	0.1349	0.1622	0.014	0.1293	MEGASTROKE.2.AIS.EUR	0.0035	4	7.31392e-06	139765668	met-a-324	0.00361578	20.6303
691	rs202490	T	C	T	C	-0.0111	0.0206	0.3533	0.3664	0.0107	0.05356	MEGASTROKE.2.AIS.EUR	0.0024	20	4.45205e-06	1748126	met-a-324	0.00374723	21.3831
692	rs3857856	A	G	A	G	0.0152	-0.0155	0.8885	0.8939	0.0169	0.3591	MEGASTROKE.2.AIS.EUR	0.0033	7	4.93299e-06	130384708	met-a-324	0.00371671	21.2083
693	rs42041	G	C	G	C	0.0109	-0.0598	0.2551	0.2487	0.0119	5.185e-07	MEGASTROKE.2.AIS.EUR	0.0025	7	9.3319e-06	92246744	met-a-324	0.00333151	19.0029
694	rs4516857	C	G	C	G	0.0205	0.0266	0.0991	0.1017	0.0177	0.1327	MEGASTROKE.2.AIS.EUR	0.0045	5	4.92697e-06	43937133	met-a-324	0.00363595	20.7458
695	rs4822129	A	G	A	G	0.0122	0.0085	0.194	0.1933	0.0127	0.5025	MEGASTROKE.2.AIS.EUR	0.0026	22	3.75699e-06	42823916	met-a-324	0.00385666	22.01
696	rs715	C	T	C	T	-0.0113	0.0041	0.2875	0.3047	0.0112	0.7166	MEGASTROKE.2.AIS.EUR	0.0024	2	4.18697e-06	211543055	met-a-324	0.00388295	22.1606
697	rs7220150	C	A	C	A	-0.0147	0.0043	0.1773	0.1801	0.0132	0.7411	MEGASTROKE.2.AIS.EUR	0.0033	17	6.70595e-06	70208672	met-a-324	0.00347705	19.836
698	rs780093	C	T	C	T	0.0108	-0.0067	0.6002	0.6077	0.0111	0.5436	MEGASTROKE.2.AIS.EUR	0.0024	2	3.98199e-06	27742603	met-a-324	0.00354812	20.2429
699	rs892051	C	T	C	T	-0.011	-0.0063	0.7424	0.7425	0.0115	0.5842	MEGASTROKE.2.AIS.EUR	0.0025	19	7.66708e-06	22689387	met-a-324	0.00339271	19.3532
700	rs9403794	A	C	A	C	0.0175	-0.002	0.5963	0.5809	0.0101	0.8434	MEGASTROKE.2.AIS.EUR	0.0039	6	8.09301e-06	146928104	met-a-324	0.01185	20.1108
701	rs10033622	C	T	C	T	-0.0126	-0.0079	0.3885	0.3604	0.0106	0.4554	MEGASTROKE.2.AIS.EUR	0.0026	4	1.34602e-06	186503992	met-a-325	0.0131608	23.4585
702	rs10516469	T	C	T	C	-0.0114	0.0434	0.1	0.1112	0.0166	0.008764	MEGASTROKE.2.AIS.EUR	0.0025	4	5.886e-06	102261253	met-a-325	0.00281802	20.7879
703	rs10873157	C	T	C	T	0.0109	-0.0263	0.9067	0.9066	0.0172	0.1249	MEGASTROKE.2.AIS.EUR	0.0024	14	8.62402e-06	63100706	met-a-325	0.00279547	20.6211
704	rs11243929	C	T	C	T	0.0076	0.0012	0.2269	0.221	0.0122	0.9204	MEGASTROKE.2.AIS.EUR	0.0017	9	8.32799e-06	135774164	met-a-325	0.00270889	19.9807
705	rs12728678	T	C	T	C	-0.0096	-0.0175	0.2003	0.2145	0.0123	0.1554	MEGASTROKE.2.AIS.EUR	0.0017	1	2.18902e-08	154764715	met-a-325	0.00431526	31.8806
706	rs12891	C	G	C	G	0.0078	-0.0024	0.4177	0.4172	0.0106	0.8223	MEGASTROKE.2.AIS.EUR	0.0018	19	8.77708e-06	8327196	met-a-325	0.00254553	18.7727
707	rs13237436	G	A	G	A	0.0076	-0.0162	0.807	0.7984	0.0125	0.1937	MEGASTROKE.2.AIS.EUR	0.0017	7	7.25705e-06	79875818	met-a-325	0.00270889	19.9807
708	rs1475943	T	C	T	C	0.0079	-0.0194	0.2215	0.2373	0.0129	0.1336	MEGASTROKE.2.AIS.EUR	0.0017	22	3.69301e-06	47305436	met-a-325	0.00292633	21.5893
709	rs1512342	T	C	T	C	0.0072	0.0026	0.3384	0.3411	0.0108	0.8124	MEGASTROKE.2.AIS.EUR	0.0016	4	7.006e-06	149250783	met-a-325	0.00274455	20.2445
710	rs1532775	A	G	A	G	0.0081	0.0024	0.7796	0.7689	0.0122	0.8454	MEGASTROKE.2.AIS.EUR	0.0017	1	1.035e-06	114605353	met-a-325	0.00307592	22.6963
711	rs1536564	T	C	T	C	0.0075	-0.0067	0.2644	0.2654	0.0113	0.5527	MEGASTROKE.2.AIS.EUR	0.0017	10	7.04807e-06	14758348	met-a-325	0.00263826	19.4584
712	rs172650	A	C	A	C	0.0102	0.0097	0.6543	0.6426	0.011	0.3762	MEGASTROKE.2.AIS.EUR	0.0016	16	2.81799e-10	71603912	met-a-325	0.00549299	40.6296
713	rs17293820	G	T	G	T	-0.0081	0.0018	0.1984	0.2058	0.0124	0.8815	MEGASTROKE.2.AIS.EUR	0.0017	8	2.01099e-06	14111623	met-a-325	0.00307592	22.6963
714	rs1851740	A	C	A	C	-0.008	-0.0059	0.185	0.1854	0.0133	0.6537	MEGASTROKE.2.AIS.EUR	0.0017	3	2.74202e-06	77739202	met-a-325	0.00300066	22.1393
715	rs2879560	T	C	T	C	-0.0081	-0.0257	0.2226	0.2084	0.0131	0.04955	MEGASTROKE.2.AIS.EUR	0.0017	3	3.476e-06	182314029	met-a-325	0.00307592	22.6963
716	rs2891733	T	C	T	C	-0.0109	-0.0168	0.8941	0.8917	0.0163	0.3029	MEGASTROKE.2.AIS.EUR	0.0024	2	8.46701e-06	220135208	met-a-325	0.00279547	20.6211
717	rs4347830	A	G	A	G	0.009	-0.0244	0.337	0.3528	0.0111	0.02761	MEGASTROKE.2.AIS.EUR	0.002	2	6.79501e-06	228058016	met-a-325	0.00360497	20.2428
718	rs4808739	C	T	C	T	-0.0083	-0.0118	0.2422	0.2361	0.012	0.3278	MEGASTROKE.2.AIS.EUR	0.0018	19	2.42097e-06	18159516	met-a-325	0.00288136	21.2566
719	rs4863214	C	T	C	T	0.0149	-0.0218	0.2602	0.3198	0.016	0.1729	MEGASTROKE.2.AIS.EUR	0.0032	4	3.98401e-06	190516389	met-a-325	0.0121618	21.656
720	rs6493	A	G	A	G	0.0114	-0.0073	0.1195	0.1681	0.0135	0.5906	MEGASTROKE.2.AIS.EUR	0.0024	14	2.34601e-06	78140329	met-a-325	0.00305702	22.5564
721	rs703014	G	A	G	A	-0.0135	0.0011	0.674	0.6653	0.011	0.9199	MEGASTROKE.2.AIS.EUR	0.0027	10	7.19399e-07	28641805	met-a-325	0.0139978	24.9716
722	rs7151615	T	G	T	G	-0.0079	0.0077	0.273	0.2862	0.0115	0.5015	MEGASTROKE.2.AIS.EUR	0.0016	14	1.46899e-06	20731947	met-a-325	0.00330231	24.3723
723	rs7195332	T	C	T	C	0.0077	0.0058	0.2152	0.2166	0.0122	0.6326	MEGASTROKE.2.AIS.EUR	0.0017	16	4.05098e-06	19925963	met-a-325	0.00278045	20.51
724	rs7641634	A	G	A	G	-0.0077	0.008	0.266	0.2824	0.0112	0.4731	MEGASTROKE.2.AIS.EUR	0.0016	3	2.56401e-06	143542008	met-a-325	0.00313774	23.1539
725	rs7834337	G	A	G	A	0.0113	0.0046	0.9096	0.9108	0.0191	0.8119	MEGASTROKE.2.AIS.EUR	0.0025	8	4.70901e-06	655828	met-a-325	0.00276894	20.4248
726	rs8035304	T	G	T	G	0.009	-0.0059	0.81	0.8016	0.0131	0.6548	MEGASTROKE.2.AIS.EUR	0.002	15	6.79501e-06	93723925	met-a-325	0.00360497	20.2428
727	rs8111703	A	T	A	T	-0.0084	0.0143	0.2142	0.241	0.0118	0.2252	MEGASTROKE.2.AIS.EUR	0.0017	19	1.467e-06	3685054	met-a-325	0.00330721	24.4086
728	rs906466	A	G	A	G	0.0076	-0.0041	0.1846	0.1959	0.0126	0.7441	MEGASTROKE.2.AIS.EUR	0.0017	20	8.83792e-06	35048632	met-a-325	0.00270889	19.9807
729	rs9327433	G	T	G	T	0.0076	0.0251	0.4866	0.4935	0.01	0.01226	MEGASTROKE.2.AIS.EUR	0.0016	5	2.52901e-06	126546059	met-a-325	0.00305702	22.5564
730	rs936632	C	A	C	A	0.0089	0.003	0.8213	0.8287	0.0134	0.8255	MEGASTROKE.2.AIS.EUR	0.0017	1	2.69401e-07	53111782	met-a-325	0.00371114	27.4009
731	rs9400467	T	C	T	C	-0.0121	-0.0002	0.7059	0.6954	0.0109	0.9842	MEGASTROKE.2.AIS.EUR	0.0016	6	6.54034e-14	111424015	met-a-325	0.00771273	57.1759
732	rs9497139	A	G	A	G	-0.029	-0.0209	0.0155	0.018	0.0399	0.6002	MEGASTROKE.2.AIS.EUR	0.0061	6	1.97401e-06	145264340	met-a-325	0.00306228	22.5953
733	rs9594421	A	T	A	T	0.0075	0.0106	0.2757	0.3002	0.0111	0.3355	MEGASTROKE.2.AIS.EUR	0.0016	13	4.59399e-06	41091759	met-a-325	0.00297734	21.9667
734	rs10095414	G	A	G	A	-0.0086	0.0115	0.1381	0.1383	0.0144	0.4256	MEGASTROKE.2.AIS.EUR	0.0018	8	2.28502e-06	20578915	met-a-326	0.00309067	22.821
735	rs10491431	A	C	A	C	0.0082	0.0043	0.1435	0.1473	0.0139	0.7573	MEGASTROKE.2.AIS.EUR	0.0018	5	3.79997e-06	35968000	met-a-326	0.00281064	20.7474
736	rs10738383	A	G	A	G	-0.0131	-0.0106	0.6175	0.6065	0.0102	0.2994	MEGASTROKE.2.AIS.EUR	0.0029	9	7.38499e-06	15016042	met-a-326	0.0114419	20.3823
737	rs10850904	T	C	T	C	0.0085	-0.0157	0.127	0.1266	0.0151	0.2981	MEGASTROKE.2.AIS.EUR	0.0018	12	2.73798e-06	118255232	met-a-326	0.00301943	22.2933
738	rs10917910	C	A	C	A	0.0086	0.0145	0.1403	0.1283	0.0152	0.3397	MEGASTROKE.2.AIS.EUR	0.0018	1	1.652e-06	164065297	met-a-326	0.00309067	22.821
739	rs11151130	A	G	A	G	0.0085	-0.0108	0.1379	0.1433	0.0147	0.4628	MEGASTROKE.2.AIS.EUR	0.0018	18	1.78599e-06	73323599	met-a-326	0.00301943	22.2933
740	rs11600689	A	T	A	T	-0.0103	-0.0149	0.1616	0.2142	0.0128	0.246	MEGASTROKE.2.AIS.EUR	0.0023	11	9.13608e-06	19979528	met-a-326	0.00271633	20.0494
741	rs11659807	C	G	C	G	-0.0082	-0.0042	0.1964	0.2339	0.0122	0.7317	MEGASTROKE.2.AIS.EUR	0.0017	18	2.15501e-06	33101254	met-a-326	0.00314996	23.2601
742	rs1179979	A	G	A	G	-0.0128	0.016	0.9214	0.9202	0.0189	0.3954	MEGASTROKE.2.AIS.EUR	0.0026	14	9.48899e-07	37346974	met-a-326	0.00328089	24.2301
743	rs12268257	T	C	T	C	-0.0082	0.0107	0.1339	0.1355	0.0147	0.4647	MEGASTROKE.2.AIS.EUR	0.0018	10	5.59101e-06	25864681	met-a-326	0.00281064	20.7474
744	rs13302218	G	A	G	A	0.0118	-0.0051	0.068	0.0677	0.0199	0.7999	MEGASTROKE.2.AIS.EUR	0.0026	9	6.79908e-06	113390612	met-a-326	0.00278965	20.592
745	rs13339263	G	A	G	A	0.0081	0.0147	0.1413	0.1408	0.0146	0.3167	MEGASTROKE.2.AIS.EUR	0.0018	16	6.52004e-06	49001156	met-a-326	0.00274269	20.2445
746	rs1402325	A	G	A	G	-0.008	0.0105	0.1437	0.1536	0.014	0.4536	MEGASTROKE.2.AIS.EUR	0.0018	19	8.23e-06	44105736	met-a-326	0.00267557	19.7477
747	rs1573544	C	T	C	T	-0.0087	0.0141	0.8516	0.8363	0.0134	0.2927	MEGASTROKE.2.AIS.EUR	0.0018	11	9.63496e-07	15195648	met-a-326	0.00316274	23.3548
748	rs1894947	C	T	C	T	-0.0083	-0.0075	0.8199	0.8158	0.0131	0.5689	MEGASTROKE.2.AIS.EUR	0.0017	16	1.84701e-06	56006578	met-a-326	0.00322701	23.8309
749	rs2383208	G	A	G	A	-0.0078	0.0006	0.1777	0.1822	0.0134	0.9614	MEGASTROKE.2.AIS.EUR	0.0017	9	8.78901e-06	22132076	met-a-326	0.002851	21.0462
750	rs2863979	A	G	A	G	0.0143	-0.0043	0.7241	0.7163	0.0111	0.7004	MEGASTROKE.2.AIS.EUR	0.0017	16	1.44311e-17	68331890	met-a-326	0.00951844	70.7386
751	rs3024536	T	C	T	C	-0.0085	0.0088	0.1443	0.1458	0.0143	0.5386	MEGASTROKE.2.AIS.EUR	0.0018	16	1.69001e-06	27352713	met-a-326	0.00301943	22.2933
752	rs4317453	A	G	A	G	-0.0077	0.0028	0.3363	0.356	0.0112	0.806	MEGASTROKE.2.AIS.EUR	0.0017	6	9.11591e-06	1424362	met-a-326	0.00277856	20.51
753	rs4426541	G	A	G	A	0.0079	-0.0084	0.7771	0.7793	0.0121	0.4864	MEGASTROKE.2.AIS.EUR	0.0017	2	5.39498e-06	167120956	met-a-326	0.00292435	21.5893
754	rs6587731	G	T	G	T	0.0093	-0.02	0.8374	0.831	0.0137	0.1453	MEGASTROKE.2.AIS.EUR	0.0018	1	1.963e-07	153187680	met-a-326	0.00361239	26.6872
755	rs7572149	C	T	C	T	-0.0088	-0.0207	0.867	0.8584	0.0147	0.1594	MEGASTROKE.2.AIS.EUR	0.0018	2	1.00201e-06	104848853	met-a-326	0.00323562	23.8947
756	rs7583413	T	C	T	C	0.0082	-0.016	0.8245	0.8098	0.013	0.2188	MEGASTROKE.2.AIS.EUR	0.0017	2	2.61999e-06	228477310	met-a-326	0.00314996	23.2601
757	rs9642758	A	G	A	G	0.0086	-0.0215	0.1578	0.1518	0.0142	0.1283	MEGASTROKE.2.AIS.EUR	0.0018	8	1.28201e-06	35721159	met-a-326	0.00309067	22.821
758	rs10066453	C	G	C	G	0.0165	-0.0021	0.0387	0.0357	0.028	0.9413	MEGASTROKE.2.AIS.EUR	0.0035	5	1.92801e-06	91387973	met-a-327	0.00301585	22.2184
759	rs11232103	A	C	A	C	0.0085	0.0203	0.1151	0.1226	0.0157	0.1947	MEGASTROKE.2.AIS.EUR	0.0017	11	3.697e-07	80092415	met-a-327	0.00339121	24.9932
760	rs11760350	A	G	A	G	-0.0075	0.0018	0.1238	0.1257	0.0149	0.9036	MEGASTROKE.2.AIS.EUR	0.0017	7	7.76998e-06	39272142	met-a-327	0.0026422	19.4584
761	rs16839317	C	T	C	T	0.0078	-0.0004	0.1274	0.1381	0.0144	0.9782	MEGASTROKE.2.AIS.EUR	0.0017	3	2.75302e-06	132218883	met-a-327	0.00285719	21.0462
762	rs1742639	A	G	A	G	0.0077	0.0028	0.8865	0.8883	0.0161	0.8636	MEGASTROKE.2.AIS.EUR	0.0017	14	7.93908e-06	46562320	met-a-327	0.0027846	20.51
763	rs17478241	T	C	T	C	-0.0076	-0.007	0.168	0.1932	0.0131	0.5944	MEGASTROKE.2.AIS.EUR	0.0016	14	2.751e-06	32617020	met-a-327	0.00306158	22.5564
764	rs2066415	C	T	C	T	-0.0065	0.0016	0.6433	0.6126	0.0098	0.8697	MEGASTROKE.2.AIS.EUR	0.0015	9	8.628e-06	5867061	met-a-327	0.00254933	18.7727
765	rs2418886	A	G	A	G	0.0223	-0.0221	0.0489	0.0622	0.0212	0.2973	MEGASTROKE.2.AIS.EUR	0.0047	1	1.63001e-06	190149864	met-a-327	0.0126152	22.4864
766	rs2780242	T	C	T	C	-0.0083	0.0099	0.1138	0.1268	0.0154	0.5178	MEGASTROKE.2.AIS.EUR	0.0018	9	3.84902e-06	120733022	met-a-327	0.00288567	21.2566
767	rs320485	C	T	C	T	-0.0094	-0.012	0.8676	0.8619	0.0147	0.4117	MEGASTROKE.2.AIS.EUR	0.0017	1	4.97004e-08	213646566	met-a-327	0.00414423	30.5661
768	rs3740996	A	G	A	G	0.0078	-0.0233	0.1208	0.1203	0.0164	0.1553	MEGASTROKE.2.AIS.EUR	0.0017	11	4.33002e-06	5701281	met-a-327	0.00285719	21.0462
769	rs4693555	C	T	C	T	0.0069	0.0005	0.7869	0.7423	0.0132	0.9704	MEGASTROKE.2.AIS.EUR	0.0016	4	8.43393e-06	83992535	met-a-327	0.00252494	18.5926
770	rs487946	G	T	G	T	0.0074	0	0.1708	0.1893	0.0133	0.9991	MEGASTROKE.2.AIS.EUR	0.0016	12	3.09599e-06	63212116	met-a-327	0.00290303	21.3848
771	rs6008767	G	C	G	C	0.0077	0.0029	0.1818	0.1893	0.0136	0.8325	MEGASTROKE.2.AIS.EUR	0.0017	22	4.115e-06	46741974	met-a-327	0.0027846	20.51
772	rs6071991	T	C	T	C	-0.0075	0.0048	0.1495	0.1645	0.0135	0.7216	MEGASTROKE.2.AIS.EUR	0.0016	20	3.81101e-06	38889983	met-a-327	0.00298178	21.9667
773	rs6533609	C	T	C	T	0.0077	0.0069	0.8571	0.8594	0.0144	0.6343	MEGASTROKE.2.AIS.EUR	0.0017	4	3.77598e-06	113278887	met-a-327	0.0027846	20.51
774	rs6766715	A	G	A	G	-0.009	-0.0197	0.128	0.1359	0.0145	0.1737	MEGASTROKE.2.AIS.EUR	0.002	3	6.79501e-06	172786148	met-a-327	0.00361268	20.2427
775	rs6960830	T	C	T	C	0.0078	0.0147	0.8851	0.8795	0.0157	0.3488	MEGASTROKE.2.AIS.EUR	0.0017	7	4.15796e-06	156168606	met-a-327	0.00285719	21.0462
776	rs7570141	A	G	A	G	-0.0119	-0.0245	0.104	0.1234	0.0173	0.1567	MEGASTROKE.2.AIS.EUR	0.0026	2	6.21198e-06	18275380	met-a-327	0.00284316	20.9425
777	rs885076	A	G	A	G	-0.0074	0.0203	0.8716	0.8705	0.0147	0.1685	MEGASTROKE.2.AIS.EUR	0.0017	3	8.74702e-06	130923834	met-a-327	0.00257239	18.9429
778	rs9410970	A	C	A	C	-0.0068	-0.0004	0.2201	0.2199	0.0121	0.9734	MEGASTROKE.2.AIS.EUR	0.0015	9	5.49301e-06	90415220	met-a-327	0.00278941	20.5455
779	rs9598459	G	A	G	A	-0.0079	0.0011	0.104	0.1003	0.0167	0.9453	MEGASTROKE.2.AIS.EUR	0.0017	13	5.17202e-06	63035349	met-a-327	0.0029307	21.5893
780	rs10166484	C	T	C	T	0.0121	-0.0276	0.6843	0.686	0.0107	0.009716	MEGASTROKE.2.AIS.EUR	0.0027	2	5.29103e-06	189648684	met-a-328	0.00288307	20.0779
781	rs10899384	A	G	A	G	0.0139	0.0061	0.3819	0.3826	0.0105	0.5617	MEGASTROKE.2.AIS.EUR	0.0026	11	1.26999e-07	77218468	met-a-328	0.00409793	28.5731
782	rs10990303	T	C	T	C	-0.0129	-0.0091	0.2309	0.2246	0.0123	0.4621	MEGASTROKE.2.AIS.EUR	0.0028	9	3.93804e-06	98410405	met-a-328	0.00304652	21.2197
783	rs12713120	C	T	C	T	-0.0122	0.0286	0.2436	0.238	0.013	0.02815	MEGASTROKE.2.AIS.EUR	0.0027	2	6.74202e-06	50876684	met-a-328	0.00293078	20.4111
784	rs1939471	G	A	G	A	0.0123	-0.0052	0.2791	0.2841	0.0113	0.6423	MEGASTROKE.2.AIS.EUR	0.0027	11	4.06303e-06	95837084	met-a-328	0.00297887	20.7471
785	rs2026395	T	A	T	A	0.0116	-0.0021	0.3987	0.394	0.0102	0.8368	MEGASTROKE.2.AIS.EUR	0.0026	10	9.8211e-06	7850597	met-a-328	0.00285754	19.8996
786	rs2288867	T	C	T	C	-0.0132	0.0262	0.2334	0.2541	0.0115	0.02298	MEGASTROKE.2.AIS.EUR	0.0027	19	1.01801e-06	19765568	met-a-328	0.00342921	23.8944
787	rs26724	A	G	A	G	0.014	0.0142	0.3507	0.3641	0.0105	0.1765	MEGASTROKE.2.AIS.EUR	0.0026	5	1.258e-07	106944273	met-a-328	0.00415686	28.9857
788	rs2869990	T	C	T	C	-0.0125	0.0128	0.7192	0.7272	0.0111	0.2496	MEGASTROKE.2.AIS.EUR	0.0027	4	2.831e-06	89991614	met-a-328	0.00307624	21.4273
789	rs4768795	T	G	T	G	0.0195	0.0026	0.3587	0.4315	0.0109	0.8155	MEGASTROKE.2.AIS.EUR	0.0043	12	6.18899e-06	47712974	met-a-328	0.00295198	20.5592
790	rs690191	C	T	C	T	0.0121	0.0187	0.2179	0.2198	0.0127	0.1425	MEGASTROKE.2.AIS.EUR	0.0027	18	9.234e-06	74078079	met-a-328	0.00288307	20.0779
791	rs7010256	C	G	C	G	0.1003	0.0114	0.0158	0.0165	0.0429	0.7901	MEGASTROKE.2.AIS.EUR	0.0224	8	7.57495e-06	11019462	met-a-328	0.0125463	20.0242
792	rs726900	G	T	G	T	-0.0173	0.0285	0.1503	0.1495	0.0146	0.05127	MEGASTROKE.2.AIS.EUR	0.0036	9	1.59199e-06	76638581	met-a-328	0.00331368	23.0867
793	rs7503429	A	C	A	C	-0.016	-0.0209	0.4255	0.4183	0.0111	0.05895	MEGASTROKE.2.AIS.EUR	0.0026	17	1.63501e-09	80191425	met-a-328	0.00542247	37.8589
794	rs8073225	C	T	C	T	0.013	0.0168	0.2343	0.2307	0.012	0.1636	MEGASTROKE.2.AIS.EUR	0.0028	17	3.93804e-06	77087782	met-a-328	0.00309379	21.5499
795	rs912170	G	A	G	A	0.0186	0.0128	0.1227	0.1275	0.0151	0.3971	MEGASTROKE.2.AIS.EUR	0.0036	9	2.08901e-07	656736	met-a-328	0.00382843	26.6868
796	rs9471841	T	C	T	C	-0.0275	0.0227	0.0526	0.0619	0.022	0.3013	MEGASTROKE.2.AIS.EUR	0.0062	6	9.84396e-06	42273332	met-a-328	0.00282435	19.6679
797	rs10112003	A	G	A	G	0.0158	0.0089	0.0782	0.0777	0.0187	0.634	MEGASTROKE.2.AIS.EUR	0.0033	8	1.734e-06	34360493	met-a-329	0.00310834	22.9175
798	rs10199787	C	T	C	T	-0.0077	0.0166	0.3827	0.3842	0.0103	0.108	MEGASTROKE.2.AIS.EUR	0.0017	2	6.19798e-06	11092613	met-a-329	0.00278271	20.51
799	rs10242171	G	A	G	A	0.0121	0.0029	0.8645	0.8563	0.0145	0.8433	MEGASTROKE.2.AIS.EUR	0.0026	7	3.72701e-06	28944145	met-a-329	0.00293725	21.6524
800	rs11118120	C	A	C	A	0.0137	-0.0046	0.1505	0.1521	0.0141	0.7461	MEGASTROKE.2.AIS.EUR	0.0029	1	3.15798e-06	218705761	met-a-329	0.00302638	22.3114
801	rs11133892	G	A	G	A	-0.0089	0.0005	0.5573	0.5687	0.0101	0.9631	MEGASTROKE.2.AIS.EUR	0.0017	5	1.55901e-07	17255026	met-a-329	0.00371416	27.4008
[truncated: 7,917 more rows]

## Sheet: LAS
	SNP	effect_allele.exposure	other_allele.exposure	effect_allele.outcome	other_allele.outcome	beta.exposure	beta.outcome	eaf.exposure	eaf.outcome	se.outcome	pval.outcome	outcome	se.exposure	chr.exposure	pval.exposure	pos.exposure	id.exposure	R2	F
[truncated: 8,702 more rows]

[truncated: 8 more sheets: CES, SVS, LS, WMH, TIA, ICH, SAH, BMB]
